# Supplementary material for: Gene expression plasticity under multiple stresses drives higher tolerance to a macrolide in saline and warmer environments
Source: NPJ Antimicrob Resist. 2026 May 16;4:41. doi: 10.1038/s44259-026-00214-7 (PMC13190847; doi:10.1038/s44259-026-00214-7)
Supplement: Supplementary file 2 — Supplementary_Table_1 [file 44259_2026_214_MOESM2_ESM.csv]

rn	Name	Symbol	log2FoldChange_A	log2FoldChange_S	log2FoldChange_T	log2FoldChange_A:S	log2FoldChange_A:T	log2FoldChange_S:T	log2FoldChange_A+S	log2FoldChange_A+T	log2FoldChange_S+T	log2FoldChange_AxS	log2FoldChange_AxT	log2FoldChange_SxT	log2FoldChange_A:S:T	log2FoldChange_A+S+T+A:S+A:T+S:T	log2FoldChange_AxSxT	lfcSE_A	lfcSE_S	lfcSE_T	lfcSE_A:S	lfcSE_A:T	lfcSE_S:T	lfcSE_A+S	lfcSE_A+T	lfcSE_S+T	lfcSE_AxS	lfcSE_AxT	lfcSE_SxT	lfcSE_A:S:T	lfcSE_A+S+T+A:S+A:T+S:T	lfcSE_AxSxT	padj_A	padj_S	padj_T	padj_A:S	padj_A:T	padj_S:T	padj_A+S	padj_A+T	padj_S+T	padj_AxS	padj_AxT	padj_SxT	padj_A:S:T	padj_A+S+T+A:S+A:T+S:T	padj_AxSxT	test_A	test_S
IEU92_RS00005	thr operon leader peptide	thrL	0.5976	0.4331	-0.0649	-0.9644	0.3534	0.1742	1.0307	0.5327	0.3682	0.0663	0.8861	0.5424	-0.5494	0.5290	-0.0205	0.1929	0.1983	0.1999	0.2704	0.2699	0.2777	0.3423	0.3433	0.3463	0.1931	0.1908	0.1963	0.3801	0.3266	0.1945	2.51E-03	5.02E-02	8.41E-01	1.12E-03	3.71E-01	6.60E-01	4.01E-03	1.53E-01	4.00E-01	7.51E-01	5.06E-06	9.56E-03	3.28E-01	1.26E-01	9.23E-01	0	0
IEU92_RS00030	peroxide stress protein YaaA	yaaA	-0.2143	0.8151	0.5640	-0.8715	-0.4761	0.0312	0.6008	0.3496	1.3791	-0.2707	-0.1264	1.4103	-0.4209	-0.1516	-0.5724	0.1803	0.1804	0.1804	0.2533	0.2529	0.2531	0.3134	0.3134	0.3135	0.1798	0.1793	0.1794	0.3567	0.3076	0.1807	2.58E-01	2.18E-05	8.18E-03	1.72E-03	1.67E-01	9.35E-01	7.27E-02	3.13E-01	5.05E-05	1.48E-01	5.08E-01	2.56E-14	4.46E-01	6.52E-01	1.97E-03	0	0
IEU92_RS00045	molybdopterin adenylyltransferase	mog	1.4803	0.1699	0.0808	-0.8562	-0.0686	-0.0802	1.6502	1.5611	0.2507	0.7940	1.4925	0.1705	0.1632	0.7260	0.8893	0.1123	0.1155	0.1151	0.1585	0.1578	0.1622	0.1985	0.1983	0.2001	0.1124	0.1120	0.1149	0.2232	0.1927	0.1126	4.18E-39	1.99E-01	6.33E-01	3.84E-07	8.07E-01	7.36E-01	3.78E-16	1.43E-14	3.13E-01	3.15E-12	5.87E-40	1.78E-01	6.61E-01	2.64E-04	5.87E-15	0	0
IEU92_RS00075	IS4-like element IS421 family transposase		0.3947	0.7630	0.3804	0.4905	-0.1383	-0.2592	1.1577	0.7751	1.1434	1.6482	0.6368	0.8843	-0.5832	1.6311	1.0480	0.1239	0.1247	0.1249	0.1734	0.1737	0.1751	0.2165	0.2166	0.2171	0.1230	0.1232	0.1242	0.2441	0.2107	0.1233	1.87E-03	5.46E-09	1.02E-02	1.12E-02	6.24E-01	2.46E-01	2.07E-07	6.12E-04	9.01E-07	2.23E-40	3.68E-07	5.72E-12	7.69E-02	3.04E-14	4.32E-17	0	0
IEU92_RS00100	IS1-like element IS1A family transposase		1.0184	-0.4288	-0.2731	1.2012	0.2792	0.0933	0.5896	0.7454	-0.7019	1.7908	1.0246	-0.6085	-0.1536	1.8903	1.7367	0.0722	0.0775	0.0759	0.1028	0.1017	0.1094	0.1303	0.1294	0.1324	0.0715	0.0717	0.0772	0.1450	0.1260	0.0717	1.44E-44	1.48E-07	1.99E-03	7.19E-30	3.08E-02	5.37E-01	1.23E-05	2.29E-08	7.67E-07	4.35E-137	1.06E-45	2.23E-14	4.98E-01	8.53E-50	1.56E-128	0	0
IEU92_RS00105	30S ribosomal protein S20	rpsT	0.4192	-0.1157	0.1111	0.2788	-0.5259	0.7146	0.3035	0.5303	-0.0047	0.5824	0.0043	0.7099	-0.5385	0.8820	0.3436	0.1846	0.1852	0.1850	0.2611	0.2609	0.2615	0.3204	0.3203	0.3206	0.1846	0.1846	0.1848	0.3689	0.3194	0.1846	2.79E-02	6.10E-01	6.87E-01	3.84E-01	1.36E-01	2.08E-02	3.92E-01	1.26E-01	9.93E-01	2.07E-03	9.84E-01	2.58E-04	3.23E-01	7.94E-03	7.24E-02	0	0
IEU92_RS00110	DUF2575 family protein	yaaY	-0.4460	0.1140	-0.2171	-0.2710	0.1532	0.2491	-0.3321	-0.6631	-0.1031	-0.6031	-0.5099	0.1460	-0.0791	-0.4178	-0.4969	0.1399	0.1429	0.1434	0.1963	0.1955	0.2005	0.2464	0.2466	0.2484	0.1387	0.1372	0.1412	0.2755	0.2375	0.1396	1.86E-03	5.10E-01	2.50E-01	2.47E-01	6.30E-01	3.45E-01	2.14E-01	1.09E-02	7.68E-01	1.98E-05	2.73E-04	3.59E-01	8.76E-01	9.63E-02	4.98E-04	0	0
IEU92_RS00115	bifunctional riboflavin kinase/FAD synthetase	ribF	-0.3975	-0.1060	-0.0402	0.3668	0.0414	0.2492	-0.5035	-0.4377	-0.1463	-0.1367	-0.3963	0.1030	-0.0905	0.1137	0.0232	0.1252	0.1255	0.1254	0.1770	0.1769	0.1773	0.2172	0.2171	0.2173	0.1251	0.1250	0.1253	0.2501	0.2165	0.1251	1.95E-03	4.84E-01	8.43E-01	7.04E-02	8.99E-01	2.74E-01	2.87E-02	5.96E-02	6.11E-01	2.98E-01	1.96E-03	4.71E-01	8.39E-01	6.31E-01	8.65E-01	0	0
IEU92_RS00120	isoleucine--tRNA ligase	ileS	0.5894	0.7151	0.3523	-0.4528	-0.4206	-0.1261	1.3044	0.9417	1.0674	0.8516	0.5210	0.9413	0.2856	0.6572	0.9428	0.1221	0.1221	0.1222	0.1725	0.1725	0.1726	0.2116	0.2116	0.2116	0.1220	0.1220	0.1221	0.2439	0.2112	0.1220	2.12E-06	2.51E-08	1.57E-02	1.92E-02	6.04E-02	6.04E-01	1.93E-09	1.79E-05	2.74E-06	5.67E-12	2.81E-05	8.17E-14	4.49E-01	2.68E-03	2.29E-14	0	0
IEU92_RS00125	signal peptidase II	lspA	0.6424	1.1725	0.7019	-0.4968	-0.6782	-0.6985	1.8149	1.3443	1.8744	1.3181	0.6661	1.1759	0.6874	0.6433	1.3307	0.1983	0.1987	0.1989	0.2792	0.2794	0.2800	0.3448	0.3449	0.3451	0.1980	0.1980	0.1985	0.3941	0.3407	0.1980	1.57E-03	1.93E-08	2.47E-03	1.25E-01	6.17E-02	3.66E-02	3.24E-07	1.83E-04	3.86E-07	5.11E-11	1.01E-03	1.12E-08	2.22E-01	7.35E-02	3.36E-11	0	0
IEU92_RS00130	FKBP-type peptidyl-prolyl cis-trans isomerase	fkpB	0.5579	0.6750	0.5077	-0.2520	-0.5515	-0.2346	1.2329	1.0656	1.1827	0.9809	0.5141	0.9481	0.2849	0.7025	0.9874	0.1378	0.1386	0.1385	0.1938	0.1938	0.1948	0.2402	0.2402	0.2406	0.1374	0.1374	0.1381	0.2731	0.2360	0.1375	7.27E-05	4.36E-06	1.59E-03	2.79E-01	2.42E-02	3.61E-01	6.43E-07	1.91E-05	5.07E-06	1.81E-12	2.49E-04	3.14E-11	5.06E-01	4.12E-03	1.34E-12	0	0
IEU92_RS00165	carnitine operon protein CaiE	caiE	-0.1713	-0.4521	0.6572	-0.0980	-0.0673	-1.2107	-0.6234	0.4859	0.2051	-0.7214	0.4186	-1.0056	0.8483	-1.3422	-0.4939	0.2380	0.2475	0.2381	0.3398	0.3299	0.3488	0.4211	0.4156	0.4211	0.2385	0.2342	0.2511	0.4780	0.4139	0.2390	5.02E-01	1.06E-01	2.15E-02	8.29E-01	9.12E-01	2.69E-03	1.70E-01	2.89E-01	7.25E-01	3.18E-03	8.51E-02	1.36E-04	2.13E-01	1.74E-03	4.54E-02	0	0
IEU92_RS00175	crotonobetaine/carnitine-CoA ligase	caiC	0.2566	-0.4800	-0.9114	-0.0087	0.8023	0.9676	-0.2234	-0.6548	-1.3914	-0.2321	0.1475	-0.4239	-0.7802	0.6264	-0.1538	0.1135	0.1247	0.1263	0.1637	0.1636	0.1783	0.2073	0.2082	0.2146	0.1137	0.1118	0.1218	0.2326	0.2025	0.1146	2.86E-02	3.38E-04	2.02E-11	9.70E-01	2.05E-05	1.07E-06	3.26E-01	2.72E-03	9.66E-10	4.81E-02	2.08E-01	9.83E-04	8.89E-03	2.84E-03	1.98E-01	0	0
IEU92_RS00180	L-carnitine CoA-transferase	caiB	0.5052	-0.6032	-1.1007	0.0016	1.0551	1.3661	-0.0980	-0.5955	-1.7039	-0.0964	0.4596	-0.3377	-1.0946	1.2241	0.1295	0.1819	0.1887	0.1902	0.2595	0.2599	0.2681	0.3214	0.3222	0.3261	0.1822	0.1812	0.1862	0.3676	0.3192	0.1823	6.89E-03	3.29E-03	1.32E-07	9.96E-01	6.19E-04	5.55E-06	7.90E-01	8.56E-02	1.12E-06	6.21E-01	1.36E-02	9.55E-02	2.24E-02	2.02E-04	5.03E-01	0	0
IEU92_RS00220	glutathione-regulated potassium-efflux system oxidoreductase KefF	kefF	-1.5767	0.1174	0.1109	0.0891	0.0904	0.3463	-1.4593	-1.4658	0.2283	-1.3702	-1.3754	0.5746	-0.4646	-0.8225	-1.2871	0.1447	0.1386	0.1365	0.1991	0.1960	0.1902	0.2443	0.2431	0.2395	0.1380	0.1356	0.1338	0.2741	0.2355	0.1403	3.40E-27	4.83E-01	5.72E-01	7.32E-01	7.93E-01	1.41E-01	6.15E-09	4.71E-09	4.53E-01	8.10E-23	9.27E-24	4.05E-05	2.38E-01	7.27E-04	1.11E-19	0	0
IEU92_RS00225	glutathione-regulated potassium-efflux system protein KefC	kefC	-0.7002	0.9035	0.1193	-0.8793	-0.2701	-0.1035	0.2033	-0.5809	1.0228	-0.6760	-0.8511	0.9193	0.1380	-0.9303	-0.7923	0.1621	0.1610	0.1622	0.2269	0.2275	0.2266	0.2809	0.2816	0.2809	0.1612	0.1608	0.1606	0.3199	0.2759	0.1621	2.29E-05	9.73E-08	6.14E-01	3.64E-04	4.27E-01	7.57E-01	5.17E-01	5.36E-02	9.50E-04	3.91E-05	1.92E-07	3.50E-08	8.11E-01	1.11E-03	1.56E-06	0	0
IEU92_RS00230	type 3 dihydrofolate reductase	folA	0.6531	0.3225	0.4119	0.7720	-0.5050	0.1048	0.9756	1.0650	0.7344	1.7477	0.5600	0.8393	0.0958	1.7594	1.8551	0.1714	0.1727	0.1723	0.2416	0.2415	0.2430	0.2988	0.2985	0.2993	0.1709	0.1711	0.1719	0.3406	0.2946	0.1709	1.93E-04	9.75E-02	5.19E-02	3.79E-03	1.17E-01	7.71E-01	1.75E-03	6.38E-04	3.23E-02	4.12E-24	1.38E-03	2.80E-06	8.77E-01	5.44E-09	5.48E-27	0	0
IEU92_RS00235	bis(5'-nucleosyl)-tetraphosphatase (symmetrical) ApaH	apaH	0.4773	0.5220	0.2077	0.5183	-0.2487	-0.1442	0.9994	0.6851	0.7297	1.5176	0.4364	0.5855	0.2515	1.3325	1.5840	0.1088	0.1097	0.1098	0.1529	0.1531	0.1543	0.1899	0.1900	0.1905	0.1082	0.1084	0.1093	0.2155	0.1863	0.1083	1.69E-05	7.34E-06	1.38E-01	2.03E-03	2.47E-01	4.93E-01	3.28E-07	5.55E-04	4.76E-04	4.79E-44	7.94E-05	2.60E-07	4.50E-01	2.40E-12	8.19E-48	0	0
IEU92_RS00240	Co2+/Mg2+ efflux protein ApaG	apaG	-1.3272	0.1437	-0.0271	0.4079	-0.0726	0.0465	-1.1835	-1.3543	0.1166	-0.7756	-1.4269	0.1631	0.0906	-0.8287	-0.7381	0.0919	0.0913	0.0911	0.1288	0.1289	0.1286	0.1586	0.1585	0.1582	0.0906	0.0909	0.0909	0.1815	0.1571	0.0909	1.13E-46	1.68E-01	8.56E-01	4.14E-03	7.44E-01	8.09E-01	2.88E-13	6.11E-17	5.74E-01	2.49E-17	7.11E-55	9.94E-02	7.75E-01	2.70E-07	9.64E-16	0	0
IEU92_RS00245	16S rRNA (adenine(1518)-N(6)/adenine(1519)-N(6))-dimethyltransferase RsmA	rsmA	-1.4292	0.5336	0.1147	-0.0641	-0.3138	-0.2400	-0.8956	-1.3145	0.6483	-0.9597	-1.6282	0.4083	0.3264	-1.3987	-1.0723	0.0966	0.0960	0.0961	0.1360	0.1362	0.1356	0.1669	0.1669	0.1666	0.0960	0.0962	0.0960	0.1920	0.1662	0.0963	7.95E-49	1.30E-07	3.80E-01	7.18E-01	7.89E-02	1.54E-01	1.88E-07	1.42E-14	3.81E-04	4.20E-23	1.61E-63	4.83E-05	2.36E-01	1.33E-16	2.36E-28	0	0
IEU92_RS00250	4-hydroxythreonine-4-phosphate dehydrogenase PdxA	pdxA	-0.6724	0.4948	0.1293	-0.2427	-0.4076	-0.0855	-0.1775	-0.5430	0.6241	-0.4202	-0.9506	0.5387	0.1584	-0.7840	-0.6256	0.1068	0.1068	0.1069	0.1506	0.1507	0.1507	0.1852	0.1852	0.1852	0.1065	0.1066	0.1066	0.2127	0.1840	0.1067	5.46E-10	1.30E-05	3.72E-01	1.70E-01	3.38E-02	6.96E-01	3.86E-01	5.33E-03	2.39E-03	1.11E-04	1.04E-18	1.23E-06	6.53E-01	3.50E-05	7.83E-09	0	0
IEU92_RS00255	peptidylprolyl isomerase SurA	surA	-0.9774	0.3309	-0.0944	-0.3423	-0.2867	-0.0378	-0.6466	-1.0718	0.2365	-0.9889	-1.3584	0.1987	0.1875	-1.4077	-1.2203	0.1045	0.1045	0.1045	0.1477	0.1477	0.1477	0.1811	0.1811	0.1811	0.1044	0.1044	0.1045	0.2088	0.1808	0.1046	2.15E-20	3.60E-03	5.23E-01	4.10E-02	1.54E-01	8.65E-01	6.01E-04	9.05E-09	2.91E-01	7.11E-21	4.03E-38	7.97E-02	5.76E-01	2.13E-14	5.77E-31	0	0
IEU92_RS00260	LPS assembly protein LptD	lptD	-1.2997	0.1224	-0.0353	-0.1415	-0.2654	0.0658	-1.1773	-1.3350	0.0871	-1.3187	-1.6003	0.1530	0.1167	-1.5536	-1.4368	0.0701	0.0701	0.0700	0.0991	0.0991	0.0990	0.1214	0.1214	0.1214	0.0701	0.0700	0.0700	0.1401	0.1213	0.0701	8.66E-76	1.23E-01	7.43E-01	2.29E-01	3.59E-02	6.41E-01	1.64E-21	3.22E-27	5.85E-01	3.44E-78	1.63E-114	4.24E-02	6.07E-01	1.11E-36	2.66E-92	0	0
IEU92_RS00265	co-chaperone DjlA	djlA	-0.8911	-0.4519	-0.4922	0.3614	0.3450	0.3736	-1.3430	-1.3834	-0.9442	-0.9816	-1.0383	-0.5705	-0.3045	-0.7552	-1.0597	0.1093	0.1122	0.1111	0.1553	0.1539	0.1589	0.1915	0.1909	0.1926	0.1082	0.1074	0.1116	0.2194	0.1901	0.1095	7.61E-16	1.72E-04	9.10E-05	4.01E-02	8.94E-02	5.02E-02	7.48E-12	1.55E-12	5.35E-06	2.80E-19	1.05E-21	8.94E-07	3.54E-01	1.17E-04	9.51E-22	0	0
IEU92_RS00270	protein YabP	yabP	-0.3835	-0.8010	-0.4864	0.3540	0.1980	0.4124	-1.1846	-0.8699	-1.2874	-0.8306	-0.6719	-0.8750	0.0407	-0.7065	-0.6658	0.1803	0.1851	0.1827	0.2572	0.2549	0.2616	0.3161	0.3147	0.3175	0.1804	0.1796	0.1843	0.3634	0.3153	0.1806	3.97E-02	4.93E-05	2.75E-02	2.48E-01	6.33E-01	2.12E-01	3.12E-04	8.75E-03	2.06E-04	6.14E-06	2.48E-04	5.29E-06	9.54E-01	3.25E-02	3.09E-04	0	0
IEU92_RS00275	protein YabQ	yabQ	-0.9246	-0.9972	-0.0413	0.1324	-0.3261	0.1783	-1.9218	-0.9659	-1.0385	-1.7894	-1.2921	-0.8602	0.4193	-1.9785	-1.5592	0.1763	0.1820	0.1762	0.2540	0.2479	0.2551	0.3090	0.3057	0.3090	0.1779	0.1751	0.1796	0.3572	0.3096	0.1783	2.49E-07	1.98E-07	8.86E-01	6.88E-01	3.69E-01	6.22E-01	1.39E-09	2.59E-03	2.46E-03	2.21E-23	3.09E-13	4.37E-06	4.48E-01	4.04E-10	5.08E-18	0	0
IEU92_RS00285	bifunctional tRNA pseudouridine(32) synthase/23S rRNA pseudouridine(746) synthase RluA	rluA	1.5784	0.0568	-0.7359	-0.1815	0.6691	0.3578	1.6353	0.8425	-0.6791	1.4537	1.5116	-0.3212	-0.1686	1.7448	1.5761	0.1114	0.1148	0.1165	0.1573	0.1585	0.1637	0.1970	0.1981	0.2000	0.1113	0.1112	0.1152	0.2234	0.1936	0.1114	6.54E-45	6.89E-01	6.46E-09	3.43E-01	3.30E-04	7.06E-02	4.21E-16	4.22E-05	2.20E-03	2.07E-38	1.65E-41	8.87E-03	6.49E-01	7.70E-19	7.73E-45	0	0
IEU92_RS00290	RNA polymerase-associated protein RapA	rapA	1.4865	0.0202	-0.6116	-0.0621	0.4878	0.3899	1.5067	0.8750	-0.5914	1.4446	1.3628	-0.2016	-0.1697	1.7107	1.5410	0.1269	0.1278	0.1281	0.1793	0.1796	0.1809	0.2208	0.2210	0.2215	0.1268	0.1268	0.1277	0.2537	0.2198	0.1268	3.29E-31	9.07E-01	2.11E-05	7.93E-01	3.29E-02	7.53E-02	2.73E-11	1.44E-04	1.88E-02	1.42E-29	1.65E-26	1.51E-01	6.95E-01	2.18E-14	1.88E-33	0	0
IEU92_RS00295	DNA polymerase II	polB	-1.4924	0.3968	-0.3723	0.0093	0.5005	-0.2378	-1.0956	-1.8647	0.0245	-1.0863	-1.3642	-0.2133	-0.1622	-1.1959	-1.3580	0.0776	0.0758	0.0768	0.1078	0.1085	0.1079	0.1328	0.1334	0.1324	0.0757	0.0756	0.0765	0.1526	0.1317	0.0769	1.28E-81	7.11E-07	1.53E-05	9.52E-01	7.04E-05	6.82E-02	6.34E-16	3.06E-43	9.01E-01	5.30E-46	6.45E-72	8.90E-03	4.96E-01	4.26E-19	5.99E-69	0	0
IEU92_RS00300	L-ribulose-5-phosphate 4-epimerase	araD	0.7505	-0.3749	-0.0899	0.4789	0.1042	-0.2211	0.3756	0.6606	-0.4648	0.8545	0.7648	-0.6859	0.2506	0.6476	0.8982	0.2106	0.2431	0.2302	0.3026	0.2915	0.3420	0.3981	0.3903	0.4087	0.2076	0.2065	0.2447	0.4252	0.3703	0.2090	4.94E-04	1.78E-01	8.07E-01	1.78E-01	8.40E-01	6.51E-01	3.94E-01	1.17E-01	3.65E-01	5.47E-05	2.88E-04	8.53E-03	7.32E-01	9.82E-02	2.49E-05	0	0
IEU92_RS00305	L-arabinose isomerase	araA	0.2946	-0.1126	0.1933	0.1631	-0.3286	-0.7687	0.1820	0.4880	0.0808	0.3451	0.1594	-0.6879	0.7209	-0.5588	0.1621	0.2449	0.2503	0.2476	0.3461	0.3440	0.3539	0.4301	0.4286	0.4317	0.2441	0.2438	0.2523	0.4893	0.4236	0.2450	2.52E-01	7.17E-01	5.89E-01	7.18E-01	5.42E-01	7.26E-02	7.10E-01	3.03E-01	9.00E-01	1.75E-01	5.40E-01	1.06E-02	3.18E-01	2.16E-01	5.33E-01	0	0
IEU92_RS00310	ribulokinase	araB	-0.1486	-0.1351	0.2549	0.5221	-0.1453	-1.3593	-0.2837	0.1063	0.1198	0.2384	-0.0390	-1.2395	1.1111	-1.0113	0.0999	0.2854	0.2896	0.2867	0.4028	0.4007	0.4125	0.4989	0.4972	0.4996	0.2837	0.2836	0.2960	0.5713	0.4954	0.2845	6.30E-01	7.08E-01	5.30E-01	2.81E-01	8.38E-01	4.51E-03	6.16E-01	8.51E-01	8.71E-01	4.29E-01	9.01E-01	6.44E-05	1.64E-01	5.23E-02	7.45E-01	0	0
IEU92_RS00320	DedA family protein	yabI	-0.0014	0.0423	-0.3835	1.0305	0.4876	-0.8769	0.0410	-0.3849	-0.3412	1.0714	0.1027	-1.2181	0.6866	0.2986	0.9852	0.1890	0.1899	0.1901	0.2668	0.2671	0.2699	0.3285	0.3286	0.3291	0.1885	0.1886	0.1917	0.3782	0.3278	0.1886	9.95E-01	8.67E-01	1.10E-01	3.82E-04	1.83E-01	5.16E-03	9.13E-01	2.88E-01	4.12E-01	2.19E-08	6.11E-01	8.38E-10	2.00E-01	3.99E-01	2.77E-07	0	0
IEU92_RS00340	DNA-binding transcriptional regulator SgrR	sgrR	-1.1147	-0.4474	-0.0573	0.2198	0.0043	0.0740	-1.5621	-1.1721	-0.5047	-1.3423	-1.1677	-0.4307	-0.1218	-1.3213	-1.4431	0.1011	0.1021	0.1007	0.1435	0.1419	0.1437	0.1758	0.1750	0.1755	0.1008	0.1000	0.1015	0.2022	0.1748	0.1016	8.88E-28	3.98E-05	7.05E-01	1.94E-01	9.88E-01	7.24E-01	2.86E-18	6.86E-11	1.08E-02	6.59E-40	5.00E-31	5.07E-05	7.27E-01	1.22E-13	3.74E-45	0	0
IEU92_RS00350	sugar efflux transporter SetA	setA	-0.0440	-0.7066	-0.1538	1.3834	0.2337	0.6702	-0.7506	-0.1978	-0.8604	0.6328	0.0360	-0.1902	-0.8492	1.3830	0.5338	0.1289	0.1378	0.1324	0.1843	0.1806	0.1908	0.2310	0.2278	0.2330	0.1268	0.1272	0.1327	0.2571	0.2233	0.1275	7.54E-01	1.22E-06	3.93E-01	7.94E-13	3.77E-01	2.36E-03	1.84E-03	4.39E-01	7.86E-04	9.42E-07	7.95E-01	1.94E-01	1.01E-02	1.39E-09	4.01E-05	0	0
IEU92_RS00375	leu operon leader peptide	leuL	-0.2898	1.2592	0.4374	-1.4051	-0.8257	-0.9296	0.9693	0.1475	1.6965	-0.4358	-0.6782	0.7669	1.4812	-1.7537	-0.2724	0.5811	0.5611	0.5850	0.7539	0.7699	0.7612	1.0277	1.0410	1.0299	0.5652	0.5626	0.5711	1.0374	0.8636	0.5748	6.45E-01	4.38E-02	6.07E-01	1.07E-01	4.83E-01	NA	3.94E-01	9.01E-01	1.70E-01	4.68E-01	2.51E-01	NA	3.36E-01	5.36E-02	6.59E-01	0	0
IEU92_RS00380	transcriptional regulator LeuO	leuO	-0.7759	0.1836	0.1140	-0.4219	0.1558	-0.2243	-0.5923	-0.6620	0.2976	-1.0142	-0.5061	0.0732	-0.0954	-0.9687	-1.0642	0.1781	0.1791	0.1778	0.2499	0.2463	0.2505	0.3105	0.3098	0.3103	0.1769	0.1732	0.1781	0.3502	0.3008	0.1794	1.94E-05	3.87E-01	6.66E-01	1.48E-01	7.11E-01	5.14E-01	7.41E-02	4.53E-02	4.49E-01	1.65E-08	4.37E-03	7.27E-01	8.83E-01	1.87E-03	5.08E-09	0	0
IEU92_RS00385	protein YabR		2.3603	0.8718	-0.3057	-0.4845	1.3380	0.0411	3.2321	2.0546	0.5661	2.7476	3.3926	0.6072	-0.3047	3.8210	3.5163	1.3133	1.6109	1.7089	1.7398	1.8184	2.2748	2.6942	2.7539	2.9076	1.2831	1.2651	1.6119	2.4273	2.0660	1.2742	8.35E-02	6.60E-01	9.17E-01	8.35E-01	6.57E-01	NA	2.71E-01	5.10E-01	8.96E-01	3.80E-02	9.03E-03	NA	9.48E-01	7.98E-02	7.19E-03	0	0
IEU92_RS00390	acetolactate synthase 3 large subunit	ilvI	-0.5919	0.7780	0.8267	-0.6659	-0.5651	-0.6543	0.1861	0.2348	1.6047	-0.4798	-0.3302	0.9504	0.5026	-0.8725	-0.3699	0.1223	0.1217	0.1211	0.1706	0.1696	0.1695	0.2124	0.2121	0.2118	0.1212	0.1204	0.1209	0.2387	0.2054	0.1216	2.01E-06	1.02E-09	2.71E-10	3.25E-04	6.59E-03	7.85E-04	4.30E-01	3.17E-01	5.85E-13	1.05E-04	7.57E-03	2.64E-14	1.26E-01	3.70E-05	2.98E-03	0	0
IEU92_RS00395	acetolactate synthase small subunit	ilvN	-0.2386	0.3925	0.6739	-0.3631	-0.4014	-0.4569	0.1540	0.4354	1.0664	-0.2092	0.0340	0.6096	0.3179	-0.3935	-0.0756	0.1782	0.1809	0.1778	0.2482	0.2447	0.2493	0.3136	0.3118	0.3134	0.1762	0.1744	0.1782	0.3448	0.2960	0.1769	2.01E-01	5.18E-02	1.04E-03	2.17E-01	2.42E-01	1.38E-01	6.66E-01	2.01E-01	2.15E-03	2.58E-01	8.59E-01	1.20E-03	5.64E-01	2.12E-01	6.91E-01	0	0
IEU92_RS00400	fruR/shl operon leader peptide		1.1607	0.7165	0.8333	-0.8635	-0.8723	-0.5108	1.8772	1.9940	1.5498	1.0137	1.1218	1.0390	0.6350	0.4640	1.0990	0.5372	0.6039	0.5787	0.7027	0.6753	0.7656	1.0455	1.0311	1.0674	0.5295	0.5219	0.5713	0.9138	0.7401	0.5359	3.67E-02	3.11E-01	2.78E-01	3.08E-01	3.78E-01	NA	9.35E-02	7.15E-02	2.34E-01	6.44E-02	3.73E-02	NA	6.81E-01	5.67E-01	4.70E-02	0	0
IEU92_RS00410	division/cell wall cluster transcriptional repressor MraZ	mraZ	-0.4781	0.1729	-0.1773	-0.1956	0.1959	-0.1314	-0.3052	-0.6553	-0.0044	-0.5007	-0.4594	-0.1358	0.2449	-0.6135	-0.3686	0.2218	0.2219	0.2220	0.3135	0.3135	0.3138	0.3843	0.3844	0.3844	0.2217	0.2216	0.2219	0.4433	0.3838	0.2217	3.71E-02	5.20E-01	5.79E-01	6.25E-01	7.15E-01	7.78E-01	4.77E-01	1.15E-01	9.94E-01	2.85E-02	4.48E-02	5.96E-01	7.50E-01	1.32E-01	1.09E-01	0	0
IEU92_RS00415	16S rRNA (cytosine(1402)-N(4))-methyltransferase RsmH	rsmH	-0.5532	0.3446	0.2370	-0.2482	-0.1573	-0.4383	-0.2087	-0.3163	0.5815	-0.4569	-0.4735	0.1432	0.5083	-0.8156	-0.3072	0.1624	0.1624	0.1624	0.2294	0.2293	0.2295	0.2814	0.2814	0.2814	0.1622	0.1621	0.1624	0.3242	0.2807	0.1623	8.71E-04	5.75E-02	2.71E-01	3.77E-01	6.83E-01	1.21E-01	5.07E-01	3.09E-01	7.74E-02	6.06E-03	4.40E-03	4.38E-01	2.82E-01	5.15E-03	6.74E-02	0	0
IEU92_RS00420	cell division protein FtsL	ftsL	-0.5507	-0.0263	-0.0491	0.0388	0.1725	-0.2177	-0.5770	-0.5999	-0.0755	-0.5382	-0.4274	-0.2931	0.2183	-0.6326	-0.4143	0.1810	0.1819	0.1815	0.2557	0.2551	0.2571	0.3146	0.3144	0.3149	0.1806	0.1802	0.1820	0.3611	0.3126	0.1807	3.02E-03	9.15E-01	8.68E-01	9.12E-01	6.86E-01	5.40E-01	8.65E-02	7.55E-02	8.71E-01	3.65E-03	2.12E-02	1.42E-01	7.26E-01	5.44E-02	2.61E-02	0	0
IEU92_RS00425	peptidoglycan glycosyltransferase FtsI	ftsI	-0.3317	-0.0732	-0.1542	0.0715	0.2915	-0.0271	-0.4050	-0.4859	-0.2274	-0.3335	-0.1944	-0.2545	-0.0419	-0.2233	-0.2652	0.1597	0.1601	0.1600	0.2258	0.2257	0.2264	0.2771	0.2770	0.2773	0.1596	0.1595	0.1601	0.3192	0.2764	0.1597	4.48E-02	7.12E-01	4.95E-01	8.13E-01	3.78E-01	9.36E-01	1.76E-01	1.04E-01	5.25E-01	4.30E-02	2.46E-01	1.47E-01	9.46E-01	4.56E-01	1.10E-01	0	0
IEU92_RS00435	UDP-N-acetylmuramoyl-tripeptide--D-alanyl-D-alanine ligase	murF	-0.8826	0.5849	0.4098	-1.0685	-0.5977	-0.4451	-0.2977	-0.4729	0.9947	-1.3662	-1.0705	0.5496	0.6355	-1.9992	-1.3636	0.1123	0.1121	0.1120	0.1585	0.1583	0.1581	0.1944	0.1944	0.1943	0.1123	0.1120	0.1120	0.2239	0.1936	0.1125	7.78E-15	7.64E-07	1.63E-03	1.50E-10	1.66E-03	1.70E-02	1.55E-01	2.18E-02	1.88E-06	1.56E-33	2.79E-21	2.48E-06	3.10E-02	2.62E-24	2.70E-33	0	0
IEU92_RS00440	phospho-N-acetylmuramoyl-pentapeptide-transferase	mraY	-0.6909	0.6686	0.2787	-0.9812	-0.5069	-0.4931	-0.0223	-0.4122	0.9472	-1.0035	-0.9191	0.4542	0.7211	-1.7248	-1.0037	0.1213	0.1211	0.1212	0.1710	0.1709	0.1708	0.2102	0.2102	0.2101	0.1212	0.1209	0.1210	0.2415	0.2087	0.1215	2.04E-08	1.57E-07	6.32E-02	6.36E-08	1.79E-02	1.42E-02	9.26E-01	6.74E-02	3.16E-05	2.69E-16	5.65E-14	3.64E-04	2.21E-02	4.78E-16	3.05E-16	0	0
IEU92_RS00445	UDP-N-acetylmuramoyl-L-alanine--D-glutamate ligase	murD	-0.8755	0.4446	0.2261	-0.8339	-0.4320	-0.4677	-0.4309	-0.6494	0.6708	-1.2648	-1.0814	0.2030	0.6770	-1.9385	-1.2614	0.1188	0.1186	0.1186	0.1677	0.1674	0.1674	0.2057	0.2057	0.2056	0.1187	0.1184	0.1186	0.2369	0.2048	0.1190	3.30E-13	4.89E-04	1.35E-01	3.36E-06	4.43E-02	1.78E-02	4.92E-02	2.62E-03	3.38E-03	4.83E-26	1.51E-19	1.17E-01	2.95E-02	1.21E-20	8.13E-26	0	0
IEU92_RS00450	cell division protein FtsW	ftsW	-0.0332	0.4493	0.1312	-0.8365	-0.2736	-0.4088	0.4161	0.0980	0.5805	-0.4204	-0.1756	0.1717	0.6283	-0.9715	-0.3432	0.1272	0.1276	0.1277	0.1796	0.1795	0.1802	0.2211	0.2211	0.2214	0.1272	0.1270	0.1277	0.2538	0.2195	0.1274	8.12E-01	1.12E-03	4.61E-01	1.47E-05	2.85E-01	5.97E-02	7.81E-02	7.00E-01	2.13E-02	1.25E-03	1.86E-01	2.25E-01	6.54E-02	1.69E-05	8.69E-03	0	0
IEU92_RS00455	undecaprenyldiphospho-muramoylpentapeptide beta-N-acetylglucosaminyltransferase	murG	-0.4044	0.0692	-0.0797	-0.2539	-0.0391	-0.3315	-0.3351	-0.4841	-0.0105	-0.5890	-0.5232	-0.3419	0.5412	-1.0393	-0.4980	0.1204	0.1208	0.1207	0.1701	0.1699	0.1708	0.2091	0.2090	0.2093	0.1203	0.1201	0.1210	0.2404	0.2081	0.1204	1.03E-03	6.40E-01	6.55E-01	2.07E-01	9.00E-01	1.14E-01	1.36E-01	2.93E-02	9.76E-01	1.48E-06	1.91E-05	7.97E-03	9.77E-02	1.15E-06	4.98E-05	0	0
IEU92_RS00460	UDP-N-acetylmuramate--L-alanine ligase	murC	-0.3504	0.5778	0.2364	-0.6439	-0.2132	-0.4861	0.2275	-0.1140	0.8142	-0.4165	-0.3272	0.3280	0.6525	-0.8795	-0.2270	0.1026	0.1027	0.1027	0.1447	0.1446	0.1449	0.1780	0.1780	0.1780	0.1024	0.1023	0.1027	0.2044	0.1768	0.1025	8.47E-04	8.78E-08	6.29E-02	3.61E-05	3.02E-01	3.81E-03	2.40E-01	5.75E-01	2.40E-05	6.76E-05	1.78E-03	2.57E-03	1.32E-02	1.27E-06	3.17E-02	0	0
IEU92_RS00465	D-alanine--D-alanine ligase	ddlB	-0.4552	0.4074	0.1218	-0.3884	-0.1207	-0.3287	-0.0478	-0.3335	0.5292	-0.4363	-0.4542	0.2005	0.4827	-0.7639	-0.2812	0.0896	0.0898	0.0898	0.1263	0.1263	0.1267	0.1556	0.1556	0.1557	0.0894	0.0893	0.0897	0.1784	0.1543	0.0895	5.95E-07	2.00E-05	3.11E-01	5.45E-03	5.42E-01	2.90E-02	7.88E-01	4.46E-02	2.18E-03	1.62E-06	5.62E-07	3.78E-02	4.07E-02	1.42E-06	2.14E-03	0	0
IEU92_RS00470	cell division protein FtsQ	ftsQ	-0.5641	0.1144	-0.2445	0.0266	0.2267	-0.1439	-0.4498	-0.8086	-0.1301	-0.4232	-0.5819	-0.2740	0.2221	-0.5848	-0.3626	0.1327	0.1329	0.1330	0.1874	0.1874	0.1881	0.2302	0.2302	0.2304	0.1324	0.1324	0.1331	0.2649	0.2294	0.1325	3.08E-05	4.76E-01	1.52E-01	9.18E-01	4.17E-01	5.86E-01	6.73E-02	7.80E-04	6.76E-01	1.82E-03	1.60E-05	5.66E-02	6.06E-01	1.45E-02	7.69E-03	0	0
IEU92_RS00475	cell division protein FtsA	ftsA	-0.6407	0.3977	-0.0401	0.0515	-0.0272	-0.1722	-0.2430	-0.6808	0.3576	-0.1916	-0.7080	0.1854	0.2228	-0.4310	-0.2082	0.1044	0.1045	0.1046	0.1473	0.1474	0.1476	0.1810	0.1811	0.1811	0.1041	0.1042	0.1044	0.2082	0.1802	0.1042	1.48E-09	3.95E-04	8.11E-01	7.92E-01	9.21E-01	3.80E-01	2.16E-01	3.13E-04	9.35E-02	7.57E-02	1.96E-11	1.03E-01	4.92E-01	2.22E-02	5.32E-02	0	0
IEU92_RS00480	cell division protein FtsZ	ftsZ	-1.2027	0.5435	0.4058	0.0593	-0.4846	-0.3600	-0.6592	-0.7969	0.9493	-0.5999	-1.2815	0.5893	0.3637	-1.0387	-0.6750	0.0650	0.0647	0.0646	0.0914	0.0915	0.0912	0.1123	0.1123	0.1121	0.0646	0.0647	0.0646	0.1290	0.1116	0.0647	1.08E-75	5.24E-16	8.18E-09	6.10E-01	3.23E-06	5.79E-04	1.14E-08	4.52E-12	5.92E-16	3.75E-20	1.71E-86	7.33E-19	3.22E-02	5.38E-20	4.58E-25	0	0
IEU92_RS00485	UDP-3-O-acyl-N-acetylglucosamine deacetylase	lpxC	0.1962	0.5870	-0.0332	0.1837	0.0296	-0.2422	0.7832	0.1630	0.5539	0.9669	0.1926	0.3117	0.4860	0.7212	1.2072	0.2028	0.2028	0.2028	0.2867	0.2867	0.2868	0.3513	0.3513	0.3513	0.2028	0.2028	0.2028	0.4055	0.3511	0.2028	3.61E-01	8.14E-03	9.24E-01	6.15E-01	9.54E-01	5.42E-01	3.57E-02	6.87E-01	1.92E-01	2.80E-06	3.69E-01	1.62E-01	4.37E-01	5.08E-02	4.47E-09	0	0
IEU92_RS00490	secA translation cis-regulator SecM	secM	-0.9591	-0.1263	-0.0408	0.9812	-0.4895	0.2028	-1.0855	-0.9999	-0.1671	-0.1043	-1.4894	0.0356	0.0797	-0.4318	-0.3521	0.0864	0.0867	0.0864	0.1218	0.1219	0.1221	0.1499	0.1497	0.1499	0.0857	0.0862	0.0863	0.1719	0.1489	0.0859	3.76E-28	2.03E-01	7.59E-01	1.22E-14	7.21E-04	1.86E-01	1.47E-12	7.85E-11	3.76E-01	2.45E-01	4.27E-66	7.26E-01	7.95E-01	5.24E-03	5.91E-05	0	0
IEU92_RS00495	preprotein translocase subunit SecA	secA	-0.0822	0.4671	-0.0755	-0.1462	-0.7785	0.1723	0.3850	-0.1577	0.3916	0.2387	-0.9361	0.5639	0.3059	-0.4429	-0.1370	0.1285	0.1286	0.1286	0.1815	0.1816	0.1817	0.2227	0.2227	0.2228	0.1284	0.1285	0.1285	0.2567	0.2222	0.1284	5.52E-01	7.47E-04	6.95E-01	5.22E-01	2.62E-04	4.87E-01	1.07E-01	5.33E-01	1.40E-01	7.25E-02	6.05E-13	2.71E-05	4.40E-01	5.82E-02	3.10E-01	0	0
IEU92_RS00500	8-oxo-dGTP diphosphatase MutT	mutT	1.0822	-0.2344	-0.4410	0.4391	0.1150	1.0035	0.8478	0.6411	-0.6755	1.2868	0.7561	0.3280	-0.5924	1.9643	1.3719	0.2031	0.2180	0.2172	0.2882	0.2878	0.3040	0.3677	0.3673	0.3757	0.2019	0.2022	0.2102	0.4041	0.3498	0.2023	1.60E-07	3.62E-01	1.07E-01	1.96E-01	8.21E-01	4.43E-03	2.96E-02	1.06E-01	1.30E-01	3.29E-10	2.50E-04	1.55E-01	3.20E-01	4.26E-08	2.18E-11	0	0
IEU92_RS00505	DNA gyrase inhibitor YacG	yacG	-1.0585	-0.3507	-0.2728	0.4177	-0.0723	0.6324	-1.4092	-1.3312	-0.6235	-0.9915	-1.4036	0.0089	-0.0643	-0.7042	-0.7686	0.1620	0.1640	0.1622	0.2289	0.2278	0.2298	0.2819	0.2809	0.2821	0.1600	0.1602	0.1610	0.3215	0.2786	0.1603	1.14E-10	5.56E-02	1.95E-01	1.15E-01	8.59E-01	1.98E-02	1.27E-06	4.72E-06	5.67E-02	1.01E-09	4.23E-18	9.65E-01	9.18E-01	1.54E-02	2.49E-06	0	0
IEU92_RS00510	cell division protein ZapD	zapD	-0.4971	0.0028	-0.0503	0.2246	-0.1008	0.3961	-0.4943	-0.5474	-0.0476	-0.2697	-0.6483	0.3485	-0.2780	-0.0248	-0.3028	0.1205	0.1216	0.1212	0.1698	0.1695	0.1708	0.2100	0.2098	0.2104	0.1197	0.1197	0.1205	0.2392	0.2068	0.1201	5.29E-05	9.88E-01	7.92E-01	2.70E-01	7.28E-01	5.37E-02	2.63E-02	1.35E-02	8.79E-01	2.89E-02	9.82E-08	6.57E-03	4.52E-01	9.15E-01	1.42E-02	0	0
IEU92_RS00515	dephospho-CoA kinase	coaE	-0.7789	-0.2524	0.0190	0.4076	-0.0497	0.5215	-1.0313	-0.7599	-0.2335	-0.6237	-0.8097	0.2880	-0.4326	-0.1330	-0.5655	0.1059	0.1078	0.1060	0.1494	0.1479	0.1500	0.1851	0.1840	0.1851	0.1045	0.1042	0.1053	0.2090	0.1806	0.1051	3.66E-13	3.48E-02	9.17E-01	1.45E-02	8.53E-01	2.63E-03	6.12E-08	7.17E-05	3.09E-01	4.16E-09	1.58E-14	1.03E-02	1.34E-01	4.98E-01	1.18E-07	0	0
IEU92_RS00520	protein YacM		-1.4126	-0.0664	0.3034	-0.1004	-0.4782	0.2068	-1.4790	-1.1092	0.2370	-1.5794	-1.5875	0.4438	0.1793	-1.5475	-1.3682	0.2074	0.2010	0.1873	0.2881	0.2744	0.2648	0.3511	0.3434	0.3396	0.1986	0.1925	0.1857	0.3889	0.3316	0.2032	1.79E-11	7.95E-01	2.15E-01	7.93E-01	2.08E-01	5.77E-01	4.82E-05	2.06E-03	5.97E-01	3.91E-15	3.37E-16	2.59E-02	7.96E-01	5.60E-06	3.05E-11	0	0
IEU92_RS00535	type II secretion system protein GspE	gspE	1.2836	0.1229	-0.0030	0.0068	0.1330	0.1078	1.4065	1.2806	0.1199	1.4133	1.4135	0.2277	-0.2920	1.6510	1.3590	0.0951	0.1055	0.1042	0.1328	0.1315	0.1454	0.1777	0.1769	0.1827	0.0942	0.0937	0.1027	0.1845	0.1583	0.0948	6.55E-41	3.20E-01	9.87E-01	9.70E-01	5.14E-01	5.99E-01	9.33E-15	1.67E-12	6.19E-01	3.14E-50	1.01E-50	3.93E-02	2.75E-01	8.85E-25	5.07E-46	0	0
IEU92_RS00545	carboxylating nicotinate-nucleotide diphosphorylase	nadC	-1.6813	-0.3068	0.3971	0.3399	-0.3160	0.5159	-1.9881	-1.2842	0.0903	-1.6482	-1.6002	0.6062	-0.7659	-1.0512	-1.8170	0.1562	0.1557	0.1545	0.2206	0.2194	0.2187	0.2697	0.2690	0.2687	0.1554	0.1549	0.1543	0.3108	0.2686	0.1563	1.47E-26	7.89E-02	3.42E-02	1.91E-01	3.16E-01	4.94E-02	5.72E-13	4.02E-06	8.17E-01	7.92E-26	1.33E-24	1.85E-04	6.68E-02	1.48E-04	9.26E-31	0	0
IEU92_RS00560	aromatic amino acid transporter AroP	aroP	0.1419	0.6530	-0.0974	-1.0072	-0.0607	-0.3917	0.7949	0.0445	0.5555	-0.2123	-0.0162	0.1639	0.4850	-0.7621	-0.2770	0.0958	0.0968	0.0980	0.1342	0.1346	0.1369	0.1682	0.1689	0.1695	0.0957	0.0951	0.0974	0.1897	0.1634	0.0963	1.56E-01	1.07E-10	4.78E-01	7.90E-13	7.98E-01	1.51E-02	4.80E-06	8.19E-01	3.21E-03	3.16E-02	8.77E-01	1.24E-01	5.55E-02	5.68E-06	5.07E-03	0	0
IEU92_RS00580	dihydrolipoyl dehydrogenase	lpdA	0.3611	0.7685	-0.0647	-0.6511	-0.1895	-0.3910	1.1296	0.2964	0.7038	0.4785	0.1069	0.3128	0.6153	-0.1667	0.4486	0.1019	0.1019	0.1019	0.1440	0.1440	0.1441	0.1765	0.1765	0.1766	0.1018	0.1018	0.1019	0.2036	0.1763	0.1019	5.29E-04	4.27E-13	6.70E-01	2.64E-05	3.69E-01	2.17E-02	4.48E-10	1.21E-01	2.68E-04	3.95E-06	3.19E-01	3.83E-03	2.03E-02	3.80E-01	1.54E-05	0	0
IEU92_RS00590	bifunctional aconitate hydratase 2/2-methylisocitrate dehydratase	acnB	-0.6992	0.1207	-0.2086	0.5744	0.3667	0.1374	-0.5785	-0.9078	-0.0879	-0.0041	-0.5411	0.0495	-0.1181	0.2914	0.1733	0.1537	0.1538	0.1538	0.2174	0.2174	0.2174	0.2663	0.2663	0.2663	0.1537	0.1537	0.1538	0.3074	0.2662	0.1537	8.15E-06	5.17E-01	3.11E-01	1.83E-02	2.26E-01	6.58E-01	4.10E-02	1.12E-03	8.21E-01	9.80E-01	5.74E-04	7.88E-01	8.31E-01	3.07E-01	2.82E-01	0	0
IEU92_RS00600	adenosylmethionine decarboxylase	speD	-0.0892	0.3868	-0.1174	-0.2261	0.0640	0.1100	0.2976	-0.2066	0.2694	0.0714	-0.1426	0.3794	0.0688	0.1281	0.1969	0.0941	0.0950	0.0955	0.1321	0.1324	0.1338	0.1645	0.1648	0.1653	0.0936	0.0935	0.0946	0.1862	0.1609	0.0937	3.71E-01	1.44E-04	3.65E-01	1.42E-01	7.82E-01	5.54E-01	9.11E-02	2.54E-01	1.75E-01	4.73E-01	1.43E-01	1.33E-04	8.36E-01	4.63E-01	4.18E-02	0	0
IEU92_RS00605	polyamine aminopropyltransferase	speE	0.3125	0.1309	-0.1906	0.3208	0.1397	0.2833	0.4434	0.1219	-0.0597	0.7642	0.2616	0.2236	-0.2177	0.9966	0.7789	0.0964	0.0979	0.0980	0.1358	0.1359	0.1380	0.1689	0.1690	0.1698	0.0959	0.0960	0.0974	0.1915	0.1657	0.0960	1.55E-03	2.47E-01	1.27E-01	3.68E-02	5.07E-01	9.20E-02	1.27E-02	5.25E-01	8.06E-01	3.43E-15	7.94E-03	3.26E-02	4.63E-01	4.15E-09	1.08E-15	0	0
IEU92_RS00610	YacC family pilotin-like protein	yacC	-0.7677	0.3293	0.5873	-0.1167	-0.5641	0.1328	-0.4384	-0.1804	0.9166	-0.5551	-0.7445	1.0494	-0.1339	-0.3992	-0.5330	0.1549	0.1549	0.1544	0.2183	0.2179	0.2178	0.2685	0.2682	0.2682	0.1543	0.1542	0.1541	0.3076	0.2660	0.1545	1.11E-06	5.68E-02	9.93E-04	6.80E-01	4.34E-02	6.71E-01	1.29E-01	5.55E-01	2.05E-03	4.34E-04	2.07E-06	4.53E-11	8.10E-01	1.58E-01	7.42E-04	0	0
IEU92_RS00615	multicopper oxidase CueO	cueO	0.1381	1.5171	0.4653	-1.6254	-0.5361	-0.3843	1.6552	0.6034	1.9823	0.0298	0.0672	1.5980	0.6858	-0.4254	0.2605	0.1452	0.1450	0.1456	0.2040	0.2043	0.2042	0.2521	0.2525	0.2524	0.1450	0.1448	0.1448	0.2877	0.2485	0.1450	3.69E-01	2.83E-24	6.75E-03	2.45E-14	4.02E-02	1.28E-01	1.55E-10	2.43E-02	7.48E-14	8.50E-01	6.65E-01	4.74E-27	7.74E-02	1.06E-01	8.31E-02	0	0
IEU92_RS00620	quinoprotein glucose dehydrogenase	gcd	-0.0251	0.6352	-0.2812	-0.0538	-0.1164	-0.7020	0.6101	-0.3063	0.3540	0.5562	-0.4226	-0.3480	0.9951	-0.5433	0.4517	0.1364	0.1365	0.1367	0.1926	0.1928	0.1932	0.2364	0.2366	0.2366	0.1362	0.1363	0.1367	0.2725	0.2360	0.1363	8.65E-01	1.18E-05	1.03E-01	8.35E-01	7.24E-01	1.62E-03	1.44E-02	2.38E-01	2.19E-01	6.30E-05	2.47E-03	1.74E-02	3.74E-03	2.79E-02	1.20E-03	0	0
IEU92_RS00625	hypoxanthine phosphoribosyltransferase	hpt	-0.9554	0.5812	-0.0357	-0.5580	-0.1316	0.4714	-0.3742	-0.9910	0.5455	-0.9321	-1.1227	1.0170	-0.2979	-0.6280	-0.9259	0.1322	0.1316	0.1321	0.1860	0.1862	0.1855	0.2288	0.2290	0.2287	0.1316	0.1315	0.1311	0.2624	0.2268	0.1320	9.41E-13	3.42E-05	8.68E-01	6.79E-03	6.73E-01	3.28E-02	1.28E-01	3.07E-05	3.81E-02	2.74E-12	2.89E-17	5.65E-14	4.63E-01	7.76E-03	4.35E-12	0	0
IEU92_RS00630	carbonate dehydratase	can	-0.8438	0.3510	0.0825	-0.1324	-0.2748	0.1248	-0.4927	-0.7613	0.4335	-0.6251	-1.0360	0.5583	-0.0912	-0.6926	-0.7838	0.0918	0.0917	0.0917	0.1291	0.1292	0.1291	0.1591	0.1591	0.1591	0.0912	0.0913	0.0913	0.1821	0.1574	0.0916	9.17E-20	3.66E-04	5.25E-01	4.04E-01	1.10E-01	4.79E-01	3.04E-03	3.82E-06	1.62E-02	1.37E-11	2.17E-29	3.64E-09	7.74E-01	1.90E-05	2.62E-17	0	0
IEU92_RS00635	ABC transporter ATP-binding protein	yadG	0.1950	0.3406	-0.2696	-0.8490	-0.0039	0.5644	0.5357	-0.0746	0.0710	-0.3133	-0.0785	0.6354	-0.2201	-0.0224	-0.2426	0.1660	0.1665	0.1668	0.2346	0.2347	0.2353	0.2883	0.2885	0.2888	0.1661	0.1659	0.1662	0.3316	0.2870	0.1662	2.64E-01	6.76E-02	2.16E-01	9.32E-04	9.93E-01	4.52E-02	8.22E-02	8.22E-01	8.69E-01	6.84E-02	6.59E-01	2.78E-04	6.97E-01	9.45E-01	1.61E-01	0	0
IEU92_RS00640	ABC transporter permease	yadH	-0.1360	0.4399	-0.2097	-0.7820	-0.0275	0.3494	0.3039	-0.3457	0.2302	-0.4781	-0.3732	0.5796	-0.1418	-0.3659	-0.5077	0.1416	0.1422	0.1428	0.1997	0.1999	0.2007	0.2464	0.2467	0.2471	0.1416	0.1412	0.1418	0.2821	0.2438	0.1419	3.65E-01	4.53E-03	2.68E-01	3.11E-04	9.42E-01	1.62E-01	2.57E-01	1.99E-01	4.64E-01	9.69E-04	1.01E-02	9.69E-05	7.73E-01	1.58E-01	4.64E-04	0	0
IEU92_RS00650	polysaccharide deacetylase family protein	yadE	1.4498	-0.1560	-0.0855	-0.2772	0.1173	0.0653	1.2938	1.3643	-0.2415	1.0166	1.4816	-0.1762	-0.0233	1.1136	1.0903	0.0956	0.1023	0.1007	0.1356	0.1340	0.1433	0.1730	0.1721	0.1760	0.0956	0.0950	0.1012	0.1906	0.1647	0.0958	2.66E-51	1.83E-01	5.52E-01	7.49E-02	5.82E-01	7.57E-01	2.62E-13	9.40E-15	2.64E-01	5.63E-26	3.82E-54	1.10E-01	9.49E-01	3.62E-11	1.55E-29	0	0
IEU92_RS00655	aspartate 1-decarboxylase	panD	-0.7505	-0.0894	0.4184	-0.1888	-0.4393	0.6317	-0.8399	-0.3322	0.3290	-1.0287	-0.7715	0.9607	-0.6399	-0.4179	-1.0578	0.1417	0.1424	0.1413	0.2004	0.1992	0.1996	0.2462	0.2456	0.2460	0.1416	0.1409	0.1409	0.2820	0.2436	0.1420	1.91E-07	6.09E-01	1.29E-02	4.46E-01	9.58E-02	6.61E-03	1.06E-03	2.16E-01	2.78E-01	7.20E-13	7.06E-08	4.26E-11	9.46E-02	1.05E-01	1.89E-13	0	0
IEU92_RS00660	recombination-promoting nuclease RpnC	rpnC	0.7400	-0.9856	-0.3097	0.7976	0.5491	0.4992	-0.2457	0.4303	-1.2953	0.5519	0.9794	-0.7961	-0.5086	1.2906	0.7820	0.1804	0.1914	0.1854	0.2594	0.2546	0.2684	0.3217	0.3182	0.3245	0.1801	0.1795	0.1881	0.3648	0.3172	0.1802	5.84E-05	1.09E-06	1.98E-01	5.45E-03	1.05E-01	1.32E-01	4.94E-01	2.16E-01	2.63E-04	2.80E-03	7.76E-08	5.32E-05	3.52E-01	7.85E-05	2.07E-05	0	0
IEU92_RS00665	pantoate--beta-alanine ligase	panC	-0.8947	0.9285	0.4409	-0.9323	-0.4565	0.1078	0.0337	-0.4539	1.3694	-0.8985	-0.9104	1.4772	-0.0189	-0.8063	-0.8252	0.1482	0.1478	0.1479	0.2090	0.2090	0.2085	0.2566	0.2566	0.2564	0.1479	0.1478	0.1476	0.2951	0.2553	0.1481	2.69E-09	2.04E-09	1.22E-02	3.45E-05	9.98E-02	7.23E-01	9.08E-01	1.01E-01	6.20E-07	2.18E-09	1.24E-09	1.86E-22	9.71E-01	2.30E-03	4.12E-08	0	0
IEU92_RS00670	3-methyl-2-oxobutanoate hydroxymethyltransferase	panB	-1.0515	0.8451	0.2762	-0.6754	-0.3300	0.0999	-0.2064	-0.7753	1.1213	-0.8819	-1.1054	1.2212	-0.0538	-0.8358	-0.8896	0.1796	0.1793	0.1794	0.2535	0.2536	0.2532	0.3109	0.3110	0.3108	0.1793	0.1793	0.1791	0.3582	0.3100	0.1795	8.15E-09	9.04E-06	2.42E-01	1.73E-02	3.74E-01	7.91E-01	5.53E-01	1.85E-02	1.07E-03	1.35E-06	1.20E-09	4.30E-11	9.37E-01	9.61E-03	1.11E-06	0	0
IEU92_RS00715	polynucleotide adenylyltransferase PcnB	pcnB	0.8792	-0.0909	0.1350	0.2970	-0.3746	0.4618	0.7883	1.0142	0.0441	1.0853	0.6396	0.5059	-0.2591	1.3076	1.0485	0.1548	0.1555	0.1552	0.2189	0.2188	0.2195	0.2689	0.2688	0.2692	0.1548	0.1548	0.1551	0.3093	0.2678	0.1548	2.27E-08	6.33E-01	5.41E-01	2.56E-01	2.18E-01	8.35E-02	5.13E-03	2.97E-04	9.11E-01	4.45E-12	5.06E-05	2.06E-03	6.06E-01	1.99E-06	2.33E-11	0	0
IEU92_RS00720	tRNA glutamyl-Q(34) synthetase GluQRS	gluQRS	0.3895	0.6819	0.1382	-0.6032	-0.2164	-0.3547	1.0713	0.5276	0.8200	0.4681	0.3113	0.4653	0.3248	0.0352	0.3600	0.0989	0.1008	0.1017	0.1372	0.1377	0.1411	0.1751	0.1756	0.1767	0.0981	0.0978	0.1007	0.1928	0.1656	0.0987	1.14E-04	9.15E-11	3.10E-01	4.53E-05	2.66E-01	3.50E-02	2.57E-09	4.26E-03	1.79E-05	2.74E-06	1.89E-03	9.59E-06	2.41E-01	8.48E-01	3.58E-04	0	0
IEU92_RS00735	RNA 2',3'-cyclic phosphodiesterase	thpR	0.4483	0.8265	0.2309	-0.8233	-0.3631	0.2243	1.2748	0.6791	1.0574	0.4515	0.3160	1.2816	-0.2162	0.5435	0.3274	0.1436	0.1460	0.1476	0.1987	0.1996	0.2024	0.2543	0.2553	0.2567	0.1426	0.1422	0.1436	0.2778	0.2378	0.1436	2.32E-03	7.38E-08	2.34E-01	1.28E-04	1.85E-01	4.08E-01	1.19E-06	1.18E-02	1.60E-04	2.00E-03	3.11E-02	4.27E-18	6.37E-01	2.91E-02	2.69E-02	0	0
IEU92_RS00740	ATP-dependent helicase HrpB	hrpB	0.3062	0.3570	-0.2369	-0.1675	0.2351	0.0480	0.6633	0.0693	0.1201	0.4957	0.3044	0.1681	0.0588	0.5419	0.6007	0.0790	0.0805	0.0812	0.1108	0.1113	0.1137	0.1391	0.1395	0.1403	0.0786	0.0785	0.0804	0.1564	0.1351	0.0787	1.49E-04	3.16E-05	1.45E-02	2.01E-01	1.13E-01	7.76E-01	3.92E-06	6.66E-01	5.05E-01	4.99E-10	1.44E-04	5.26E-02	8.33E-01	1.00E-04	4.71E-14	0	0
IEU92_RS00745	bifunctional glycosyl transferase/transpeptidase	mrcB	0.6697	0.5401	-0.1041	0.4051	0.0778	0.1201	1.2099	0.5656	0.4360	1.6150	0.6434	0.5561	-0.2309	1.7088	1.4779	0.1036	0.1043	0.1047	0.1458	0.1461	0.1472	0.1806	0.1809	0.1813	0.1032	0.1033	0.1041	0.2058	0.1781	0.1033	1.79E-10	9.51E-07	4.78E-01	1.27E-02	7.57E-01	5.57E-01	6.38E-11	2.88E-03	3.65E-02	1.87E-54	8.16E-10	2.78E-07	4.69E-01	3.48E-21	8.32E-46	0	0
IEU92_RS00770	glutamate-1-semialdehyde 2,1-aminomutase	hemL	0.2270	0.6541	0.1376	-0.0700	-0.3683	0.4701	0.8811	0.3646	0.7917	0.8110	-0.0037	1.2618	-0.5263	1.0505	0.5243	0.1098	0.1102	0.1104	0.1546	0.1549	0.1552	0.1910	0.1911	0.1913	0.1095	0.1096	0.1097	0.2182	0.1886	0.1097	4.58E-02	1.58E-08	3.58E-01	7.30E-01	6.80E-02	9.71E-03	8.13E-06	7.55E-02	1.49E-04	2.56E-13	9.77E-01	2.81E-29	7.39E-02	5.53E-08	2.64E-06	0	0
IEU92_RS00775	H(+)/Cl(-) exchange transporter ClcA	clcA	-0.9765	-0.4358	-0.1355	0.5841	0.2853	-0.3705	-1.4124	-1.1120	-0.5713	-0.8283	-0.8267	-0.9418	0.1584	-1.0489	-0.8905	0.1221	0.1226	0.1221	0.1727	0.1722	0.1735	0.2118	0.2115	0.2118	0.1217	0.1215	0.1229	0.2441	0.2115	0.1219	2.63E-15	9.93E-04	4.17E-01	2.08E-03	2.36E-01	7.88E-02	7.78E-11	3.59E-07	1.76E-02	1.89E-11	1.88E-11	1.15E-13	7.06E-01	1.36E-06	5.52E-13	0	0
IEU92_RS00785	iron-sulfur cluster insertion protein ErpA	erpA	-0.8728	-0.3424	-0.4174	0.7189	0.2888	0.3602	-1.2152	-1.2903	-0.7598	-0.4963	-1.0015	-0.3996	-0.3997	-0.2647	-0.6644	0.1427	0.1433	0.1431	0.2016	0.2015	0.2026	0.2476	0.2475	0.2479	0.1421	0.1422	0.1431	0.2850	0.2469	0.1424	1.64E-09	3.12E-02	1.45E-02	1.12E-03	3.19E-01	1.52E-01	2.00E-06	4.52E-07	6.24E-03	6.40E-04	3.48E-12	8.79E-03	3.48E-01	3.17E-01	4.62E-06	0	0
IEU92_RS00795	vitamin B12 ABC transporter substrate-binding protein BtuF	btuF	1.1178	0.5931	0.1379	-0.3531	-0.1298	0.1820	1.7109	1.2557	0.7310	1.3578	1.1259	0.9130	-0.2775	1.5480	1.2705	0.1535	0.1568	0.1575	0.2147	0.2152	0.2193	0.2712	0.2716	0.2735	0.1529	0.1528	0.1552	0.3017	0.2599	0.1532	6.35E-13	4.33E-04	5.38E-01	1.60E-01	7.24E-01	5.50E-01	7.95E-10	8.17E-06	1.87E-02	1.57E-18	3.32E-13	1.42E-08	5.65E-01	5.94E-09	2.44E-16	0	0
IEU92_RS00800	5'-methylthioadenosine/S-adenosylhomocysteine nucleosidase	mtnN	-1.4783	0.6918	0.4924	-0.4395	-0.6953	-0.2168	-0.7865	-0.9859	1.1842	-1.2260	-1.6812	0.9674	0.2915	-1.6457	-1.3543	0.1512	0.1507	0.1507	0.2134	0.2134	0.2128	0.2615	0.2615	0.2612	0.1508	0.1509	0.1505	0.3015	0.2609	0.1511	3.61E-22	1.57E-05	5.43E-03	7.24E-02	8.19E-03	4.53E-01	4.04E-03	3.00E-04	2.83E-05	9.46E-16	2.23E-28	5.46E-10	5.41E-01	6.82E-10	7.14E-19	0	0
IEU92_RS00805	dGTPase	dgt	-0.2721	0.6390	0.3966	-0.9651	-0.2699	0.0074	0.3668	0.1244	1.0355	-0.5982	-0.1455	1.0429	-0.0122	-0.4643	-0.4765	0.1439	0.1442	0.1442	0.2027	0.2022	0.2026	0.2502	0.2502	0.2503	0.1438	0.1432	0.1435	0.2855	0.2465	0.1441	6.83E-02	3.19E-05	2.20E-02	9.16E-06	3.60E-01	9.81E-01	1.75E-01	6.66E-01	1.50E-04	4.56E-05	3.35E-01	2.00E-12	9.81E-01	7.42E-02	1.22E-03	0	0
IEU92_RS00810	serine endoprotease DegP	degP	-0.3415	1.4735	-0.0795	0.1720	0.2186	-0.0190	1.1320	-0.4209	1.3940	1.3040	-0.2023	1.3750	-0.7263	1.4242	0.6979	0.1558	0.1555	0.1562	0.2194	0.2200	0.2198	0.2700	0.2704	0.2702	0.1552	0.1555	0.1555	0.3100	0.2683	0.1554	3.40E-02	4.51E-20	7.40E-01	5.34E-01	5.20E-01	9.53E-01	5.25E-05	1.52E-01	1.55E-06	9.94E-17	2.14E-01	8.53E-18	8.35E-02	2.27E-07	1.04E-05	0	0
IEU92_RS00825	phosphodiesterase YaeI	yaeI	0.8429	-0.0424	0.5509	0.4396	-0.5324	-0.3624	0.8005	1.3938	0.5085	1.2401	0.8614	0.1461	0.0263	0.8963	0.9225	0.1681	0.1772	0.1718	0.2368	0.2328	0.2447	0.3017	0.2986	0.3038	0.1667	0.1667	0.1741	0.3303	0.2846	0.1677	8.30E-07	8.56E-01	6.55E-03	1.08E-01	8.18E-02	2.46E-01	1.17E-02	6.60E-06	1.63E-01	2.03E-13	3.72E-07	4.62E-01	9.64E-01	2.37E-03	6.17E-08	0	0
IEU92_RS00835	bifunctional uridylyltransferase/uridylyl-removing protein GlnD	glnD	-0.8038	-0.3181	-0.1539	0.5569	0.0812	0.1874	-1.1219	-0.9577	-0.4720	-0.5650	-0.8765	-0.2846	-0.2907	-0.4503	-0.7410	0.1228	0.1234	0.1230	0.1736	0.1733	0.1742	0.2132	0.2130	0.2133	0.1224	0.1224	0.1231	0.2453	0.2124	0.1227	1.08E-10	1.94E-02	3.56E-01	3.65E-03	7.90E-01	4.25E-01	3.29E-07	1.46E-05	5.64E-02	5.86E-06	1.51E-12	3.13E-02	4.43E-01	4.36E-02	2.67E-09	0	0
IEU92_RS00845	30S ribosomal protein S2	rpsB	0.8552	0.1844	0.0125	-0.3413	-0.4058	0.0666	1.0396	0.8677	0.1970	0.6983	0.4619	0.2636	0.3191	0.3716	0.6907	0.1225	0.1226	0.1226	0.1733	0.1733	0.1734	0.2123	0.2123	0.2124	0.1225	0.1225	0.1226	0.2451	0.2122	0.1225	5.61E-12	1.89E-01	9.52E-01	8.69E-02	7.35E-02	7.96E-01	2.11E-06	8.54E-05	4.66E-01	2.02E-08	2.24E-04	4.60E-02	3.91E-01	9.78E-02	2.89E-08	0	0
IEU92_RS00850	translation elongation factor Ts	tsf	0.1085	0.5994	0.1070	-0.4257	-0.4401	0.0455	0.7079	0.2155	0.7064	0.2823	-0.2245	0.7519	0.2420	-0.0053	0.2367	0.1163	0.1164	0.1164	0.1644	0.1644	0.1645	0.2016	0.2016	0.2016	0.1162	0.1163	0.1163	0.2324	0.2012	0.1163	3.79E-01	1.08E-06	5.14E-01	2.10E-02	3.60E-02	8.53E-01	7.43E-04	3.34E-01	1.52E-03	1.84E-02	6.22E-02	4.25E-10	5.06E-01	9.81E-01	4.87E-02	0	0
IEU92_RS00855	UMP kinase	pyrH	0.4692	-0.2658	-0.3912	0.6324	0.3959	0.3744	0.2034	0.0779	-0.6570	0.8358	0.4739	-0.2826	-0.2775	1.2149	0.9374	0.1134	0.1143	0.1142	0.1603	0.1603	0.1616	0.1974	0.1973	0.1979	0.1132	0.1132	0.1141	0.2266	0.1963	0.1132	5.00E-05	3.62E-02	3.40E-03	2.80E-04	5.62E-02	5.39E-02	3.49E-01	7.33E-01	2.80E-03	3.06E-13	4.02E-05	2.09E-02	4.26E-01	1.44E-09	2.71E-16	0	0
IEU92_RS00860	ribosome recycling factor	frr	-1.0031	0.1727	0.0627	-0.2036	-0.2134	0.1390	-0.8304	-0.9404	0.2354	-1.0340	-1.1538	0.3745	0.0815	-1.0456	-0.9642	0.1027	0.1027	0.1027	0.1452	0.1451	0.1451	0.1779	0.1779	0.1779	0.1026	0.1026	0.1026	0.2052	0.1776	0.1027	3.99E-22	1.39E-01	6.83E-01	2.39E-01	3.03E-01	4.82E-01	6.31E-06	3.08E-07	2.83E-01	1.88E-23	6.99E-29	5.35E-04	8.26E-01	8.94E-09	1.45E-20	0	0
IEU92_RS00865	1-deoxy-D-xylulose-5-phosphate reductoisomerase	ispC	0.2013	0.3027	-0.0019	-0.0904	-0.2290	-0.0124	0.5040	0.1995	0.3008	0.4137	-0.0296	0.2884	0.2212	0.1703	0.3915	0.0990	0.0996	0.0997	0.1396	0.1397	0.1406	0.1724	0.1724	0.1728	0.0988	0.0988	0.0994	0.1971	0.1705	0.0989	4.96E-02	5.35E-03	9.93E-01	6.11E-01	2.42E-01	9.52E-01	5.25E-03	2.94E-01	1.44E-01	4.02E-05	7.83E-01	6.43E-03	4.69E-01	3.53E-01	1.05E-04	0	0
IEU92_RS00870	(2E,6E)-farnesyl-diphosphate-specific ditrans,polycis-undecaprenyl-diphosphate synthase	ispU	0.6950	-0.5325	0.0003	0.9786	0.1886	0.2647	0.1625	0.6953	-0.5322	1.1411	0.8839	-0.2674	-0.1047	1.5948	1.4901	0.0934	0.0942	0.0938	0.1322	0.1319	0.1329	0.1625	0.1623	0.1627	0.0933	0.0933	0.0939	0.1867	0.1617	0.0933	1.94E-13	7.74E-08	9.99E-01	1.67E-12	3.20E-01	1.04E-01	3.64E-01	3.70E-05	3.30E-03	6.89E-34	6.24E-21	7.48E-03	7.48E-01	2.72E-22	9.77E-57	0	0
IEU92_RS00880	sigma E protease regulator RseP	rseP	1.1402	0.3990	-0.1057	0.0696	0.2022	-0.0085	1.5392	1.0345	0.2933	1.6088	1.2367	0.2849	0.1006	1.6969	1.7975	0.0937	0.0940	0.0941	0.1324	0.1324	0.1329	0.1628	0.1628	0.1630	0.0936	0.0936	0.0940	0.1871	0.1620	0.0937	1.55E-33	7.02E-05	4.11E-01	6.85E-01	2.83E-01	9.65E-01	1.58E-20	6.35E-10	1.30E-01	2.30E-65	3.01E-39	4.30E-03	7.58E-01	5.69E-25	3.10E-81	0	0
IEU92_RS00885	outer membrane protein assembly factor BamA	bamA	0.7645	0.6317	0.0673	-0.1776	0.0312	-0.1214	1.3962	0.8318	0.6990	1.2186	0.8630	0.5777	0.0964	1.1958	1.2921	0.0904	0.0905	0.0905	0.1277	0.1278	0.1279	0.1567	0.1568	0.1568	0.0904	0.0904	0.0905	0.1806	0.1564	0.0904	6.06E-17	2.17E-11	6.09E-01	2.43E-01	8.95E-01	4.87E-01	2.38E-18	2.78E-07	3.93E-05	7.39E-41	3.09E-21	7.02E-10	7.60E-01	6.26E-14	9.38E-46	0	0
IEU92_RS00890	molecular chaperone Skp	skp	-1.3757	0.6066	0.3304	-0.2868	-0.4115	-0.3278	-0.7691	-1.0454	0.9370	-1.0559	-1.4568	0.6092	0.4310	-1.4648	-1.0338	0.0942	0.0939	0.0939	0.1329	0.1329	0.1326	0.1629	0.1629	0.1628	0.0939	0.0939	0.0938	0.1877	0.1625	0.0940	1.17E-47	6.70E-10	2.55E-03	5.87E-02	1.28E-02	3.85E-02	4.91E-06	4.28E-10	6.85E-08	7.83E-29	1.51E-53	3.60E-10	9.03E-02	7.48E-19	1.15E-27	0	0
IEU92_RS00895	UDP-3-O-(3-hydroxymyristoyl)glucosamine N-acyltransferase	lpxD	-0.6208	0.8013	0.1672	-0.3776	-0.2949	-0.2943	0.1804	-0.4536	0.9685	-0.1972	-0.7485	0.6742	0.3417	-0.6192	-0.2775	0.1057	0.1057	0.1057	0.1493	0.1493	0.1493	0.1831	0.1832	0.1831	0.1056	0.1056	0.1056	0.2110	0.1827	0.1056	7.28E-09	3.16E-13	2.28E-01	2.44E-02	1.46E-01	1.08E-01	3.72E-01	1.94E-02	8.09E-07	7.13E-02	2.56E-12	7.14E-10	2.62E-01	1.05E-03	1.06E-02	0	0
IEU92_RS00900	3-hydroxyacyl-ACP dehydratase FabZ	fabZ	-0.4639	0.5560	0.0370	-0.1636	-0.2513	-0.1008	0.0921	-0.4269	0.5930	-0.0715	-0.6782	0.4923	0.2625	-0.3865	-0.1240	0.1059	0.1060	0.1061	0.1493	0.1495	0.1497	0.1838	0.1839	0.1839	0.1056	0.1057	0.1059	0.2110	0.1825	0.1057	1.76E-05	6.66E-07	8.28E-01	3.70E-01	2.28E-01	6.37E-01	6.59E-01	2.89E-02	3.80E-03	5.25E-01	2.44E-10	8.45E-06	4.18E-01	4.39E-02	2.63E-01	0	0
IEU92_RS00905	acyl-ACP--UDP-N-acetylglucosamine O-acyltransferase	lpxA	-0.5037	1.0600	0.1437	-0.5360	-0.3015	-0.2754	0.5564	-0.3600	1.2037	0.0204	-0.6615	0.9283	0.3775	-0.4129	-0.0354	0.1778	0.1777	0.1778	0.2510	0.2512	0.2511	0.3080	0.3081	0.3080	0.1776	0.1776	0.1776	0.3549	0.3072	0.1776	5.81E-03	1.33E-08	5.75E-01	6.15E-02	4.20E-01	4.15E-01	9.14E-02	2.89E-01	3.59E-04	9.17E-01	2.66E-04	5.06E-07	4.96E-01	2.07E-01	8.55E-01	0	0
IEU92_RS00910	lipid-A-disaccharide synthase	lpxB	0.0646	1.0181	0.0984	-0.5082	-0.1900	-0.1351	1.0827	0.1630	1.1164	0.5745	-0.0271	0.9814	-0.0986	0.3477	0.2491	0.0986	0.0987	0.0993	0.1384	0.1388	0.1391	0.1715	0.1718	0.1719	0.0982	0.0982	0.0985	0.1953	0.1687	0.0984	5.42E-01	1.29E-23	4.79E-01	7.72E-04	3.46E-01	4.77E-01	7.67E-10	3.95E-01	9.00E-10	8.24E-09	8.00E-01	3.13E-22	7.72E-01	5.00E-02	1.38E-02	0	0
IEU92_RS00915	ribonuclease HII	rnhB	0.9963	0.9559	0.2114	-0.6844	-0.2178	-0.0506	1.9522	1.2077	1.1672	1.2678	0.9899	1.1166	-0.2561	1.2107	0.9546	0.1177	0.1192	0.1203	0.1643	0.1650	0.1670	0.2072	0.2078	0.2087	0.1173	0.1172	0.1186	0.2311	0.1989	0.1177	5.86E-17	1.20E-14	1.74E-01	1.18E-04	3.67E-01	8.40E-01	2.19E-20	1.70E-08	1.64E-07	8.86E-27	6.51E-17	5.11E-20	4.75E-01	2.70E-09	1.07E-15	0	0
IEU92_RS00920	DNA polymerase III subunit alpha	dnaE	0.5528	0.7873	0.1078	-0.7882	-0.0713	0.0396	1.3402	0.6606	0.8951	0.5520	0.5893	0.9347	-0.2682	0.6281	0.3599	0.1143	0.1145	0.1146	0.1614	0.1615	0.1617	0.1983	0.1984	0.1985	0.1142	0.1142	0.1144	0.2281	0.1974	0.1143	2.03E-06	4.31E-11	5.06E-01	5.17E-06	8.03E-01	8.71E-01	4.30E-11	1.48E-03	3.15E-05	2.06E-06	3.86E-07	2.29E-15	4.47E-01	2.14E-03	2.10E-03	0	0
IEU92_RS00925	acetyl-CoA carboxylase carboxyl transferase subunit alpha	accA	-0.8620	0.6509	0.1784	-0.2248	-0.0818	0.2420	-0.2111	-0.6836	0.8293	-0.4359	-0.7654	1.0713	-0.4404	-0.0973	-0.5376	0.1219	0.1217	0.1218	0.1719	0.1719	0.1717	0.2111	0.2111	0.2110	0.1215	0.1215	0.1215	0.2427	0.2100	0.1217	2.89E-12	3.95E-07	2.69E-01	2.76E-01	7.86E-01	2.73E-01	3.64E-01	2.00E-03	3.30E-04	4.52E-04	5.18E-10	1.05E-17	2.00E-01	6.72E-01	1.44E-05	0	0
IEU92_RS00940	tRNA lysidine(34) synthetase TilS	tilS	0.8904	0.4058	-0.1429	0.0332	0.0572	-0.0259	1.2963	0.7475	0.2629	1.3295	0.8047	0.2370	0.0364	1.2178	1.2543	0.0960	0.0979	0.0985	0.1348	0.1353	0.1381	0.1690	0.1694	0.1704	0.0956	0.0957	0.0977	0.1903	0.1644	0.0958	4.42E-20	1.06E-04	2.74E-01	8.55E-01	8.13E-01	9.01E-01	6.19E-14	2.12E-05	2.03E-01	2.41E-43	8.62E-17	2.37E-02	9.20E-01	3.81E-13	1.25E-38	0	0
IEU92_RS00955	YaeQ family protein	yaeQ	-1.4000	-0.5719	-0.1578	0.6461	0.0741	0.2743	-1.9720	-1.5578	-0.7297	-1.3258	-1.4837	-0.4554	-0.1092	-1.1352	-1.2443	0.1013	0.1021	0.1003	0.1435	0.1419	0.1435	0.1755	0.1745	0.1750	0.1001	0.0997	0.1010	0.2017	0.1748	0.1006	7.94E-43	1.03E-07	2.31E-01	2.88E-05	7.62E-01	1.21E-01	1.96E-28	2.23E-18	1.31E-04	1.74E-39	1.95E-49	1.61E-05	7.57E-01	2.11E-10	1.31E-34	0	0
IEU92_RS00965	envelope stress response activation lipoprotein NlpE	nlpE	-1.0875	-0.0485	-0.5581	0.3026	0.5332	0.0275	-1.1360	-1.6456	-0.6066	-0.8334	-1.1124	-0.5791	-0.0623	-0.8308	-0.8931	0.0975	0.0976	0.0982	0.1372	0.1376	0.1389	0.1690	0.1694	0.1694	0.0965	0.0964	0.0983	0.1944	0.1684	0.0970	2.15E-28	6.88E-01	2.33E-07	5.29E-02	1.18E-03	8.95E-01	5.50E-11	1.56E-21	1.17E-03	1.35E-17	2.59E-30	1.32E-08	8.63E-01	1.56E-06	8.09E-20	0	0
IEU92_RS00970	YaeF family permuted papain-like enzyme	yaeF	1.4447	-0.3687	0.0408	0.3548	-0.0772	-0.0826	1.0761	1.4855	-0.3279	1.4309	1.4083	-0.4104	0.1793	1.3119	1.4912	0.1015	0.1160	0.1099	0.1458	0.1407	0.1607	0.1908	0.1872	0.1954	0.1009	0.1005	0.1138	0.2032	0.1762	0.1012	2.36E-45	3.47E-03	8.16E-01	3.11E-02	7.51E-01	7.25E-01	4.24E-08	8.82E-15	1.61E-01	4.98E-45	5.40E-44	6.28E-04	5.83E-01	2.88E-13	1.85E-48	0	0
IEU92_RS00975	proline--tRNA ligase	proS	-0.2784	0.6134	0.2896	-0.3151	-0.5813	0.2831	0.3350	0.0112	0.9030	0.0199	-0.5701	1.1861	0.0392	0.0113	0.0505	0.1829	0.1830	0.1830	0.2585	0.2586	0.2586	0.3170	0.3170	0.3171	0.1828	0.1829	0.1828	0.3654	0.3164	0.1829	1.45E-01	1.99E-03	2.28E-01	3.12E-01	8.83E-02	4.16E-01	3.36E-01	9.75E-01	1.17E-02	9.21E-01	2.33E-03	3.69E-10	9.57E-01	9.75E-01	7.99E-01	0	0
IEU92_RS00980	tRNA (N6-threonylcarbamoyladenosine(37)-N6)-methyltransferase TrmO	tsaA	0.9563	0.5353	0.3808	-1.2896	-0.5922	0.4401	1.4917	1.3372	0.9162	0.2020	0.7449	1.3562	-0.4875	0.4307	-0.0568	0.2193	0.2212	0.2210	0.3093	0.3087	0.3106	0.3828	0.3827	0.3838	0.2195	0.2189	0.2196	0.4359	0.3762	0.2202	1.90E-05	2.89E-02	1.83E-01	1.16E-04	1.58E-01	2.70E-01	1.75E-04	8.31E-04	3.80E-02	3.84E-01	8.79E-04	2.55E-09	4.70E-01	2.84E-01	8.12E-01	0	0
IEU92_RS00985	Rcs stress response system protein RcsF	rcsF	-0.6442	-0.8508	-0.2251	-0.1169	-0.0799	1.1112	-1.4950	-0.8693	-1.0759	-1.6118	-0.9492	0.0353	-1.0760	-0.8056	-1.8815	0.1713	0.1729	0.1717	0.2435	0.2421	0.2435	0.2979	0.2972	0.2982	0.1718	0.1710	0.1715	0.3438	0.2974	0.1726	2.34E-04	3.43E-06	3.31E-01	7.14E-01	8.55E-01	5.75E-05	1.15E-06	5.44E-03	1.07E-03	1.65E-20	4.65E-08	8.67E-01	1.55E-02	9.25E-03	3.30E-27	0	0
IEU92_RS01015	tRNA-Ile		23.0066	-5.3138	-5.5937	5.5142	4.8709	-4.0760	17.6928	17.4129	-10.9075	23.2071	22.2839	-14.9835	5.6280	18.4083	24.0363	5.8889	6.0053	6.0053	8.3278	8.3278	8.4924	10.3343	10.3343	10.4010	5.8896	5.8896	6.0061	11.7766	10.1997	5.8893	NA	NA	NA	NA	NA	NA	NA	NA	NA	NA	NA	NA	NA	NA	NA	0	0
IEU92_RS01020	tRNA-Ala		-0.2139	0.0957	-0.7666	0.0410	0.2133	0.5903	-0.1182	-0.9806	-0.6709	-0.0773	-0.7673	-0.0806	0.6576	-0.0403	0.6173	0.3565	0.3645	0.3741	0.5004	0.5088	0.5205	0.6278	0.6334	0.6379	0.3529	0.3549	0.3636	0.7096	0.6166	0.3511	5.78E-01	8.41E-01	1.04E-01	9.54E-01	8.14E-01	3.95E-01	8.69E-01	1.54E-01	4.05E-01	8.40E-01	3.61E-02	8.56E-01	5.62E-01	9.54E-01	9.00E-02	0	0
IEU92_RS01035	tRNA-Asp		1.3396	0.6279	-0.7148	-0.6308	0.8798	0.4948	1.9675	0.6248	-0.0869	1.3367	1.5046	0.4079	-0.2495	1.9966	1.7470	0.4880	0.5098	0.5414	0.6758	0.6985	0.7315	0.8805	0.8992	0.9112	0.4857	0.4837	0.5092	0.9613	0.8298	0.4853	7.56E-03	2.91E-01	3.26E-01	4.51E-01	3.93E-01	6.35E-01	3.53E-02	5.41E-01	9.51E-01	7.35E-03	2.39E-03	4.84E-01	8.88E-01	2.13E-02	4.28E-04	0	0
IEU92_RS01050	endonuclease/exonuclease/phosphatase family protein	yafD	-1.2090	-0.2519	0.2460	0.5701	0.3349	-0.5019	-1.4609	-0.9630	-0.0059	-0.8908	-0.6282	-0.5078	0.3958	-0.8119	-0.4160	0.0794	0.0796	0.0789	0.1121	0.1114	0.1122	0.1376	0.1372	0.1373	0.0788	0.0786	0.0796	0.1578	0.1368	0.0788	1.23E-51	3.61E-03	8.36E-03	1.94E-06	1.62E-02	8.30E-05	1.54E-25	7.82E-12	9.79E-01	4.10E-29	2.59E-15	7.14E-10	6.13E-02	6.64E-09	2.04E-07	0	0
IEU92_RS01065	hydroxyacylglutathione hydrolase	gloB	-1.1188	0.0326	0.2289	-0.0574	0.2870	-0.4264	-1.0862	-0.8899	0.2616	-1.1436	-0.6029	-0.1648	0.3881	-1.0541	-0.6660	0.1070	0.1069	0.1061	0.1507	0.1493	0.1504	0.1853	0.1848	0.1848	0.1062	0.1051	0.1068	0.2115	0.1831	0.1060	3.85E-25	8.13E-01	8.43E-02	7.72E-01	1.58E-01	1.62E-02	1.19E-08	3.31E-06	2.48E-01	1.47E-26	1.61E-08	1.60E-01	1.95E-01	1.90E-08	5.85E-10	0	0
IEU92_RS01070	class I SAM-dependent methyltransferase	yafS	-0.1196	0.3482	0.1561	-0.1600	0.2418	0.0695	0.2286	0.0365	0.5044	0.0686	0.2783	0.5739	-0.1818	0.5360	0.3542	0.0844	0.0858	0.0857	0.1177	0.1172	0.1196	0.1486	0.1484	0.1493	0.0834	0.0828	0.0847	0.1644	0.1416	0.0834	1.75E-01	1.53E-04	1.56E-01	2.55E-01	1.23E-01	6.88E-01	1.53E-01	8.30E-01	2.33E-03	4.39E-01	1.02E-03	5.62E-11	4.76E-01	2.46E-04	3.13E-05	0	0
IEU92_RS01075	ribonuclease HI	rnhA	-0.1983	0.6949	0.0364	-0.6047	0.1789	0.4284	0.4966	-0.1619	0.7313	-0.1081	0.0170	1.1597	-0.4086	0.5356	0.1270	0.1313	0.1318	0.1329	0.1836	0.1839	0.1847	0.2293	0.2299	0.2301	0.1305	0.1299	0.1305	0.2577	0.2221	0.1306	1.48E-01	5.83E-07	8.66E-01	2.78E-03	5.33E-01	5.36E-02	4.16E-02	5.36E-01	4.40E-03	4.35E-01	9.05E-01	5.85E-18	2.74E-01	2.11E-02	3.56E-01	0	0
IEU92_RS01080	DNA polymerase III subunit epsilon	dnaQ	0.0252	0.7833	0.1725	-0.7839	-0.0347	-0.3274	0.8085	0.1976	0.9558	0.0246	0.1630	0.6284	0.3288	-0.1650	0.1638	0.0950	0.0957	0.0965	0.1323	0.1325	0.1341	0.1667	0.1672	0.1676	0.0944	0.0939	0.0955	0.1857	0.1598	0.0946	8.10E-01	3.12E-15	1.66E-01	2.19E-08	8.86E-01	4.13E-02	2.64E-06	2.83E-01	9.16E-08	8.10E-01	9.47E-02	2.04E-10	2.14E-01	3.36E-01	9.52E-02	0	0
IEU92_RS01085	tRNA-Asp		1.7870	0.7388	-0.4136	-1.3987	0.5836	0.4325	2.5259	1.3734	0.3252	1.1271	1.9570	0.7577	0.2063	1.7296	1.9359	0.4100	0.4656	0.5155	0.5438	0.5795	0.6551	0.8025	0.8325	0.8613	0.4125	0.4015	0.4537	0.7588	0.6403	0.4071	1.92E-05	1.64E-01	5.78E-01	2.19E-02	5.16E-01	6.44E-01	2.59E-03	1.28E-01	7.90E-01	7.77E-03	1.65E-06	NA	8.83E-01	9.46E-03	3.00E-06	0	0
IEU92_RS01125	D-sedoheptulose 7-phosphate isomerase	lpcA	-0.4981	0.5751	0.4266	-0.7230	-0.2546	0.0106	0.0770	-0.0714	1.0017	-0.6460	-0.3260	1.0123	-0.0867	-0.4634	-0.5501	0.1144	0.1144	0.1143	0.1611	0.1608	0.1609	0.1985	0.1985	0.1985	0.1142	0.1138	0.1139	0.2270	0.1961	0.1143	1.96E-05	2.02E-06	1.27E-03	3.07E-05	2.62E-01	9.64E-01	7.33E-01	7.56E-01	2.70E-06	2.53E-08	5.21E-03	5.91E-18	8.32E-01	2.38E-02	2.27E-06	0	0
IEU92_RS01130	class II glutamine amidotransferase	yafJ	0.7943	0.2128	0.3332	-0.0816	-0.1262	-0.0392	1.0071	1.1275	0.5460	0.9256	1.0013	0.5068	-0.0553	1.0934	1.0381	0.1145	0.1156	0.1152	0.1615	0.1612	0.1626	0.1997	0.1995	0.2002	0.1143	0.1142	0.1151	0.2278	0.1970	0.1144	7.37E-12	1.03E-01	1.54E-02	6.98E-01	6.30E-01	8.74E-01	1.02E-06	4.24E-08	1.62E-02	1.21E-15	4.02E-18	2.55E-05	8.96E-01	6.10E-08	2.59E-19	0	0
IEU92_RS01135	peptidoglycan meso-diaminopimelic acid protein amidase	dpaA	0.8064	-0.9926	0.1012	1.2341	0.0066	0.7397	-0.1862	0.9076	-0.8915	1.0479	0.9143	-0.1518	-0.6997	1.8954	1.1957	0.0758	0.0788	0.0767	0.1083	0.1068	0.1099	0.1339	0.1326	0.1344	0.0757	0.0756	0.0770	0.1520	0.1318	0.0757	5.90E-26	1.06E-34	3.27E-01	2.13E-28	9.74E-01	7.14E-10	1.99E-01	2.61E-11	3.81E-10	5.32E-43	3.87E-33	6.88E-02	1.24E-04	6.79E-46	1.70E-55	0	0
IEU92_RS01140	type II toxin-antitoxin system mRNA interferase toxin YafQ	yafQ	0.2537	-0.8147	-0.5721	1.8549	0.7260	0.4535	-0.5610	-0.3184	-1.3868	1.2939	0.4075	-0.9333	-0.5689	1.9012	1.3323	0.1698	0.1767	0.1741	0.2419	0.2403	0.2501	0.3000	0.2985	0.3024	0.1685	0.1688	0.1760	0.3419	0.2974	0.1687	1.52E-01	1.44E-05	5.14E-03	2.41E-13	1.55E-02	1.44E-01	8.01E-02	3.36E-01	2.28E-05	3.32E-14	1.90E-02	3.37E-07	2.48E-01	4.00E-10	5.86E-15	0	0
IEU92_RS01145	type II toxin-antitoxin system antitoxin DinJ	dinJ	-0.3421	-0.4799	-0.5336	1.5974	0.5323	0.3459	-0.8220	-0.8757	-1.0134	0.7755	-0.3434	-0.6675	-0.4314	1.1201	0.6887	0.2045	0.2060	0.2057	0.2892	0.2892	0.2915	0.3555	0.3554	0.3562	0.2038	0.2041	0.2059	0.4090	0.3545	0.2040	1.08E-01	3.58E-02	3.24E-02	2.04E-07	1.79E-01	3.70E-01	2.92E-02	2.00E-02	1.17E-02	1.96E-04	1.05E-01	2.20E-03	5.00E-01	2.30E-03	9.62E-04	0	0
IEU92_RS01150	C40 family peptidase	yafL	0.5482	0.4133	-0.2497	-0.5875	0.5261	-0.7427	0.9615	0.2985	0.1637	0.3741	0.8246	-0.5790	0.6202	-0.0922	0.5280	0.1798	0.1885	0.1929	0.2496	0.2514	0.2730	0.3245	0.3272	0.3320	0.1787	0.1764	0.1981	0.3566	0.3081	0.1794	2.96E-03	4.93E-02	3.37E-01	3.77E-02	1.17E-01	2.14E-02	4.65E-03	4.15E-01	7.21E-01	4.27E-02	4.35E-06	6.01E-03	2.23E-01	7.85E-01	4.11E-03	0	0
IEU92_RS01155	REP-associated tyrosine transposase RayT	rayT	-0.8944	0.2290	0.7168	-0.4970	-0.4804	-0.8435	-0.6654	-0.1776	0.9458	-1.1624	-0.6580	0.1023	0.7988	-1.7695	-0.9708	0.1996	0.1995	0.1960	0.2805	0.2756	0.2780	0.3466	0.3446	0.3445	0.1987	0.1952	0.1988	0.3919	0.3374	0.1994	1.11E-05	3.28E-01	1.63E-03	1.27E-01	2.08E-01	9.59E-03	7.22E-02	6.54E-01	1.54E-02	8.34E-09	9.83E-04	6.59E-01	1.41E-01	3.18E-07	1.74E-06	0	0
IEU92_RS01170	DNA polymerase IV	dinB	0.4058	-0.2491	-0.5709	1.2662	0.9026	0.1386	0.1567	-0.1651	-0.8200	1.4229	0.7375	-0.6813	-0.9241	1.8933	0.9692	0.0916	0.1000	0.1004	0.1292	0.1297	0.1440	0.1676	0.1677	0.1725	0.0892	0.0896	0.1016	0.1841	0.1605	0.0902	1.40E-05	2.44E-02	2.30E-07	3.02E-21	2.74E-10	4.80E-01	3.98E-01	3.77E-01	1.08E-05	1.63E-56	3.81E-16	8.86E-11	2.09E-05	2.65E-31	1.77E-26	0	0
IEU92_RS01175	type I toxin-antitoxin system antitoxin YafN	yafN	0.3435	-0.0323	0.0066	-0.8344	0.1583	-0.1740	0.3113	0.3501	-0.0257	-0.5232	0.5084	-0.1996	-0.1034	-0.5323	-0.6357	0.1636	0.1777	0.1735	0.2334	0.2253	0.2476	0.2998	0.2973	0.3053	0.1663	0.1595	0.1765	0.3273	0.2796	0.1703	4.24E-02	8.92E-01	9.83E-01	1.09E-03	6.76E-01	6.21E-01	3.45E-01	2.85E-01	9.57E-01	2.14E-03	1.85E-03	3.14E-01	8.64E-01	7.11E-02	2.58E-04	0	0
IEU92_RS01210	esterase FrsA	frsA	0.2066	0.4649	0.0022	-0.1819	0.2246	-0.0429	0.6716	0.2088	0.4671	0.4897	0.4334	0.4242	-0.0424	0.6735	0.6311	0.1351	0.1359	0.1362	0.1903	0.1904	0.1917	0.2354	0.2355	0.2360	0.1348	0.1346	0.1357	0.2686	0.2323	0.1348	1.43E-01	1.58E-03	9.94E-01	4.39E-01	4.31E-01	8.84E-01	6.52E-03	4.29E-01	9.27E-02	3.80E-04	1.66E-03	3.19E-03	9.35E-01	5.25E-03	4.30E-06	0	0
IEU92_RS01215	sigma factor-binding protein Crl	crl	-1.9424	0.3870	-0.0531	0.9363	0.2018	-0.2253	-1.5554	-1.9955	0.3339	-0.6191	-1.7938	0.1086	0.0516	-0.6958	-0.6442	0.1018	0.1002	0.1004	0.1423	0.1429	0.1416	0.1747	0.1748	0.1739	0.0999	0.1005	0.1003	0.2007	0.1739	0.1001	2.62E-80	3.25E-04	7.28E-01	4.26E-10	3.27E-01	2.08E-01	2.52E-18	3.07E-29	1.04E-01	1.01E-09	1.93E-70	3.36E-01	8.88E-01	1.04E-04	2.22E-10	0	0
IEU92_RS01225	glutamate 5-kinase	proB	-0.5396	0.4058	0.5996	0.3037	-0.5462	-0.1139	-0.1338	0.0600	1.0054	0.1698	-0.4861	0.8915	0.2080	0.1094	0.3174	0.1528	0.1529	0.1527	0.2158	0.2157	0.2158	0.2649	0.2648	0.2648	0.1525	0.1526	0.1526	0.3047	0.2638	0.1525	5.56E-04	1.59E-02	6.50E-04	2.37E-01	4.93E-02	7.16E-01	6.56E-01	8.43E-01	5.37E-04	2.89E-01	1.86E-03	1.80E-08	6.88E-01	7.04E-01	4.38E-02	0	0
IEU92_RS01230	glutamate-5-semialdehyde dehydrogenase	proA	-0.1595	0.4697	0.3808	0.0294	-0.4119	0.1249	0.3102	0.2213	0.8505	0.3396	-0.1905	0.9754	-0.0465	0.4334	0.3870	0.1503	0.1505	0.1505	0.2122	0.2122	0.2124	0.2608	0.2608	0.2609	0.1501	0.1501	0.1502	0.2997	0.2594	0.1501	3.14E-01	4.17E-03	3.75E-02	9.20E-01	1.53E-01	6.84E-01	2.75E-01	4.49E-01	3.40E-03	2.82E-02	2.26E-01	3.58E-10	9.36E-01	1.15E-01	1.21E-02	0	0
IEU92_RS01270	protein YkfB	ykfB	0.4677	0.0754	0.0438	-0.2287	0.1374	-0.6762	0.5431	0.5114	0.1192	0.3144	0.6488	-0.5570	0.6949	-0.1806	0.5143	0.1555	0.1573	0.1569	0.2197	0.2192	0.2227	0.2716	0.2714	0.2724	0.1554	0.1550	0.1582	0.3106	0.2689	0.1554	3.38E-03	6.99E-01	8.64E-01	3.97E-01	7.14E-01	9.51E-03	6.08E-02	7.93E-02	7.54E-01	5.01E-02	4.05E-05	8.49E-04	9.97E-02	5.38E-01	1.22E-03	0	0
IEU92_RS01290	DUF932 domain-containing protein	yafZ	1.7775	-0.7104	-0.1844	0.4614	0.3404	-0.2236	1.0671	1.5931	-0.8947	1.5285	1.9335	-1.1183	0.1271	1.4610	1.5881	0.1366	0.1563	0.1475	0.1991	0.1918	0.2220	0.2552	0.2499	0.2612	0.1364	0.1357	0.1586	0.2820	0.2467	0.1367	3.83E-38	1.94E-05	3.57E-01	4.11E-02	1.98E-01	4.58E-01	5.50E-05	5.55E-10	1.99E-03	1.12E-28	1.80E-45	8.93E-12	8.02E-01	7.23E-09	1.04E-30	0	0
IEU92_RS01295	GTPase family protein	ykfA	0.6030	-0.4417	-0.0414	0.4761	0.1623	-0.2921	0.1613	0.5617	-0.4831	0.6374	0.7240	-0.7752	0.4362	0.4662	0.9025	0.1083	0.1158	0.1123	0.1545	0.1516	0.1634	0.1949	0.1929	0.1972	0.1077	0.1072	0.1163	0.2177	0.1892	0.1077	4.24E-08	3.85E-04	8.18E-01	5.34E-03	4.83E-01	1.49E-01	4.58E-01	5.64E-03	3.26E-02	5.51E-09	2.65E-11	1.19E-10	1.49E-01	1.82E-02	1.20E-16	0	0
IEU92_RS01300	LysR substrate-binding domain-containing protein	perR	0.6600	-0.3509	-0.0770	0.4198	0.1615	-0.0097	0.3091	0.5830	-0.4278	0.7290	0.7445	-0.4376	0.0601	0.8037	0.8639	0.1261	0.1394	0.1341	0.1801	0.1755	0.1945	0.2319	0.2288	0.2364	0.1248	0.1242	0.1376	0.2519	0.2186	0.1253	2.63E-07	2.27E-02	7.03E-01	3.97E-02	5.59E-01	9.72E-01	2.20E-01	1.60E-02	1.27E-01	8.91E-09	3.39E-09	2.69E-03	8.98E-01	3.68E-04	9.98E-12	0	0
IEU92_RS01310	IS30-like element IS30 family transposase		-0.3665	0.3076	-0.3512	-0.4630	0.4310	0.4019	-0.0589	-0.7177	-0.0436	-0.5219	-0.2867	0.3584	-0.3167	-0.0402	-0.3569	0.1642	0.1647	0.1654	0.2316	0.2318	0.2328	0.2853	0.2857	0.2860	0.1639	0.1635	0.1643	0.3271	0.2830	0.1641	3.07E-02	9.74E-02	9.04E-02	8.21E-02	1.74E-01	1.66E-01	8.57E-01	1.77E-02	9.18E-01	1.89E-03	9.14E-02	4.28E-02	5.41E-01	9.00E-01	3.49E-02	0	0
IEU92_RS01325	IS5-like element IS5 family transposase		-0.2279	-0.3824	-0.8914	0.4663	0.3205	1.1651	-0.6103	-1.1193	-1.2737	-0.1440	-0.7988	-0.1086	-0.6262	0.4502	-0.1760	1.1071	1.1076	1.1077	1.5657	1.5658	1.5664	1.9180	1.9181	1.9183	1.1070	1.1070	1.1073	2.2143	1.9177	1.1070	8.50E-01	7.85E-01	5.76E-01	8.23E-01	9.12E-01	5.98E-01	7.81E-01	6.11E-01	6.16E-01	9.06E-01	4.99E-01	9.37E-01	8.77E-01	8.33E-01	8.85E-01	0	0
IEU92_RS01330	S-methylmethionine permease	mmuP	-0.0900	0.1716	1.0531	-0.1101	-0.8855	-1.5664	0.0816	0.9631	1.2247	-0.0285	0.0776	-0.3417	1.4995	-1.4273	0.0722	0.1621	0.1653	0.1613	0.2276	0.2241	0.2312	0.2851	0.2828	0.2846	0.1609	0.1601	0.1667	0.3193	0.2755	0.1614	6.08E-01	3.81E-01	1.81E-09	7.11E-01	9.03E-04	5.46E-10	8.02E-01	1.13E-03	7.59E-05	8.71E-01	6.51E-01	5.79E-02	8.71E-05	4.44E-07	6.77E-01	0	0
IEU92_RS01365	type IV toxin-antitoxin system antitoxin YagB	yagB	0.3735	0.2137	0.3335	0.1295	-0.4709	0.1077	0.5872	0.7070	0.5473	0.7167	0.2361	0.6550	0.0505	0.6871	0.7376	0.1392	0.1505	0.1459	0.1917	0.1885	0.2020	0.2562	0.2535	0.2599	0.1356	0.1360	0.1432	0.2617	0.2231	0.1368	9.06E-03	2.16E-01	6.50E-02	5.95E-01	5.32E-02	7.14E-01	3.07E-02	8.13E-03	7.14E-02	1.99E-07	9.48E-02	1.19E-05	9.20E-01	2.98E-03	1.12E-07	0	0
IEU92_RS01410	IS1-like element IS1B family transposase		0.0260	0.5112	-0.5023	-0.1687	0.5253	-0.1220	0.5372	-0.4763	0.0089	0.3685	0.0490	-0.1131	0.0883	0.2695	0.3578	0.1610	0.1622	0.1645	0.2259	0.2275	0.2306	0.2811	0.2825	0.2831	0.1600	0.1600	0.1632	0.3200	0.2770	0.1604	8.81E-01	3.77E-03	1.00E-02	5.55E-01	7.85E-02	7.16E-01	7.36E-02	1.19E-01	9.84E-01	2.55E-02	7.78E-01	5.47E-01	8.81E-01	3.66E-01	3.04E-02	0	0
IEU92_RS01415	protein YagJ	yagJ	-0.0032	-0.2093	0.0840	0.4284	0.1717	-0.6041	-0.2125	0.0808	-0.1253	0.2158	0.2525	-0.7294	0.5319	-0.1326	0.3993	0.2231	0.2272	0.2250	0.3154	0.3136	0.3213	0.3907	0.3894	0.3918	0.2221	0.2217	0.2286	0.4454	0.3860	0.2223	9.90E-01	4.42E-01	8.15E-01	2.55E-01	7.51E-01	1.28E-01	6.31E-01	8.55E-01	8.26E-01	3.57E-01	2.79E-01	2.60E-03	4.39E-01	7.54E-01	8.31E-02	0	0
IEU92_RS01420	inovirus Gp2 family protein	yagK	1.2366	-0.1584	0.1163	-0.1122	0.1454	-0.2136	1.0783	1.3529	-0.0421	0.9661	1.4983	-0.2557	0.0485	1.0142	1.0628	0.1512	0.1725	0.1645	0.2152	0.2074	0.2382	0.2856	0.2809	0.2929	0.1506	0.1486	0.1700	0.2989	0.2577	0.1514	6.09E-16	4.43E-01	6.30E-01	6.88E-01	6.76E-01	5.14E-01	2.81E-04	3.28E-06	9.23E-01	2.56E-10	1.69E-23	1.72E-01	9.34E-01	1.35E-04	4.23E-12	0	0
IEU92_RS01445	integrase family protein	intF	0.5712	-0.3108	-0.2085	-0.2084	0.2591	0.3270	0.2604	0.3627	-0.5193	0.0520	0.6218	-0.1923	-0.4888	0.4296	-0.0592	0.1230	0.1269	0.1258	0.1746	0.1733	0.1785	0.2170	0.2163	0.2186	0.1230	0.1224	0.1257	0.2462	0.2129	0.1235	5.14E-06	2.69E-02	2.03E-01	3.23E-01	2.95E-01	1.38E-01	2.71E-01	1.21E-01	3.89E-02	6.95E-01	5.78E-07	1.64E-01	1.53E-01	5.52E-02	6.56E-01	0	0
IEU92_RS01455	molybdenum cofactor insertion chaperone PaoD	paoD	1.2860	0.1717	-0.0462	-0.7970	0.0242	-0.8252	1.4577	1.2398	0.1255	0.6607	1.2639	-0.6997	0.4091	-0.1866	0.2225	0.1374	0.1413	0.1411	0.1939	0.1933	0.2010	0.2429	0.2428	0.2450	0.1375	0.1369	0.1439	0.2753	0.2380	0.1384	1.94E-20	2.98E-01	8.40E-01	1.45E-04	9.47E-01	3.32E-04	5.23E-09	7.82E-07	7.07E-01	2.37E-06	6.25E-20	3.09E-06	3.14E-01	4.70E-01	1.22E-01	0	0
IEU92_RS01480	YkgJ family cysteine cluster protein	ykgJ	1.2419	-0.5837	0.0472	-0.8406	0.3636	0.2422	0.6582	1.2891	-0.5365	-0.1824	1.6527	-0.2943	0.1530	0.4705	0.6235	0.1889	0.2099	0.1990	0.2752	0.2632	0.2894	0.3474	0.3409	0.3530	0.1922	0.1870	0.2026	0.3816	0.3307	0.1903	8.77E-11	1.13E-02	8.84E-01	5.78E-03	3.40E-01	5.46E-01	7.61E-02	2.89E-04	2.10E-01	3.69E-01	2.14E-18	1.88E-01	8.25E-01	1.81E-01	1.36E-03	0	0
IEU92_RS01485	fimbrial chaperone EcpE	ecpE	1.0200	-0.1063	-0.1595	-0.6516	0.6379	0.0410	0.9137	0.8605	-0.2657	0.2621	1.4984	-0.2248	-0.3387	0.7816	0.4428	0.1234	0.1383	0.1356	0.1761	0.1714	0.1933	0.2306	0.2290	0.2374	0.1244	0.1208	0.1367	0.2462	0.2122	0.1250	2.97E-16	5.27E-01	3.87E-01	6.96E-04	1.96E-03	8.89E-01	1.35E-04	3.15E-04	3.74E-01	4.13E-02	8.62E-35	1.33E-01	3.59E-01	3.60E-04	5.30E-04	0	0
IEU92_RS01490	fimbrial adhesin EcpD	ecpD	-0.0161	0.0650	-0.2118	-0.4564	0.4603	-0.2644	0.0488	-0.2279	-0.1468	-0.4075	0.2324	-0.4112	0.0246	-0.4234	-0.3988	0.1302	0.1328	0.1329	0.1838	0.1830	0.1882	0.2287	0.2288	0.2303	0.1301	0.1289	0.1337	0.2599	0.2247	0.1307	9.09E-01	6.93E-01	2.24E-01	2.75E-02	5.11E-02	2.75E-01	8.53E-01	3.70E-01	6.32E-01	2.24E-03	8.23E-02	3.75E-03	9.60E-01	7.40E-02	2.91E-03	0	0
IEU92_RS01495	fimbrial usher EcpC	ecpC	1.0939	-0.2480	-0.1269	-0.0301	0.3529	0.3805	0.8459	0.9670	-0.3749	0.8158	1.3199	0.0057	-0.7181	1.4223	0.7042	0.1374	0.1468	0.1442	0.1954	0.1928	0.2046	0.2480	0.2465	0.2518	0.1372	0.1363	0.1435	0.2738	0.2366	0.1379	3.59E-15	1.37E-01	5.36E-01	9.11E-01	1.82E-01	1.32E-01	1.07E-03	1.66E-04	2.21E-01	4.73E-09	8.70E-22	9.74E-01	4.86E-02	4.24E-09	5.14E-07	0	0
IEU92_RS01505	common pilus major fimbrillin subunit EcpA	ecpA	0.0405	0.5458	0.2351	-0.2049	-0.0300	-0.0600	0.5862	0.2756	0.7809	0.3814	0.2456	0.7209	-0.6386	0.5265	-0.1121	0.1813	0.1852	0.1856	0.2499	0.2497	0.2561	0.3217	0.3220	0.3242	0.1780	0.1773	0.1822	0.3489	0.2980	0.1815	8.38E-01	6.95E-03	3.49E-01	5.14E-01	9.47E-01	8.79E-01	8.87E-02	4.45E-01	3.61E-02	3.79E-02	1.86E-01	1.65E-04	1.96E-01	9.48E-02	5.61E-01	0	0
IEU92_RS01515	protein YkgL	ykgL	-0.1323	-1.4382	-1.2030	1.5676	1.3675	0.7563	-1.5705	-1.3353	-2.6412	-0.0029	0.0322	-1.8849	-0.9221	0.9179	-0.0041	0.3719	0.4875	0.4464	0.5880	0.5512	0.7286	0.7327	0.7060	0.7732	0.3614	0.3566	0.5048	0.8602	0.7779	0.3672	7.44E-01	6.90E-03	2.54E-02	1.72E-02	5.50E-02	4.44E-01	4.39E-02	7.82E-02	2.06E-03	9.94E-01	9.34E-01	NA	4.92E-01	2.70E-01	9.91E-01	0	0
IEU92_RS01520	type B 50S ribosomal protein L36	ykgO	0.9545	-0.2324	-0.8578	0.6485	1.3314	0.7151	0.7221	0.0968	-1.0902	1.3706	1.4281	-0.3750	-1.0995	2.5593	1.4598	0.5003	0.6332	0.6665	0.7145	0.7409	0.9263	1.0123	1.0334	1.1039	0.4822	0.4772	0.6215	1.0290	0.9066	0.4867	6.58E-02	7.72E-01	3.40E-01	4.65E-01	1.91E-01	NA	5.23E-01	9.35E-01	4.35E-01	5.62E-03	3.50E-03	NA	4.93E-01	6.61E-03	3.43E-03	0	0
IEU92_RS01525	type B 50S ribosomal protein L31	ykgM	-1.1663	-0.8541	-1.3188	0.6797	1.7524	0.6202	-2.0204	-2.4851	-2.1729	-1.3408	-0.7328	-1.5526	-1.1234	-0.2869	-1.4103	0.3511	0.3823	0.3906	0.5144	0.5088	0.5850	0.6259	0.6310	0.6489	0.3426	0.3245	0.4070	0.7550	0.6661	0.3554	1.18E-03	4.48E-02	3.91E-03	2.70E-01	4.73E-03	4.33E-01	1.98E-03	1.56E-04	2.56E-03	1.27E-04	2.85E-02	NA	3.14E-01	6.93E-01	1.01E-04	0	0
IEU92_RS01570	reactive chlorine-specific transcriptional regulator RclR	rclR	-0.6528	0.6113	1.1882	-1.1522	-0.7868	-2.6963	-0.0415	0.5354	1.7996	-1.1937	-0.2514	-0.8967	2.5832	-3.4886	-0.9055	0.4164	0.4159	0.4143	0.5876	0.5845	0.5892	0.7218	0.7209	0.7206	0.4167	0.4140	0.4211	0.8306	0.7184	0.4168	1.33E-01	1.99E-01	1.63E-02	8.83E-02	3.55E-01	5.48E-05	9.60E-01	5.12E-01	2.91E-02	5.24E-03	5.70E-01	4.81E-02	1.63E-02	2.27E-06	3.52E-02	0	0
IEU92_RS01615	protein YahV		3.1719	0.4145	-0.9264	0.3711	1.0317	0.2463	3.5864	2.2454	-0.5120	3.9574	3.2772	-0.2656	-0.3607	4.3090	3.9483	0.8812	1.1227	1.3353	1.1654	1.3730	1.7450	1.8631	1.9985	2.1161	0.8693	0.8717	1.1982	1.7967	1.5711	0.8718	4.32E-04	7.71E-01	6.37E-01	8.12E-01	6.48E-01	NA	7.15E-02	3.09E-01	8.71E-01	7.86E-06	2.32E-04	NA	9.18E-01	8.38E-03	8.75E-06	0	0
IEU92_RS01640	DUF2877 domain-containing protein	yahE	0.1591	0.4286	0.9617	-1.1949	-0.3651	-1.7686	0.5878	1.1208	1.3903	-0.6071	0.7557	-0.3783	1.5521	-1.7792	-0.2271	0.2645	0.2690	0.2647	0.3725	0.3657	0.3781	0.4655	0.4630	0.4656	0.2660	0.2609	0.2737	0.5232	0.4506	0.2658	5.77E-01	1.62E-01	1.77E-03	3.65E-03	5.18E-01	3.52E-05	2.46E-01	2.24E-02	7.85E-03	2.69E-02	4.75E-03	2.12E-01	2.30E-02	1.28E-04	4.19E-01	0	0
IEU92_RS01645	acyl-CoA synthetase FdrA	fdrA	-0.0609	0.1177	0.3016	-0.9707	-0.0020	-0.9843	0.0568	0.2407	0.4193	-0.9139	0.2387	-0.5650	1.0271	-1.5987	-0.5716	0.3140	0.3165	0.3151	0.4443	0.4416	0.4476	0.5471	0.5463	0.5478	0.3150	0.3125	0.3184	0.6276	0.5428	0.3149	8.58E-01	7.69E-01	4.97E-01	5.54E-02	9.98E-01	6.90E-02	9.28E-01	7.02E-01	5.58E-01	4.68E-03	4.74E-01	1.03E-01	2.57E-01	4.56E-03	7.99E-02	0	0
IEU92_RS01650	DUF1116 domain-containing protein	yahG	-0.6744	0.1217	0.0323	-0.7382	0.2882	-0.3908	-0.5527	-0.6421	0.1540	-1.2909	-0.3539	-0.2367	0.1011	-1.3612	-1.2601	0.2266	0.2274	0.2270	0.3205	0.3186	0.3212	0.3937	0.3935	0.3939	0.2271	0.2248	0.2278	0.4525	0.3909	0.2280	3.73E-03	6.64E-01	9.33E-01	4.25E-02	5.68E-01	3.56E-01	1.95E-01	1.32E-01	7.82E-01	2.20E-08	1.31E-01	3.56E-01	9.06E-01	7.56E-04	5.34E-08	0	0
IEU92_RS01660	carbamate kinase family protein	yahI	1.1532	0.4547	0.3709	-0.7170	-0.2776	-0.3526	1.6079	1.5241	0.8256	0.8909	1.2465	0.4730	0.2427	0.6316	0.8743	0.2344	0.2470	0.2449	0.3260	0.3232	0.3409	0.4246	0.4234	0.4305	0.2338	0.2320	0.2441	0.4542	0.3886	0.2351	1.34E-06	1.03E-01	2.50E-01	5.36E-02	5.91E-01	4.46E-01	2.69E-04	5.68E-04	1.04E-01	1.92E-04	1.23E-07	7.39E-02	7.60E-01	1.25E-01	2.72E-04	0	0
IEU92_RS01665	amidohydrolase family protein	yahJ	-1.4795	-0.1276	-0.1396	0.1762	0.3520	0.3547	-1.6071	-1.6191	-0.2672	-1.4309	-1.2671	0.0875	-0.7016	-0.8638	-1.5654	0.1438	0.1429	0.1422	0.2024	0.2011	0.2009	0.2478	0.2474	0.2469	0.1422	0.1410	0.1416	0.2848	0.2459	0.1437	2.08E-24	4.57E-01	4.84E-01	4.84E-01	2.06E-01	1.55E-01	2.58E-10	1.88E-10	3.91E-01	2.17E-23	5.90E-19	5.93E-01	6.68E-02	6.76E-04	3.41E-27	0	0
IEU92_RS01680	protein YahM	yahM	0.8674	-0.6719	0.3183	-0.1351	-0.2291	-0.1396	0.1955	1.1858	-0.3536	0.0604	0.9567	-0.4932	0.0869	0.0101	0.0970	0.2022	0.2225	0.2087	0.2932	0.2806	0.3068	0.3690	0.3608	0.3726	0.2034	0.2003	0.2165	0.4083	0.3534	0.2045	2.60E-05	5.64E-03	2.46E-01	7.25E-01	6.14E-01	7.58E-01	6.41E-01	1.71E-03	4.55E-01	7.84E-01	2.67E-06	3.40E-02	9.11E-01	9.79E-01	6.59E-01	0	0
IEU92_RS01695	propionate catabolism operon regulatory protein PrpR	prpR	0.5189	-0.6451	0.0452	-0.5031	0.2261	-0.8031	-0.1262	0.5641	-0.5999	-0.6292	0.7902	-1.4030	0.6951	-1.1611	-0.4660	0.1950	0.1998	0.1969	0.2779	0.2748	0.2837	0.3421	0.3404	0.3432	0.1958	0.1944	0.2023	0.3936	0.3413	0.1961	9.68E-03	2.96E-03	8.89E-01	1.18E-01	6.10E-01	1.63E-02	7.47E-01	1.26E-01	1.42E-01	1.71E-03	6.72E-05	1.96E-11	2.16E-01	1.01E-03	2.10E-02	0	0
IEU92_RS01710	2-methylcitrate dehydratase	prpD	1.9001	-0.2308	-0.2038	-0.2757	0.0953	0.0947	1.6693	1.6963	-0.4346	1.3936	1.7917	-0.3399	0.0476	1.3799	1.4274	0.1961	0.2413	0.2317	0.2831	0.2731	0.3360	0.3896	0.3837	0.4087	0.1963	0.1938	0.2368	0.3954	0.3424	0.1978	8.40E-22	4.24E-01	5.37E-01	4.30E-01	8.44E-01	8.50E-01	3.56E-05	2.05E-05	4.00E-01	2.44E-12	5.47E-20	1.94E-01	9.50E-01	9.25E-05	1.04E-12	0	0
IEU92_RS01715	propionate--CoA ligase	prpE	0.6621	0.3040	0.1445	-0.5875	-0.0546	-0.6026	0.9661	0.8065	0.4485	0.3786	0.7519	-0.1541	0.4913	-0.1342	0.3571	0.1504	0.1618	0.1604	0.2089	0.2061	0.2266	0.2764	0.2755	0.2819	0.1497	0.1473	0.1644	0.2930	0.2509	0.1514	1.59E-05	9.51E-02	5.24E-01	1.16E-02	8.85E-01	2.47E-02	7.89E-04	5.40E-03	1.87E-01	1.39E-02	5.13E-07	4.08E-01	2.44E-01	6.24E-01	2.20E-02	0	0
IEU92_RS01725	cytosine/isoguanine deaminase	codA	0.4989	-0.3316	0.1130	-0.2420	-0.0081	0.2757	0.1673	0.6119	-0.2186	-0.0747	0.6039	0.0571	-0.0803	0.3060	0.2257	0.1009	0.1035	0.1022	0.1433	0.1420	0.1450	0.1774	0.1767	0.1781	0.1010	0.1005	0.1023	0.2015	0.1743	0.1011	1.20E-06	3.22E-03	4.19E-01	1.48E-01	9.76E-01	1.23E-01	3.94E-01	9.24E-04	3.25E-01	4.87E-01	3.15E-09	6.31E-01	8.25E-01	9.70E-02	3.02E-02	0	0
IEU92_RS01735	carbonic anhydrase CynT	cynT	0.9810	0.1421	0.0138	-0.6640	0.0571	0.2942	1.1232	0.9948	0.1559	0.4591	1.0520	0.4502	-0.3669	0.8243	0.4574	0.1619	0.1770	0.1751	0.2274	0.2239	0.2428	0.2995	0.2984	0.3069	0.1623	0.1594	0.1706	0.3153	0.2694	0.1638	2.37E-09	5.07E-01	9.63E-01	8.61E-03	8.90E-01	3.58E-01	3.09E-04	1.45E-03	7.10E-01	5.83E-03	7.34E-11	1.36E-02	4.51E-01	3.17E-03	6.52E-03	0	0
IEU92_RS01740	cyanase	cynS	-0.1141	0.6956	0.6095	-1.3743	-0.7400	-0.6916	0.5815	0.4954	1.3051	-0.7928	-0.2446	0.6134	0.8690	-1.6150	-0.7460	0.1735	0.1757	0.1743	0.2409	0.2358	0.2408	0.3076	0.3068	0.3081	0.1752	0.1697	0.1744	0.3345	0.2833	0.1779	5.41E-01	2.26E-04	2.72E-03	7.57E-08	1.14E-02	1.46E-02	7.68E-02	1.36E-01	1.00E-04	8.93E-06	1.68E-01	8.61E-04	5.13E-02	2.65E-08	3.91E-05	0	0
IEU92_RS01765	DNA-binding transcriptional repressor LacI	lacI	-1.1508	-0.6483	-0.1790	1.2367	0.3363	0.4505	-1.7991	-1.3298	-0.8273	-0.5625	-0.9935	-0.3768	-0.5206	0.0453	-0.4753	0.0798	0.0819	0.0794	0.1129	0.1112	0.1143	0.1394	0.1379	0.1392	0.0776	0.0777	0.0800	0.1577	0.1371	0.0780	1.57E-46	2.65E-14	6.97E-02	2.49E-26	1.54E-02	5.90E-04	3.95E-37	3.18E-21	2.40E-08	8.23E-13	7.12E-37	6.38E-06	1.01E-02	7.63E-01	1.89E-09	0	0
IEU92_RS01785	2-hydroxy-6-oxonona-2,4-dienedioate hydrolase	mhpC	0.7146	0.0372	-0.0811	0.4708	0.1500	-0.0004	0.7517	0.6335	-0.0439	1.2225	0.7835	-0.0442	-0.2240	1.2911	1.0671	0.2094	0.2378	0.2333	0.2907	0.2874	0.3291	0.3969	0.3942	0.4100	0.2033	0.2037	0.2335	0.4038	0.3473	0.2059	8.54E-04	9.08E-01	8.29E-01	1.67E-01	7.62E-01	1.00E+00	7.61E-02	1.38E-01	9.45E-01	3.12E-09	1.65E-04	8.78E-01	7.50E-01	3.18E-04	3.48E-07	0	0
IEU92_RS01790	2-keto-4-pentenoate hydratase	mhpD	-0.1301	-0.5691	-0.8532	1.0347	1.0508	0.6255	-0.6992	-0.9833	-1.4223	0.3355	0.0675	-0.7968	-1.2609	1.1586	-0.1023	0.2055	0.2315	0.2312	0.2953	0.2948	0.3350	0.3794	0.3792	0.3939	0.1986	0.1982	0.2308	0.4228	0.3702	0.2042	5.56E-01	2.63E-02	1.47E-03	1.39E-03	3.23E-03	1.31E-01	8.49E-02	1.42E-02	1.06E-03	1.04E-01	7.54E-01	1.08E-03	2.22E-02	2.53E-03	6.40E-01	0	0
IEU92_RS01795	acetaldehyde dehydrogenase	mhpF	-0.4019	0.1049	-0.1444	0.2229	0.1771	-0.1409	-0.2970	-0.5462	-0.0395	-0.0742	-0.3691	-0.1804	0.0647	-0.1823	-0.1176	0.1632	0.1714	0.1707	0.2243	0.2236	0.2408	0.2934	0.2929	0.2976	0.1562	0.1559	0.1719	0.3139	0.2705	0.1592	1.68E-02	6.18E-01	5.53E-01	4.20E-01	6.25E-01	6.85E-01	3.59E-01	8.28E-02	9.29E-01	6.59E-01	2.15E-02	3.52E-01	9.15E-01	5.37E-01	4.86E-01	0	0
IEU92_RS01800	4-hydroxy-2-oxovalerate aldolase	dmpG	-0.0345	0.1870	-0.2765	0.3746	0.6124	0.1164	0.1525	-0.3109	-0.0895	0.5271	0.3015	0.0269	-0.5311	0.9794	0.4483	0.1825	0.1936	0.1966	0.2504	0.2524	0.2724	0.3312	0.3330	0.3392	0.1755	0.1749	0.1922	0.3504	0.3019	0.1778	8.62E-01	4.19E-01	2.91E-01	2.06E-01	6.17E-02	7.73E-01	6.86E-01	4.03E-01	8.59E-01	3.40E-03	9.72E-02	9.11E-01	3.03E-01	1.73E-03	1.42E-02	0	0
IEU92_RS01810	DUF2058 domain-containing protein	yaiL	1.2036	-0.1806	-0.0460	0.2043	0.3546	0.4521	1.0230	1.1576	-0.2265	1.2273	1.5122	0.2256	-0.6140	1.9881	1.3740	0.1004	0.1061	0.1045	0.1422	0.1408	0.1476	0.1801	0.1792	0.1825	0.1000	0.0997	0.1036	0.1991	0.1720	0.1002	1.32E-32	1.34E-01	7.77E-01	2.26E-01	5.07E-02	8.87E-03	3.38E-08	3.21E-10	3.19E-01	4.54E-34	2.64E-51	4.31E-02	1.73E-02	4.27E-30	3.05E-42	0	0
IEU92_RS01830	YaiO family outer membrane beta-barrel protein	yaiO	-0.3188	-0.5757	-0.2953	0.7890	0.4981	-0.0727	-0.8945	-0.6141	-0.8711	-0.1055	-0.1160	-0.9438	-0.3414	0.0245	-0.3169	0.1762	0.1858	0.1809	0.2512	0.2470	0.2638	0.3135	0.3107	0.3162	0.1739	0.1730	0.1871	0.3553	0.3088	0.1758	8.15E-02	4.46E-03	2.12E-01	4.48E-03	1.36E-01	8.54E-01	6.52E-03	6.51E-02	1.51E-02	5.70E-01	5.29E-01	1.28E-06	5.44E-01	9.45E-01	8.19E-02	0	0
IEU92_RS01840	IS3-like element IS2 family transposase		-0.8176	-0.3643	0.1929	0.8343	0.6665	0.7300	-1.1819	-0.6247	-0.1714	-0.3477	0.0418	0.5586	-0.9574	1.2418	0.2844	0.6538	0.6543	0.6537	0.9245	0.9240	0.9245	1.1328	1.1325	1.1327	0.6534	0.6532	0.6535	1.3066	1.1316	0.6533	2.34E-01	6.50E-01	8.57E-01	4.67E-01	6.65E-01	5.71E-01	3.43E-01	6.32E-01	9.19E-01	6.20E-01	9.54E-01	4.54E-01	6.60E-01	3.06E-01	6.85E-01	0	0
IEU92_RS01860	taurine ABC transporter substrate-binding protein	tauA	0.7648	-1.2086	-0.9994	1.0824	1.2532	1.0911	-0.4437	-0.2346	-2.2080	0.6387	1.0186	-1.1169	-1.2693	1.9836	0.7143	0.2705	0.3273	0.3096	0.4087	0.3929	0.4652	0.5156	0.5045	0.5371	0.2689	0.2661	0.3145	0.5785	0.5115	0.2702	5.91E-03	6.05E-04	6.13E-03	1.80E-02	9.89E-03	5.08E-02	4.39E-01	6.87E-01	1.66E-04	2.11E-02	1.77E-04	7.64E-04	1.08E-01	1.71E-04	1.01E-02	0	0
IEU92_RS01865	taurine ABC transporter ATP-binding subunit	tauB	-0.0379	-1.7281	-0.8870	1.7016	1.2935	0.9941	-1.7660	-0.9249	-2.6151	-0.0644	0.3686	-1.6210	-1.2101	1.3362	0.1261	0.2568	0.3170	0.2805	0.3981	0.3671	0.4452	0.4888	0.4659	0.5016	0.2540	0.2503	0.3026	0.5579	0.4963	0.2548	8.91E-01	2.28E-07	7.38E-03	7.63E-05	3.69E-03	6.43E-02	5.16E-04	6.38E-02	1.19E-06	8.15E-01	1.58E-01	2.57E-07	1.12E-01	9.70E-03	6.45E-01	0	0
IEU92_RS01870	taurine ABC transporter permease TauC	tauC	0.7404	-1.1370	-0.7975	0.8641	1.0650	0.6672	-0.3966	-0.0571	-1.9346	0.4675	1.0079	-1.2674	-0.8487	1.4021	0.5535	0.1733	0.2317	0.2095	0.2727	0.2513	0.3316	0.3504	0.3361	0.3696	0.1721	0.1681	0.2267	0.3874	0.3462	0.1739	2.81E-05	3.65E-06	9.90E-04	4.12E-03	3.11E-04	9.93E-02	3.01E-01	8.81E-01	1.08E-06	8.16E-03	3.38E-09	7.40E-08	1.08E-01	8.50E-05	1.88E-03	0	0
IEU92_RS01890	IS3-like element IS3 family transposase		1.0942	-0.2665	0.4967	-0.0089	-0.4302	0.3154	0.8277	1.5909	0.2302	0.8188	1.1607	0.5457	-0.2592	1.2007	0.9415	0.1410	0.1466	0.1432	0.2001	0.1973	0.2031	0.2501	0.2482	0.2513	0.1409	0.1405	0.1431	0.2798	0.2416	0.1411	1.76E-14	1.08E-01	2.98E-03	9.74E-01	1.00E-01	2.20E-01	1.51E-03	4.42E-10	4.73E-01	1.06E-08	2.98E-16	2.88E-04	5.62E-01	1.30E-06	4.59E-11	0	0
IEU92_RS01900	hydrogen peroxide resistance inhibitor IprA	iprA	0.9439	-1.8409	-0.2253	1.1251	0.5910	0.4132	-0.8970	0.7186	-2.0662	0.2281	1.3095	-1.6531	-0.4989	1.0069	0.5080	0.1814	0.2898	0.2089	0.3254	0.2506	0.3904	0.4018	0.3481	0.4150	0.1833	0.1756	0.2634	0.4409	0.4007	0.1839	3.08E-07	1.32E-09	4.33E-01	1.63E-03	7.10E-02	4.34E-01	3.55E-02	5.35E-02	3.72E-06	2.35E-01	1.72E-13	1.38E-09	4.65E-01	1.60E-02	7.15E-03	0	0
IEU92_RS01910	peptide antibiotic transporter SbmA	sbmA	-0.7245	-0.2551	-0.1292	1.1933	0.1940	-0.0492	-0.9796	-0.8537	-0.3843	0.2137	-0.6597	-0.4335	-0.2649	0.2293	-0.0357	0.1036	0.1061	0.1044	0.1452	0.1445	0.1494	0.1818	0.1808	0.1823	0.1006	0.1014	0.1058	0.2042	0.1772	0.1015	5.02E-12	3.01E-02	3.63E-01	3.43E-15	3.57E-01	8.26E-01	1.67E-07	5.13E-06	7.10E-02	3.96E-02	1.38E-10	9.38E-05	3.93E-01	2.25E-01	7.45E-01	0	0
IEU92_RS01940	anti-adapter protein IraP	iraP	-0.8492	-1.1578	-0.8197	0.1840	1.0853	1.5168	-2.0070	-1.6689	-1.9776	-1.8231	-0.5836	-0.4608	-1.1536	-0.0407	-1.1942	0.2459	0.2616	0.2531	0.3606	0.3479	0.3651	0.4364	0.4313	0.4404	0.2503	0.2408	0.2496	0.5027	0.4375	0.2477	7.40E-04	3.27E-05	5.94E-03	6.95E-01	1.20E-02	2.76E-04	8.65E-06	2.05E-04	3.42E-05	6.34E-13	1.86E-02	8.94E-02	9.04E-02	9.35E-01	2.17E-06	0	0
IEU92_RS01955	diguanylate cyclase AdrA	adrA	0.2645	-1.1756	-0.5769	1.4193	0.8619	0.6863	-0.9111	-0.3123	-1.7525	0.5082	0.5496	-1.0662	-0.7256	1.4796	0.7539	0.1106	0.1229	0.1164	0.1617	0.1565	0.1726	0.2014	0.1975	0.2046	0.1096	0.1092	0.1198	0.2272	0.1989	0.1097	2.04E-02	1.97E-20	9.38E-06	3.45E-17	1.17E-06	5.27E-04	1.22E-05	1.45E-01	2.55E-16	5.32E-06	7.47E-07	5.19E-18	1.32E-02	3.00E-13	1.18E-11	0	0
IEU92_RS01965	YaiI/YqxD family protein	yaiI	-1.1620	-0.5062	-0.0432	0.5850	0.0633	0.4456	-1.6681	-1.2051	-0.5493	-1.0831	-1.1418	-0.1037	-0.6122	-0.6173	-1.2296	0.1033	0.1064	0.1018	0.1466	0.1426	0.1466	0.1806	0.1780	0.1797	0.1007	0.0996	0.1022	0.2039	0.1759	0.1031	7.55E-29	7.41E-06	7.87E-01	2.34E-04	8.02E-01	9.44E-03	1.25E-19	4.20E-11	6.41E-03	1.57E-26	5.90E-30	3.68E-01	2.14E-02	6.85E-04	2.76E-32	0	0
IEU92_RS01970	shikimate kinase AroL	aroL	0.7371	0.4587	-0.2246	-0.9938	0.2536	0.4489	1.1958	0.5125	0.2341	0.2020	0.7661	0.6830	-0.5218	0.6798	0.1580	0.1529	0.1551	0.1564	0.2152	0.2156	0.2185	0.2682	0.2690	0.2703	0.1530	0.1522	0.1541	0.3036	0.2620	0.1534	2.18E-06	6.76E-03	2.78E-01	1.75E-05	4.32E-01	9.20E-02	1.66E-05	7.59E-02	4.99E-01	2.06E-01	7.47E-07	2.25E-05	2.31E-01	1.28E-02	3.27E-01	0	0
IEU92_RS02005	fructokinase	mak	-1.6311	-0.0632	0.2124	-0.0464	-0.1641	-0.2324	-1.6943	-1.4187	0.1492	-1.7407	-1.5828	-0.0832	0.1897	-1.9248	-1.7352	0.1377	0.1365	0.1354	0.1942	0.1927	0.1920	0.2370	0.2365	0.2357	0.1368	0.1357	0.1360	0.2734	0.2361	0.1377	7.61E-32	7.10E-01	2.32E-01	8.60E-01	5.95E-01	3.58E-01	2.87E-12	5.61E-09	6.34E-01	1.59E-36	6.16E-31	5.96E-01	6.82E-01	1.20E-15	7.36E-36	0	0
IEU92_RS02010	MFS transporter AraJ	araJ	0.3783	0.2529	0.0078	-0.2037	0.0463	0.1378	0.6312	0.3861	0.2607	0.4275	0.4324	0.3985	-0.0350	0.6194	0.5844	0.1161	0.1216	0.1215	0.1618	0.1612	0.1689	0.2087	0.2086	0.2118	0.1148	0.1142	0.1193	0.2256	0.1940	0.1152	1.46E-03	6.30E-02	9.70E-01	2.96E-01	8.74E-01	5.57E-01	3.84E-03	8.51E-02	3.23E-01	2.70E-04	2.08E-04	1.59E-03	9.36E-01	2.06E-03	6.16E-07	0	0
IEU92_RS02015	exonuclease subunit SbcC	sbcC	-0.1373	0.1728	0.1858	-0.5400	-0.3248	0.3397	0.0356	0.0485	0.3586	-0.5045	-0.2763	0.6984	-0.3163	-0.3038	-0.6200	0.1237	0.1252	0.1246	0.1745	0.1735	0.1752	0.2163	0.2159	0.2168	0.1236	0.1229	0.1237	0.2454	0.2115	0.1243	2.92E-01	2.30E-01	2.59E-01	5.14E-03	1.71E-01	1.14E-01	8.85E-01	8.44E-01	1.68E-01	6.32E-05	2.92E-02	5.42E-08	3.97E-01	1.77E-01	9.46E-07	0	0
IEU92_RS02020	exonuclease subunit SbcD	sbcD	-0.8846	-0.2528	0.0741	0.2852	-0.4067	0.0330	-1.1374	-0.8105	-0.1787	-0.8521	-1.2172	-0.1457	0.0523	-1.1517	-1.0994	0.1013	0.1028	0.1010	0.1431	0.1418	0.1438	0.1767	0.1757	0.1765	0.1002	0.1003	0.1016	0.2014	0.1739	0.1016	5.71E-18	2.62E-02	6.15E-01	8.30E-02	2.31E-02	8.82E-01	3.55E-10	8.52E-06	4.24E-01	4.26E-17	2.12E-33	1.94E-01	8.88E-01	8.99E-11	7.71E-27	0	0
IEU92_RS02050	ACP phosphodiesterase	acpH	-0.6984	-0.3793	-0.4805	0.6920	0.2436	0.1766	-1.0777	-1.1789	-0.8597	-0.3857	-0.9353	-0.6831	-0.0682	-0.4459	-0.5141	0.1339	0.1364	0.1358	0.1893	0.1890	0.1936	0.2341	0.2337	0.2352	0.1324	0.1327	0.1367	0.2679	0.2325	0.1332	2.90E-07	1.13E-02	2.40E-03	8.18E-04	3.79E-01	5.05E-01	8.48E-06	1.07E-06	9.01E-04	4.53E-03	3.43E-12	1.61E-06	8.89E-01	6.89E-02	1.57E-04	0	0
IEU92_RS02060	tRNA guanosine(34) transglycosylase Tgt	tgt	1.2922	0.5125	0.1383	-0.4208	-0.2893	0.3126	1.8047	1.4305	0.6508	1.3839	1.1412	0.9634	-0.1285	1.5456	1.4171	0.1638	0.1645	0.1646	0.2312	0.2313	0.2321	0.2848	0.2848	0.2853	0.1637	0.1637	0.1641	0.3266	0.2826	0.1637	6.28E-15	4.22E-03	5.57E-01	1.16E-01	3.97E-01	3.00E-01	6.65E-10	1.19E-06	4.83E-02	6.30E-17	5.77E-12	1.52E-08	8.28E-01	9.57E-08	1.11E-17	0	0
IEU92_RS02065	preprotein translocase subunit YajC	yajC	-0.4829	1.1090	0.6368	-0.9987	-0.8080	-0.3994	0.6261	0.1538	1.7458	-0.3727	-0.6542	1.3464	0.5315	-0.9433	-0.4118	0.1932	0.1931	0.1932	0.2729	0.2729	0.2727	0.3348	0.3348	0.3347	0.1931	0.1931	0.1930	0.3856	0.3337	0.1932	1.53E-02	4.69E-08	4.98E-03	8.08E-04	1.82E-02	2.52E-01	8.01E-02	6.90E-01	1.18E-06	6.22E-02	9.24E-04	1.49E-11	3.58E-01	6.54E-03	3.88E-02	0	0
IEU92_RS02090	DUF3251 domain-containing protein	yajI	-0.8403	0.3251	0.1623	0.9010	-0.1073	-0.4942	-0.5152	-0.6780	0.4874	0.3859	-0.7853	-0.0067	0.0619	-0.0533	0.0086	0.1464	0.1461	0.1456	0.2018	0.2028	0.2051	0.2544	0.2541	0.2539	0.1410	0.1429	0.1465	0.2833	0.2448	0.1426	1.60E-08	4.56E-02	4.14E-01	3.38E-05	7.58E-01	4.42E-02	5.75E-02	1.15E-02	1.04E-01	7.68E-03	6.32E-08	9.70E-01	9.09E-01	8.45E-01	9.56E-01	0	0
IEU92_RS02095	transcriptional regulator NrdR	nrdR	-0.6761	0.0210	-0.1626	-0.0576	-0.0587	0.2278	-0.6551	-0.8388	-0.1416	-0.7126	-0.8975	0.0862	-0.0035	-0.7062	-0.7097	0.1131	0.1138	0.1137	0.1596	0.1594	0.1604	0.1968	0.1967	0.1971	0.1126	0.1125	0.1133	0.2252	0.1947	0.1130	3.91E-09	8.90E-01	2.80E-01	7.85E-01	8.35E-01	2.69E-01	1.41E-03	4.05E-05	5.85E-01	4.48E-10	2.97E-15	5.07E-01	9.93E-01	4.45E-04	6.01E-10	0	0
IEU92_RS02100	bifunctional diaminohydroxyphosphoribosylaminopyrimidine deaminase/5-amino-6-(5-phosphoribosylamino)uracil reductase RibD	ribD	-0.6762	0.0006	-0.2514	0.0523	0.0487	0.2760	-0.6756	-0.9276	-0.2508	-0.6234	-0.8790	0.0252	-0.1547	-0.5501	-0.7048	0.1152	0.1155	0.1155	0.1628	0.1627	0.1632	0.1999	0.1999	0.2001	0.1150	0.1149	0.1153	0.2300	0.1991	0.1152	7.47E-09	9.98E-01	8.11E-02	8.10E-01	8.69E-01	1.76E-01	1.19E-03	7.55E-06	3.13E-01	9.57E-08	4.01E-14	8.58E-01	6.94E-01	7.90E-03	1.63E-09	0	0
IEU92_RS02105	6,7-dimethyl-8-ribityllumazine synthase	ribE	-0.4828	0.2062	0.2096	-0.2296	-0.3944	0.0776	-0.2767	-0.2732	0.4158	-0.5063	-0.6675	0.4934	-0.0301	-0.6134	-0.6434	0.1476	0.1478	0.1477	0.2086	0.2085	0.2087	0.2560	0.2559	0.2560	0.1475	0.1475	0.1476	0.2948	0.2551	0.1477	1.41E-03	2.25E-01	2.85E-01	3.68E-01	1.65E-01	8.03E-01	3.25E-01	3.35E-01	1.77E-01	7.98E-04	8.78E-06	1.57E-03	9.58E-01	2.14E-02	1.90E-05	0	0
IEU92_RS02110	transcription antitermination factor NusB	nusB	-0.5252	0.3260	0.3802	-0.3587	-0.4710	-0.0044	-0.1993	-0.1450	0.7061	-0.5580	-0.6161	0.7017	0.0541	-0.6533	-0.5992	0.1254	0.1255	0.1253	0.1769	0.1767	0.1769	0.2175	0.2174	0.2175	0.1252	0.1250	0.1252	0.2497	0.2160	0.1253	4.03E-05	1.85E-02	1.06E-02	7.75E-02	3.67E-02	9.86E-01	4.08E-01	5.58E-01	3.55E-03	1.21E-05	1.27E-06	6.74E-08	9.09E-01	3.55E-03	2.66E-06	0	0
IEU92_RS02115	thiamine-phosphate kinase	thiL	0.1474	0.0058	0.0271	-0.0182	-0.0501	0.2489	0.1532	0.1745	0.0330	0.1350	0.1244	0.2819	-0.2773	0.3609	0.0836	0.1161	0.1175	0.1171	0.1639	0.1635	0.1653	0.2027	0.2025	0.2033	0.1158	0.1157	0.1168	0.2311	0.1999	0.1161	2.27E-01	9.74E-01	8.88E-01	9.36E-01	8.65E-01	2.37E-01	4.99E-01	4.42E-01	9.12E-01	2.67E-01	3.07E-01	2.43E-02	4.37E-01	8.75E-02	4.96E-01	0	0
IEU92_RS02120	phosphatidylglycerophosphatase A	pgpA	-1.0646	0.0729	-0.0861	0.2777	0.2294	-0.1233	-0.9918	-1.1507	-0.0133	-0.7140	-0.9213	-0.1366	-0.0100	-0.6940	-0.7040	0.0899	0.0898	0.0896	0.1262	0.1260	0.1267	0.1557	0.1556	0.1556	0.0888	0.0887	0.0897	0.1779	0.1539	0.0892	7.32E-32	5.03E-01	4.96E-01	5.34E-02	1.84E-01	4.76E-01	5.39E-10	5.28E-13	9.56E-01	1.92E-15	7.12E-25	1.66E-01	9.74E-01	1.16E-05	6.02E-15	0	0
IEU92_RS02130	1-deoxy-D-xylulose-5-phosphate synthase	dxs	-0.5726	0.3384	0.1866	0.2704	-0.1789	0.1349	-0.2342	-0.3860	0.5250	0.0362	-0.5649	0.6600	-0.2073	0.1788	-0.0284	0.0891	0.0892	0.0892	0.1256	0.1256	0.1258	0.1546	0.1546	0.1546	0.0887	0.0888	0.0889	0.1772	0.1533	0.0888	2.34E-10	4.14E-04	9.57E-02	5.92E-02	3.22E-01	4.26E-01	1.60E-01	1.83E-02	2.20E-03	7.05E-01	3.45E-10	6.71E-13	4.49E-01	2.75E-01	7.68E-01	0	0
IEU92_RS02135	(2E,6E)-farnesyl diphosphate synthase	ispA	-1.0344	0.2661	0.3940	0.6939	-0.5611	0.0009	-0.7682	-0.6403	0.6602	-0.0743	-1.2015	0.6611	-0.0800	-0.2405	-0.3205	0.1170	0.1169	0.1167	0.1649	0.1649	0.1648	0.2027	0.2025	0.2025	0.1164	0.1167	0.1166	0.2327	0.2014	0.1166	2.25E-18	4.06E-02	3.90E-03	9.92E-05	5.34E-03	9.97E-01	2.65E-04	2.58E-03	3.39E-03	5.49E-01	1.87E-24	4.68E-08	8.48E-01	2.64E-01	7.40E-03	0	0
IEU92_RS02140	exodeoxyribonuclease VII small subunit	xseB	-0.7624	-0.0166	0.4227	0.1563	-0.6464	0.1975	-0.7791	-0.3397	0.4061	-0.6227	-0.9861	0.6036	-0.0911	-0.6489	-0.7400	0.1122	0.1127	0.1118	0.1582	0.1576	0.1580	0.1950	0.1944	0.1947	0.1116	0.1116	0.1116	0.2227	0.1925	0.1120	2.00E-11	9.13E-01	1.07E-03	4.23E-01	5.30E-04	3.41E-01	1.18E-04	1.05E-01	7.45E-02	3.98E-08	2.22E-18	1.98E-07	8.21E-01	1.12E-03	7.24E-11	0	0
IEU92_RS02145	tRNA 4-thiouridine(8) synthase ThiI	thiI	1.0681	0.3766	0.1940	-0.4247	-0.2732	0.4608	1.4447	1.2621	0.5707	1.0200	0.9889	1.0315	-0.2485	1.4016	1.1531	0.1405	0.1421	0.1420	0.1981	0.1980	0.1996	0.2456	0.2455	0.2464	0.1404	0.1403	0.1411	0.2792	0.2413	0.1405	5.95E-14	1.60E-02	3.07E-01	6.05E-02	3.40E-01	5.48E-02	1.06E-08	6.56E-07	4.47E-02	7.32E-13	3.36E-12	1.46E-12	5.80E-01	1.42E-08	4.79E-16	0	0
IEU92_RS02150	protein deglycase YajL	yajL	-0.6833	1.4154	0.5086	-1.2155	-0.4891	-0.6360	0.7322	-0.1747	1.9240	-0.4833	-0.6637	1.2880	0.6620	-1.0998	-0.4378	0.1137	0.1120	0.1130	0.1579	0.1584	0.1569	0.1967	0.1973	0.1963	0.1125	0.1123	0.1119	0.2218	0.1908	0.1130	3.23E-09	6.43E-35	6.81E-05	1.93E-13	1.30E-02	4.03E-04	3.43E-04	4.30E-01	4.24E-21	2.52E-05	5.63E-09	2.46E-29	2.21E-02	1.83E-08	1.47E-04	0	0
IEU92_RS02155	2-dehydropantoate 2-reductase	panE	-1.4006	0.6857	0.0040	-0.3035	-0.0592	-0.3892	-0.7149	-1.3967	0.6897	-1.0184	-1.4559	0.3005	0.3610	-1.4629	-1.1019	0.0895	0.0875	0.0882	0.1244	0.1250	0.1234	0.1534	0.1538	0.1526	0.0877	0.0879	0.0877	0.1753	0.1513	0.0885	1.58E-54	4.59E-14	9.81E-01	3.05E-02	7.87E-01	6.82E-03	6.52E-06	5.74E-19	3.04E-05	1.17E-30	6.38E-61	1.17E-03	1.37E-01	1.75E-21	4.49E-35	0	0
IEU92_RS02165	MFS transporter	yajR	1.1603	-0.1178	-0.0056	0.2153	0.0373	0.4585	1.0424	1.1546	-0.1235	1.2578	1.1920	0.3350	-0.4027	1.7480	1.3452	0.0911	0.0986	0.0965	0.1289	0.1271	0.1359	0.1663	0.1650	0.1693	0.0905	0.0903	0.0951	0.1792	0.1545	0.0907	1.33E-36	3.08E-01	9.74E-01	1.52E-01	8.70E-01	3.60E-03	1.01E-09	9.03E-12	5.79E-01	2.77E-43	3.11E-39	8.48E-04	9.84E-02	6.94E-29	4.55E-49	0	0
IEU92_RS02170	heme o synthase	cyoE	0.3822	0.1362	0.3291	-0.2945	-0.4380	-0.8987	0.5184	0.7113	0.4654	0.2239	0.2733	-0.4333	0.9088	-0.7836	0.1252	0.2290	0.2292	0.2291	0.3237	0.3237	0.3241	0.3968	0.3968	0.3969	0.2289	0.2289	0.2293	0.4578	0.3964	0.2290	1.09E-01	6.27E-01	2.78E-01	4.63E-01	3.51E-01	1.87E-02	2.29E-01	9.61E-02	3.49E-01	3.54E-01	2.55E-01	8.17E-02	1.53E-01	6.05E-02	6.09E-01	0	0
IEU92_RS02175	cytochrome o ubiquinol oxidase subunit IV	cyoD	0.7098	0.0955	0.2895	-0.2680	-0.4647	-0.7240	0.8052	0.9992	0.3850	0.5373	0.5345	-0.3391	0.8251	-0.3620	0.4631	0.2200	0.2206	0.2204	0.3110	0.3107	0.3119	0.3818	0.3817	0.3820	0.2199	0.2199	0.2208	0.4397	0.3807	0.2200	1.63E-03	7.27E-01	3.29E-01	4.89E-01	2.95E-01	5.34E-02	4.75E-02	1.32E-02	4.25E-01	1.76E-02	1.82E-02	1.62E-01	1.82E-01	3.77E-01	4.14E-02	0	0
IEU92_RS02180	cytochrome o ubiquinol oxidase subunit III	cyoC	0.8416	-0.0861	0.1516	0.0085	-0.3327	-0.4269	0.7555	0.9932	0.0655	0.7640	0.6605	-0.3614	0.5185	0.1560	0.6744	0.2249	0.2256	0.2253	0.3181	0.3179	0.3189	0.3903	0.3902	0.3905	0.2249	0.2248	0.2256	0.4497	0.3894	0.2249	2.51E-04	7.62E-01	6.48E-01	9.84E-01	4.97E-01	3.03E-01	6.99E-02	1.61E-02	9.10E-01	9.03E-04	4.18E-03	1.44E-01	4.56E-01	7.14E-01	3.44E-03	0	0
IEU92_RS02185	cytochrome o ubiquinol oxidase subunit I	cyoB	0.9886	-0.1578	0.0493	-0.0193	-0.2601	-0.3949	0.8308	1.0379	-0.1085	0.8115	0.7778	-0.5034	0.5585	0.2058	0.7644	0.2075	0.2076	0.2076	0.2934	0.2934	0.2936	0.3595	0.3595	0.3596	0.2075	0.2075	0.2076	0.4149	0.3593	0.2075	2.90E-06	5.31E-01	8.84E-01	9.63E-01	5.77E-01	3.00E-01	2.93E-02	6.08E-03	8.36E-01	1.28E-04	2.42E-04	2.38E-02	3.71E-01	6.01E-01	3.11E-04	0	0
IEU92_RS02190	cytochrome o ubiquinol oxidase subunit II	cyoA	0.2791	-0.3816	-0.0331	0.2636	-0.1728	-0.6444	-0.1025	0.2459	-0.4147	0.1612	0.0731	-1.0591	0.8320	-0.6892	0.1428	0.2298	0.2300	0.2299	0.3251	0.3250	0.3253	0.3983	0.3982	0.3983	0.2298	0.2298	0.2301	0.4597	0.3982	0.2298	2.48E-01	1.44E-01	9.33E-01	5.19E-01	7.57E-01	1.06E-01	8.22E-01	5.90E-01	4.10E-01	5.10E-01	7.70E-01	1.04E-05	2.02E-01	1.02E-01	5.59E-01	0	0
IEU92_RS02210	trigger factor	tig	-0.2038	0.6722	0.5148	-0.2339	-0.9447	0.3047	0.4684	0.3111	1.1871	0.2346	-0.6337	1.4918	-0.1745	0.1094	-0.0651	0.1545	0.1545	0.1545	0.2184	0.2184	0.2184	0.2677	0.2676	0.2677	0.1545	0.1545	0.1545	0.3088	0.2674	0.1545	2.08E-01	4.49E-05	4.46E-03	3.82E-01	2.28E-04	2.78E-01	1.03E-01	2.92E-01	4.34E-05	1.45E-01	5.76E-05	5.60E-21	7.45E-01	7.08E-01	6.95E-01	0	0
IEU92_RS02215	ATP-dependent Clp endopeptidase proteolytic subunit ClpP	clpP	-0.5838	0.9372	0.5537	-0.5533	-0.6755	-0.5908	0.3534	-0.0301	1.4908	-0.2000	-0.7057	0.9000	0.5666	-0.9127	-0.3460	0.1003	0.1002	0.1003	0.1415	0.1416	0.1415	0.1738	0.1739	0.1738	0.1001	0.1002	0.1002	0.2000	0.1730	0.1002	1.00E-08	1.39E-19	5.34E-07	3.19E-04	3.62E-05	2.57E-04	5.65E-02	8.79E-01	2.31E-16	5.34E-02	3.47E-12	2.55E-18	3.12E-02	2.72E-07	7.36E-04	0	0
IEU92_RS02220	ATP-dependent protease ATP-binding subunit ClpX	clpX	-0.9418	1.0661	0.1876	-0.6139	-0.4057	-0.6453	0.1243	-0.7543	1.2537	-0.4896	-1.1600	0.6084	0.6527	-1.3531	-0.7003	0.1109	0.1108	0.1108	0.1566	0.1567	0.1566	0.1920	0.1920	0.1920	0.1108	0.1108	0.1108	0.2215	0.1917	0.1108	4.43E-17	1.13E-20	1.92E-01	3.07E-04	4.34E-02	3.13E-04	5.64E-01	1.63E-04	7.35E-10	1.44E-05	3.20E-25	1.26E-07	2.38E-02	4.69E-12	4.66E-10	0	0
IEU92_RS02235	peptidylprolyl isomerase	ppiD	0.4427	0.8469	0.2724	-0.4184	-0.3313	0.3138	1.2897	0.7151	1.1193	0.8712	0.3838	1.4331	-0.2823	1.1262	0.8439	0.1159	0.1160	0.1162	0.1635	0.1636	0.1638	0.2011	0.2012	0.2013	0.1158	0.1158	0.1159	0.2310	0.1999	0.1158	1.85E-04	2.41E-12	5.77E-02	2.27E-02	1.34E-01	1.20E-01	4.14E-10	6.69E-04	1.96E-07	1.06E-13	1.19E-03	1.12E-33	4.27E-01	3.83E-08	6.20E-13	0	0
IEU92_RS02240	helix-hairpin-helix domain-containing protein	ybaV	0.6519	-0.8121	-0.5050	1.4601	0.4993	0.6285	-0.1602	0.1469	-1.3170	1.2999	0.6463	-0.6885	-0.8166	1.9228	1.1061	0.2181	0.2353	0.2287	0.3134	0.3087	0.3308	0.3929	0.3889	0.3988	0.2161	0.2165	0.2307	0.4414	0.3844	0.2169	3.57E-03	1.42E-03	7.60E-02	1.46E-05	2.50E-01	1.23E-01	7.20E-01	7.44E-01	2.98E-03	3.13E-09	3.60E-03	4.96E-03	1.91E-01	1.11E-06	5.32E-07	0	0
IEU92_RS02245	long-chain acyl-CoA thioesterase FadM	fadM	1.1090	-0.3780	-0.1968	0.8283	0.2940	0.1131	0.7310	0.9122	-0.5748	1.5593	1.2062	-0.4617	-0.2956	1.7697	1.4741	0.1551	0.1797	0.1719	0.2225	0.2163	0.2508	0.2940	0.2893	0.3032	0.1526	0.1526	0.1766	0.3114	0.2708	0.1536	1.64E-12	5.96E-02	4.01E-01	6.47E-04	3.49E-01	7.60E-01	1.86E-02	2.65E-03	1.08E-01	4.50E-24	5.45E-15	1.45E-02	5.50E-01	1.62E-10	2.01E-21	0	0
IEU92_RS02250	7-cyano-7-deazaguanine synthase QueC	queC	-1.4399	0.3719	0.8589	0.0085	-0.8705	-0.5840	-1.0679	-0.5809	1.2309	-1.0594	-1.4514	0.6469	0.4708	-1.6549	-1.1842	0.1267	0.1255	0.1248	0.1778	0.1774	0.1762	0.2184	0.2180	0.2173	0.1254	0.1254	0.1250	0.2503	0.2162	0.1260	1.86E-29	6.65E-03	1.86E-10	9.72E-01	2.00E-05	4.26E-03	2.17E-06	1.16E-02	1.13E-07	6.63E-17	1.78E-30	6.52E-07	1.81E-01	5.94E-14	1.36E-20	0	0
IEU92_RS02260	HMP-PP phosphatase	cof	-0.2352	-0.6045	0.3601	0.1424	-0.3723	-0.1143	-0.8397	0.1249	-0.2445	-0.6973	-0.2474	-0.3587	0.0493	-0.8238	-0.7745	0.0955	0.1038	0.0963	0.1382	0.1311	0.1420	0.1726	0.1682	0.1731	0.0955	0.0934	0.1001	0.1917	0.1652	0.0972	1.68E-02	3.01E-08	1.25E-03	4.02E-01	2.47E-02	5.63E-01	2.47E-06	5.12E-01	2.49E-01	5.70E-13	9.90E-03	6.80E-04	8.88E-01	1.20E-06	3.31E-15	0	0
IEU92_RS02265	DNA-binding transcriptional regulator DecR	decR	1.1340	-0.1133	-0.2198	-0.4742	0.1509	0.3652	1.0207	0.9142	-0.3332	0.5465	1.0651	0.0320	-0.4026	0.8427	0.4401	0.1199	0.1302	0.1288	0.1704	0.1684	0.1816	0.2192	0.2184	0.2242	0.1202	0.1189	0.1272	0.2390	0.2060	0.1212	7.81E-21	4.70E-01	1.88E-01	1.25E-02	5.72E-01	9.93E-02	6.67E-06	5.66E-05	2.22E-01	8.09E-06	7.37E-19	8.36E-01	2.41E-01	7.17E-05	3.80E-04	0	0
IEU92_RS02285	ammonium transporter AmtB	amtB	1.5557	0.1032	-0.1562	-0.4485	0.1907	0.2240	1.6589	1.3995	-0.0530	1.2104	1.5902	0.1710	-0.3958	1.4690	1.0731	0.1603	0.1691	0.1691	0.2259	0.2254	0.2370	0.2885	0.2885	0.2935	0.1602	0.1595	0.1671	0.3178	0.2740	0.1608	7.25E-22	6.19E-01	5.13E-01	8.41E-02	5.98E-01	4.88E-01	2.27E-08	2.77E-06	9.04E-01	8.43E-14	5.11E-23	3.64E-01	4.17E-01	1.72E-07	4.62E-11	0	0
IEU92_RS02290	acyl-CoA thioesterase II	tesB	-0.1899	0.2749	0.3309	-0.3600	-0.5376	-0.4663	0.0850	0.1410	0.6058	-0.2750	-0.3966	0.1395	0.3616	-0.9480	-0.5864	0.0811	0.0834	0.0821	0.1131	0.1118	0.1157	0.1440	0.1433	0.1446	0.0802	0.0798	0.0829	0.1585	0.1356	0.0821	2.33E-02	2.38E-03	4.46E-04	3.94E-03	3.11E-05	4.37E-04	6.02E-01	3.77E-01	1.21E-04	8.12E-04	1.01E-06	1.24E-01	9.23E-02	7.25E-12	1.72E-12	0	0
IEU92_RS02300	MGMT family protein		-1.0005	-0.0050	-0.1004	1.2810	0.1468	-0.3192	-1.0055	-1.1008	-0.1054	0.2755	-0.9541	-0.4246	0.0490	0.0027	0.0517	0.1414	0.1419	0.1410	0.1960	0.1967	0.2007	0.2456	0.2450	0.2454	0.1359	0.1379	0.1430	0.2760	0.2396	0.1370	2.79E-12	9.82E-01	6.28E-01	5.52E-10	6.51E-01	2.08E-01	7.91E-05	1.49E-05	7.59E-01	4.97E-02	8.42E-12	5.18E-03	9.27E-01	9.91E-01	7.27E-01	0	0
IEU92_RS02305	signal recognition particle sRNA small type	ffs	1.6436	3.2652	0.5234	-2.7986	-0.4298	-2.7118	4.9088	2.1670	3.7886	2.1102	1.7372	1.0768	2.6327	-0.5080	2.1246	0.6676	0.6663	0.6801	0.9238	0.9338	0.9394	1.1701	1.1780	1.1773	0.6656	0.6657	0.6748	1.3036	1.1205	0.6662	1.69E-02	3.77E-06	5.95E-01	6.23E-03	7.94E-01	1.42E-02	5.19E-05	8.71E-02	3.88E-03	1.98E-03	1.11E-02	1.46E-01	1.45E-01	6.78E-01	1.84E-03	0	0
IEU92_RS02315	cyclic-guanylate-specific phosphodiesterase PdeB	pdeB	1.3036	-0.4699	-0.1060	0.2721	0.3647	-0.4179	0.8337	1.1976	-0.5759	1.1058	1.5623	-0.9939	0.3727	0.9466	1.3193	0.0806	0.0862	0.0840	0.1151	0.1132	0.1224	0.1451	0.1438	0.1470	0.0805	0.0801	0.0875	0.1630	0.1417	0.0805	4.22E-58	2.28E-07	3.50E-01	3.68E-02	9.09E-03	3.20E-03	2.35E-08	3.80E-16	3.47E-04	2.25E-42	8.75E-84	1.36E-28	9.16E-02	6.26E-11	1.33E-59	0	0
IEU92_RS02320	YlaC family protein	ylaC	1.6446	0.0125	-0.3041	-0.0584	0.5510	-0.1989	1.6571	1.3405	-0.2916	1.5986	1.8915	-0.4906	0.1259	1.6466	1.7725	0.0914	0.0971	0.0973	0.1290	0.1290	0.1382	0.1651	0.1652	0.1684	0.0912	0.0909	0.0983	0.1829	0.1585	0.0913	1.60E-71	9.26E-01	8.20E-03	7.30E-01	2.76E-04	2.61E-01	5.76E-23	2.14E-15	1.46E-01	5.23E-68	3.26E-95	1.68E-06	6.85E-01	1.39E-24	3.93E-83	0	0
IEU92_RS02335	Hha toxicity modulator TomB	tomB	0.8918	0.4963	-0.3807	-0.8289	0.5218	0.5830	1.3881	0.5111	0.1155	0.5592	1.0329	0.6985	-0.5738	1.2833	0.7094	0.1649	0.1665	0.1678	0.2324	0.2331	0.2351	0.2881	0.2888	0.2897	0.1648	0.1645	0.1658	0.3283	0.2838	0.1649	1.04E-07	6.33E-03	6.76E-02	1.11E-03	8.99E-02	3.78E-02	3.08E-06	1.01E-01	7.78E-01	9.20E-04	5.82E-10	5.79E-05	2.21E-01	1.10E-05	2.44E-05	0	0
IEU92_RS02340	efflux RND transporter permease AcrB	acrB	0.9826	0.9333	0.4646	-1.1269	-0.6315	-0.1831	1.9159	1.4472	1.3978	0.7890	0.8157	1.2148	0.2277	0.4390	0.6667	0.1361	0.1362	0.1363	0.1923	0.1923	0.1925	0.2360	0.2360	0.2361	0.1361	0.1360	0.1361	0.2717	0.2352	0.1361	9.98E-13	5.19E-11	3.56E-03	3.17E-08	7.60E-03	4.86E-01	1.86E-15	2.54E-09	2.77E-08	1.13E-08	3.39E-09	4.37E-18	6.06E-01	7.70E-02	1.48E-06	0	0
IEU92_RS02345	multidrug efflux RND transporter periplasmic adaptor subunit AcrA	acrA	0.3854	0.1522	-0.0091	-0.1457	0.0138	0.7284	0.5376	0.3763	0.1431	0.3919	0.3901	0.8715	-0.8471	1.1250	0.2779	0.1777	0.1781	0.1781	0.2512	0.2512	0.2516	0.3084	0.3083	0.3086	0.1777	0.1776	0.1778	0.3550	0.3074	0.1777	3.60E-02	4.78E-01	9.78E-01	6.52E-01	9.77E-01	1.39E-02	1.04E-01	2.67E-01	7.38E-01	3.25E-02	3.32E-02	2.57E-06	7.72E-02	3.93E-04	1.32E-01	0	0
IEU92_RS02350	multidrug efflux transporter transcriptional repressor AcrR	acrR	-0.1419	-0.2649	0.0823	0.0087	-0.0634	0.2671	-0.4068	-0.0595	-0.1826	-0.3981	-0.1229	0.0845	-0.2703	-0.1120	-0.3823	0.1162	0.1185	0.1172	0.1647	0.1633	0.1661	0.2036	0.2028	0.2042	0.1160	0.1155	0.1172	0.2316	0.2002	0.1164	2.45E-01	4.47E-02	6.32E-01	9.70E-01	8.26E-01	2.02E-01	6.11E-02	8.00E-01	4.84E-01	8.01E-04	3.12E-01	5.30E-01	4.50E-01	6.09E-01	1.33E-03	0	0
IEU92_RS02355	mechanosensitive channel MscK	mscK	0.8087	0.2948	-0.2600	0.0721	0.3974	0.3239	1.1034	0.5487	0.0348	1.1755	0.9461	0.3587	-0.5333	1.6368	1.1035	0.1109	0.1120	0.1124	0.1563	0.1566	0.1581	0.1935	0.1938	0.1944	0.1106	0.1106	0.1117	0.2208	0.1911	0.1107	5.84E-13	1.69E-02	6.15E-02	7.25E-01	4.88E-02	9.29E-02	2.98E-08	7.17E-03	9.04E-01	6.44E-26	2.58E-17	2.43E-03	7.36E-02	3.74E-17	5.56E-23	0	0
IEU92_RS02360	pleiotropic regulatory protein RsmS	rsmS	-0.6642	-1.0052	-0.9015	1.3081	0.9105	1.0518	-1.6694	-1.5658	-1.9067	-0.3613	-0.6552	-0.8549	-1.2258	0.6995	-0.5264	0.2026	0.2330	0.2219	0.2989	0.2900	0.3298	0.3731	0.3663	0.3840	0.1947	0.1943	0.2217	0.4213	0.3711	0.1996	1.37E-03	5.23E-05	3.94E-04	4.93E-05	1.14E-02	6.15E-03	1.54E-05	3.87E-05	3.96E-06	7.31E-02	9.78E-04	2.45E-04	2.61E-02	7.40E-02	1.02E-02	0	0
IEU92_RS02365	primosomal replication protein N''	priC	-1.2449	-0.2369	-0.3729	0.4484	0.3407	0.0609	-1.4818	-1.6178	-0.6098	-1.0334	-1.2772	-0.5490	-0.1644	-1.0048	-1.1692	0.1414	0.1418	0.1412	0.1988	0.1981	0.2011	0.2448	0.2444	0.2447	0.1386	0.1383	0.1422	0.2809	0.2432	0.1405	2.96E-18	1.42E-01	2.90E-02	4.73E-02	2.15E-01	8.40E-01	3.82E-09	1.15E-10	2.94E-02	1.82E-13	6.01E-20	2.40E-04	7.34E-01	6.06E-05	1.86E-16	0	0
IEU92_RS02370	DUF454 family protein	ybaN	-0.3713	-0.7615	-0.5279	1.0663	0.5088	0.1113	-1.1328	-0.8992	-1.2894	-0.0664	-0.3903	-1.1780	-0.1556	0.0259	-0.1297	0.0966	0.1062	0.1019	0.1394	0.1361	0.1524	0.1751	0.1725	0.1781	0.0943	0.0943	0.1079	0.1983	0.1738	0.0954	1.69E-04	5.96E-12	3.13E-06	2.78E-13	1.85E-03	6.04E-01	2.89E-10	4.56E-07	6.48E-12	5.08E-01	4.89E-05	1.69E-26	6.34E-01	8.95E-01	1.92E-01	0	0
IEU92_RS02380	DNA polymerase III subunit gamma/tau	dnaX	0.7061	0.9624	0.0809	-0.8011	-0.1431	-0.0038	1.6685	0.7870	1.0433	0.8674	0.6438	1.0395	-0.0493	0.8014	0.7520	0.1009	0.1012	0.1015	0.1423	0.1425	0.1428	0.1754	0.1756	0.1758	0.1008	0.1008	0.1011	0.2010	0.1738	0.1009	5.00E-12	3.27E-20	5.80E-01	1.15E-07	5.17E-01	9.86E-01	9.64E-21	1.57E-05	2.53E-08	1.80E-17	2.95E-10	1.23E-23	8.94E-01	7.31E-06	1.83E-13	0	0
IEU92_RS02385	YbaB/EbfC family nucleoid-associated protein	ybaB	-0.6381	0.1546	-0.6030	-0.2409	0.2298	0.9675	-0.4835	-1.2411	-0.4484	-0.7244	-1.0113	0.5191	-0.8089	-0.1301	-0.9391	0.1596	0.1599	0.1606	0.2254	0.2258	0.2261	0.2769	0.2773	0.2775	0.1594	0.1593	0.1594	0.3188	0.2758	0.1598	9.02E-05	4.19E-01	1.17E-03	3.83E-01	5.11E-01	1.75E-04	1.04E-01	1.60E-05	1.79E-01	8.09E-06	3.77E-10	2.10E-03	5.74E-02	6.66E-01	7.12E-09	0	0
IEU92_RS02390	recombination mediator RecR	recR	0.0733	1.4030	0.4285	-1.4687	-0.6848	-0.3067	1.4763	0.5018	1.8315	0.0076	-0.1830	1.5248	0.2833	-0.5554	-0.2721	0.1435	0.1434	0.1437	0.2022	0.2024	0.2023	0.2489	0.2491	0.2491	0.1433	0.1433	0.1433	0.2856	0.2469	0.1436	6.37E-01	2.48E-21	1.22E-02	4.36E-12	5.64E-03	2.33E-01	7.96E-09	5.98E-02	2.90E-12	9.61E-01	2.23E-01	3.10E-25	5.31E-01	3.19E-02	6.72E-02	0	0
IEU92_RS02400	adenylate kinase	adk	-1.2189	0.2310	0.2349	-0.0845	-0.4475	0.8262	-0.9880	-0.9840	0.4659	-1.0725	-1.4315	1.2920	-0.5877	-0.4589	-1.0466	0.1809	0.1809	0.1808	0.2558	0.2557	0.2556	0.3133	0.3133	0.3133	0.1808	0.1808	0.1807	0.3616	0.3131	0.1809	2.97E-11	2.71E-01	3.35E-01	8.04E-01	2.06E-01	5.40E-03	2.54E-03	2.76E-03	2.22E-01	5.17E-09	4.92E-15	4.56E-12	2.59E-01	1.68E-01	1.22E-08	0	0
IEU92_RS02405	ferrochelatase	hemH	-0.1630	0.9070	0.2984	-0.7541	-0.1474	-0.6501	0.7440	0.1353	1.2053	-0.0102	-0.0121	0.5552	0.5695	-0.5093	0.0602	0.0893	0.0893	0.0901	0.1240	0.1242	0.1253	0.1561	0.1565	0.1565	0.0884	0.0881	0.0895	0.1741	0.1498	0.0888	7.86E-02	6.89E-23	4.72E-03	8.78E-09	4.27E-01	3.55E-06	3.96E-06	4.41E-01	2.37E-13	9.17E-01	9.01E-01	2.17E-09	1.09E-02	1.01E-03	5.22E-01	0	0
IEU92_RS02410	acetyl esterase	aes	0.3886	-0.8586	0.1302	0.2863	0.0427	-0.8957	-0.4699	0.5188	-0.7284	-0.1837	0.5615	-1.6241	0.8325	-0.9065	-0.0741	0.1837	0.1875	0.1848	0.2614	0.2591	0.2661	0.3214	0.3198	0.3220	0.1838	0.1833	0.1894	0.3701	0.3212	0.1840	4.09E-02	1.65E-05	6.32E-01	3.70E-01	9.30E-01	3.67E-03	1.76E-01	1.34E-01	5.05E-02	3.44E-01	2.78E-03	8.47E-17	9.80E-02	6.61E-03	7.09E-01	0	0
IEU92_RS02420	YbaL family putative K(+) efflux transporter	ybaL	0.8648	0.8738	-0.2588	-1.2913	0.2230	-0.5801	1.7387	0.6061	0.6150	0.4474	0.8291	0.0349	0.7307	-0.1686	0.5621	0.0709	0.0717	0.0729	0.0993	0.1000	0.1018	0.1244	0.1251	0.1256	0.0709	0.0706	0.0724	0.1407	0.1215	0.0710	1.05E-33	1.40E-32	2.31E-03	8.31E-37	9.13E-02	2.70E-07	2.74E-43	2.89E-06	5.49E-06	4.94E-10	2.38E-31	6.81E-01	9.05E-06	1.93E-01	5.01E-15	0	0
IEU92_RS02425	fosmidomycin MFS transporter	fsr	0.0841	1.0580	-0.3498	-1.4424	0.2889	0.5314	1.1421	-0.2657	0.7082	-0.3002	0.0232	1.2396	-0.7188	0.1702	-0.5486	0.1838	0.1840	0.1880	0.2572	0.2592	0.2599	0.3207	0.3230	0.3232	0.1837	0.1826	0.1832	0.3635	0.3129	0.1851	6.73E-01	4.54E-08	1.47E-01	1.29E-07	4.62E-01	9.35E-02	6.24E-04	4.64E-01	5.92E-02	1.16E-01	9.07E-01	6.02E-11	1.55E-01	6.19E-01	3.84E-03	0	0
IEU92_RS02435	Cys-tRNA(Pro)/Cys-tRNA(Cys) deacylase YbaK	ybaK	-1.2005	0.0214	-0.0534	-0.3645	0.1735	0.3970	-1.1791	-1.2538	-0.0320	-1.5436	-1.0803	0.3650	-0.3026	-1.0265	-1.3291	0.1065	0.1060	0.1053	0.1502	0.1480	0.1480	0.1840	0.1836	0.1833	0.1061	0.1037	0.1042	0.2099	0.1808	0.1066	5.31E-29	8.79E-01	7.41E-01	3.15E-02	4.33E-01	2.34E-02	4.21E-10	2.84E-11	9.06E-01	2.61E-47	5.47E-25	9.00E-04	3.30E-01	3.03E-08	3.54E-35	0	0
IEU92_RS02440	TraB/GumN family protein	ybaP	-1.0538	0.9911	0.2544	-0.5066	0.0128	-0.1388	-0.0628	-0.7994	1.2455	-0.5693	-0.7866	1.1067	-0.0654	-0.4409	-0.5062	0.1322	0.1306	0.1313	0.1847	0.1850	0.1837	0.2282	0.2286	0.2277	0.1307	0.1305	0.1302	0.2597	0.2242	0.1310	3.32E-15	3.10E-13	1.28E-01	1.40E-02	9.71E-01	5.92E-01	8.11E-01	8.23E-04	3.18E-07	1.91E-05	2.81E-09	1.60E-16	8.91E-01	6.20E-02	1.54E-04	0	0
IEU92_RS02445	HigA family addiction module antitoxin	ybaQ	-1.3182	0.8024	0.2004	-0.3268	0.2177	0.0182	-0.5158	-1.1178	1.0028	-0.8427	-0.9000	1.0210	-0.1497	-0.4063	-0.5560	0.1666	0.1633	0.1642	0.2317	0.2318	0.2291	0.2862	0.2867	0.2848	0.1636	0.1629	0.1624	0.3246	0.2803	0.1636	5.20E-15	3.52E-06	3.69E-01	2.36E-01	5.50E-01	9.57E-01	9.21E-02	1.82E-04	1.43E-03	4.06E-07	5.33E-08	1.28E-09	7.96E-01	1.73E-01	8.93E-04	0	0
IEU92_RS02495	NADP(+)-dependent aldehyde reductase	ybbO	-0.4318	1.3959	0.4597	-1.4131	-0.5016	-0.1397	0.9642	0.0279	1.8556	-0.4489	-0.4737	1.7159	0.1410	-0.6305	-0.4895	0.1542	0.1534	0.1541	0.2162	0.2165	0.2157	0.2673	0.2677	0.2672	0.1537	0.1534	0.1530	0.3048	0.2630	0.1541	6.40E-03	1.31E-18	1.22E-02	5.59E-10	7.73E-02	6.50E-01	5.26E-04	9.28E-01	4.91E-11	4.40E-03	2.57E-03	6.64E-28	7.96E-01	2.18E-02	1.92E-03	0	0
IEU92_RS02500	multifunctional acyl-CoA thioesterase I/protease I/lysophospholipase L1	tesA	-0.7304	1.2307	0.4287	-0.9592	-0.3871	-0.2399	0.5003	-0.3017	1.6594	-0.4589	-0.6888	1.4195	0.2449	-0.6572	-0.4124	0.1044	0.1028	0.1037	0.1448	0.1453	0.1438	0.1806	0.1811	0.1802	0.1031	0.1029	0.1023	0.2031	0.1748	0.1035	4.99E-12	1.97E-31	3.04E-04	3.20E-10	3.68E-02	1.83E-01	8.34E-03	1.24E-01	1.03E-18	1.25E-05	3.92E-11	4.89E-42	4.34E-01	2.70E-04	9.53E-05	0	0
IEU92_RS02505	ABC transporter ATP-binding protein	ybbA	-0.4047	0.7133	-0.2843	-0.1140	0.4017	0.2839	0.3086	-0.6890	0.4290	0.1946	-0.2874	0.7128	-0.3882	0.5958	0.2077	0.1082	0.1081	0.1120	0.1477	0.1508	0.1521	0.1896	0.1919	0.1918	0.1049	0.1052	0.1071	0.2072	0.1782	0.1057	2.51E-04	2.73E-10	3.69E-02	5.40E-01	3.68E-02	1.31E-01	1.30E-01	5.87E-04	5.35E-02	7.33E-02	7.80E-03	1.24E-10	1.84E-01	1.23E-03	5.73E-02	0	0
IEU92_RS02510	ABC transporter permease	ybbP	0.4277	1.5583	0.1759	-1.2184	-0.1476	-0.2851	1.9859	0.6035	1.7341	0.7676	0.4560	1.4490	0.2824	0.5108	0.7932	0.1005	0.1004	0.1034	0.1376	0.1398	0.1403	0.1769	0.1786	0.1786	0.0994	0.0993	0.1002	0.1930	0.1652	0.0997	3.02E-05	4.33E-52	1.89E-01	1.78E-17	4.91E-01	9.57E-02	2.15E-28	1.24E-03	1.02E-20	2.35E-14	6.53E-06	1.27E-45	3.21E-01	2.86E-03	3.81E-15	0	0
IEU92_RS02515	rhs element protein RhsD	rhsD	1.0243	0.3182	0.0529	-0.5600	0.0616	-0.2255	1.3424	1.0772	0.3711	0.7824	1.1388	0.1455	0.1306	0.6714	0.8020	0.1102	0.1136	0.1136	0.1549	0.1546	0.1596	0.1955	0.1956	0.1975	0.1101	0.1096	0.1133	0.2181	0.1881	0.1104	3.74E-20	1.07E-02	7.63E-01	9.41E-04	8.21E-01	2.72E-01	2.06E-11	9.39E-08	1.12E-01	2.28E-12	7.36E-25	2.48E-01	7.28E-01	5.49E-04	7.20E-13	0	0
IEU92_RS02550	HTH-type transcriptional activator AllS	allS	-1.4137	-0.5777	0.3644	0.6983	-0.2394	-0.9051	-1.9914	-1.0493	-0.2133	-1.2932	-1.2887	-1.1184	0.7422	-2.0732	-1.3310	0.3014	0.3042	0.2947	0.4269	0.4187	0.4299	0.5222	0.5168	0.5184	0.2970	0.2949	0.3079	0.6016	0.5217	0.2997	4.16E-06	9.13E-02	3.63E-01	1.62E-01	7.39E-01	8.35E-02	2.44E-04	5.78E-02	7.70E-01	1.93E-05	1.80E-05	5.69E-04	4.23E-01	1.16E-04	1.31E-05	0	0
IEU92_RS02555	ureidoglycolate lyase	allA	-0.2978	0.5680	0.8411	-0.4074	-0.6690	-1.0278	0.2701	0.5433	1.4091	-0.1373	-0.1257	0.3813	0.7758	-0.9929	-0.2171	0.2034	0.2055	0.2010	0.2794	0.2748	0.2818	0.3589	0.3563	0.3576	0.1992	0.1973	0.2049	0.3869	0.3301	0.2019	1.61E-01	1.18E-02	2.46E-04	2.18E-01	6.08E-02	1.56E-03	5.00E-01	1.60E-01	3.17E-04	5.17E-01	5.51E-01	8.68E-02	1.49E-01	3.74E-03	3.06E-01	0	0
IEU92_RS02560	HTH-type transcriptional repressor AllR	allR	-1.8621	0.5216	0.0845	0.0749	-0.0827	-0.1590	-1.3405	-1.7777	0.6061	-1.2656	-1.8604	0.4471	0.1549	-1.4228	-1.2679	0.0854	0.0838	0.0839	0.1194	0.1197	0.1181	0.1464	0.1465	0.1455	0.0840	0.0842	0.0836	0.1682	0.1455	0.0843	2.72E-104	2.82E-09	4.72E-01	6.24E-01	6.82E-01	3.00E-01	2.49E-19	6.46E-33	1.33E-04	1.29E-50	4.95E-107	2.73E-07	5.64E-01	6.26E-22	2.07E-50	0	0
IEU92_RS02565	glyoxylate carboligase	gcl	-0.9416	0.4200	0.0959	-0.4313	0.2556	0.0439	-0.5217	-0.8458	0.5158	-0.9530	-0.5902	0.5598	-0.2042	-0.5576	-0.7618	0.1884	0.1851	0.1857	0.2585	0.2548	0.2551	0.3259	0.3262	0.3243	0.1831	0.1773	0.1811	0.3560	0.3043	0.1848	9.04E-07	4.14E-02	7.36E-01	1.53E-01	5.17E-01	9.09E-01	1.37E-01	1.42E-02	1.87E-01	3.07E-07	1.14E-03	3.58E-03	7.41E-01	8.28E-02	5.31E-05	0	0
IEU92_RS02580	putative allantoin permease	ybbW	1.5656	-0.1016	0.5044	-0.9868	-0.3335	-2.0873	1.4639	2.0700	0.4028	0.4772	1.7365	-1.6845	2.0264	-1.4392	0.5872	0.3628	0.4196	0.3901	0.5202	0.4886	0.6399	0.6933	0.6759	0.7079	0.3687	0.3577	0.5043	0.7726	0.6775	0.3714	2.33E-05	8.54E-01	3.37E-01	1.00E-01	6.84E-01	4.99E-03	4.73E-02	3.54E-03	6.73E-01	2.16E-01	1.82E-06	1.58E-03	4.86E-02	4.32E-02	1.28E-01	0	0
IEU92_RS02585	allantoinase AllB	allB	-0.0369	-0.2823	-0.2214	-0.1970	0.1048	0.1028	-0.3191	-0.2583	-0.5037	-0.5161	-0.1535	-0.4009	-0.0371	-0.5300	-0.5671	0.1954	0.2091	0.2046	0.2792	0.2732	0.2938	0.3523	0.3496	0.3575	0.1956	0.1919	0.2072	0.3931	0.3393	0.1985	8.62E-01	2.42E-01	4.31E-01	5.78E-01	8.28E-01	8.16E-01	4.14E-01	5.14E-01	2.50E-01	1.02E-02	4.52E-01	7.44E-02	9.60E-01	1.41E-01	5.38E-03	0	0
IEU92_RS02590	uracil/xanthine transporter	ybbY	-0.8536	-0.2329	-0.3255	-0.0967	0.5716	0.4898	-1.0865	-1.1791	-0.5584	-1.1832	-0.6075	-0.0685	-0.5145	-0.4472	-0.9617	0.1592	0.1645	0.1623	0.2262	0.2203	0.2296	0.2804	0.2791	0.2822	0.1580	0.1520	0.1598	0.3146	0.2714	0.1592	1.33E-07	2.17E-01	1.12E-01	7.45E-01	4.29E-02	7.88E-02	1.91E-04	4.78E-05	9.28E-02	1.42E-13	8.93E-05	7.16E-01	2.57E-01	1.20E-01	2.64E-09	0	0
IEU92_RS02595	glycerate 3-kinase	glxK	-1.0524	-0.4186	-0.4346	0.2731	0.8435	0.4472	-1.4710	-1.4870	-0.8532	-1.1979	-0.6434	-0.4060	-0.4609	-0.3418	-0.8027	0.1805	0.1861	0.1828	0.2567	0.2503	0.2618	0.3163	0.3143	0.3176	0.1776	0.1719	0.1827	0.3577	0.3107	0.1772	9.31E-09	4.32E-02	5.36E-02	3.85E-01	5.90E-03	1.71E-01	6.81E-06	4.93E-06	1.81E-02	2.85E-11	2.46E-04	3.88E-02	3.97E-01	3.04E-01	8.66E-06	0	0
IEU92_RS02600	(S)-ureidoglycine aminohydrolase	allE	-0.5858	-0.2103	1.0493	-0.3157	-0.9174	-0.0822	-0.7961	0.4635	0.8390	-1.1117	-0.4539	0.7568	0.2252	-1.0621	-0.8369	0.1647	0.1690	0.1619	0.2342	0.2265	0.2305	0.2896	0.2854	0.2879	0.1652	0.1615	0.1628	0.3236	0.2781	0.1654	5.08E-04	2.85E-01	2.33E-09	2.60E-01	6.35E-04	8.12E-01	8.88E-03	1.34E-01	9.65E-03	3.12E-11	6.17E-03	8.44E-06	6.81E-01	2.16E-04	6.59E-07	0	0
IEU92_RS02605	allantoate deiminase	allC	-0.4763	-0.7414	0.7202	0.4312	-0.5193	0.0774	-1.2177	0.2439	-0.0212	-0.7864	-0.2754	0.0562	0.0411	-0.5081	-0.4670	0.1147	0.1297	0.1124	0.1687	0.1527	0.1695	0.2108	0.2006	0.2096	0.1137	0.1095	0.1171	0.2255	0.1946	0.1139	4.72E-05	5.51E-08	3.60E-09	2.28E-02	5.35E-03	7.57E-01	1.97E-08	2.69E-01	9.48E-01	8.59E-12	1.45E-02	6.82E-01	9.24E-01	1.22E-02	5.81E-05	0	0
IEU92_RS02620	DUF1116 domain-containing protein	ylbE	1.1608	-0.3413	0.1150	0.5522	0.0793	-0.0857	0.8196	1.2758	-0.2263	1.3717	1.3551	-0.3120	-0.2766	1.4803	1.2037	0.2166	0.2539	0.2367	0.3112	0.2965	0.3478	0.4143	0.4039	0.4251	0.2137	0.2126	0.2464	0.4300	0.3720	0.2158	1.35E-07	2.44E-01	7.52E-01	1.27E-01	8.83E-01	8.70E-01	6.37E-02	2.60E-03	6.95E-01	2.48E-10	3.22E-10	2.56E-01	7.08E-01	1.13E-04	4.03E-08	0	0
IEU92_RS02625	DUF2877 domain-containing protein	ylbF	1.2186	0.1850	0.4529	0.0276	-0.2541	-0.2804	1.4036	1.6714	0.6379	1.4312	1.4173	0.3575	0.1385	1.3495	1.4880	0.1804	0.2154	0.2012	0.2470	0.2336	0.2823	0.3576	0.3492	0.3685	0.1761	0.1747	0.2044	0.3278	0.2755	0.1778	2.63E-11	4.76E-01	7.01E-02	9.36E-01	4.75E-01	4.64E-01	1.57E-04	3.79E-06	1.46E-01	9.56E-16	1.01E-15	1.09E-01	8.14E-01	1.84E-06	1.26E-16	0	0
IEU92_RS02640	5-(carboxyamino)imidazole ribonucleotide mutase	purE	1.2936	0.4997	0.0496	-0.6375	0.0860	0.6351	1.7933	1.3432	0.5494	1.1559	1.4292	1.1844	-0.7148	1.9265	1.2117	0.1573	0.1621	0.1631	0.2201	0.2204	0.2257	0.2797	0.2803	0.2830	0.1570	0.1564	0.1590	0.3083	0.2652	0.1573	4.25E-16	4.68E-03	8.53E-01	9.20E-03	8.25E-01	1.70E-02	4.18E-10	3.68E-06	9.93E-02	3.55E-13	1.49E-19	5.46E-13	8.71E-02	1.07E-12	2.68E-14	0	0
IEU92_RS02645	UDP-2,3-diacylglucosamine diphosphatase	lpxH	0.7741	1.0143	0.4344	-1.3341	-0.5260	0.0316	1.7884	1.2085	1.4487	0.4543	0.6825	1.4803	-0.2374	0.3943	0.1569	0.1794	0.1807	0.1814	0.2516	0.2518	0.2532	0.3139	0.3143	0.3150	0.1793	0.1789	0.1796	0.3542	0.3050	0.1801	2.34E-05	9.55E-08	5.14E-02	6.46E-07	1.18E-01	9.35E-01	3.05E-08	2.26E-04	2.16E-05	1.38E-02	1.86E-04	1.29E-15	6.95E-01	2.26E-01	4.09E-01	0	0
IEU92_RS02655	cysteine--tRNA ligase	cysS	0.6231	0.3572	0.4290	-0.4133	-0.6697	0.5455	0.9803	1.0521	0.7861	0.5670	0.3824	1.3316	-0.3360	0.8718	0.5358	0.1377	0.1391	0.1386	0.1941	0.1937	0.1949	0.2405	0.2402	0.2410	0.1375	0.1374	0.1378	0.2732	0.2359	0.1377	9.01E-06	1.99E-02	8.92E-03	6.22E-02	4.52E-03	1.76E-02	8.50E-05	2.45E-05	3.38E-03	5.28E-05	6.69E-03	5.25E-21	4.24E-01	3.45E-04	1.38E-04	0	0
IEU92_RS02665	ribosome-associated protein YbcJ	ybcJ	0.2884	-0.2436	-0.4737	0.0578	0.5604	0.7781	0.0448	-0.1853	-0.7173	0.1026	0.3752	0.0608	-0.7692	0.9674	0.1983	0.1362	0.1545	0.1533	0.1945	0.1917	0.2145	0.2552	0.2545	0.2648	0.1346	0.1319	0.1461	0.2705	0.2338	0.1361	4.07E-02	1.67E-01	9.04E-03	8.24E-01	2.00E-02	1.65E-03	8.77E-01	5.21E-01	1.70E-02	4.73E-01	5.57E-03	7.24E-01	3.06E-02	5.90E-05	1.61E-01	0	0
IEU92_RS02670	bifunctional methylenetetrahydrofolate dehydrogenase/methenyltetrahydrofolate cyclohydrolase FolD	folD	-0.5893	0.0152	-0.0806	-0.2116	0.1604	0.4353	-0.5741	-0.6700	-0.0654	-0.7857	-0.5096	0.3699	-0.4109	-0.2706	-0.6815	0.1486	0.1489	0.1488	0.2100	0.2097	0.2102	0.2577	0.2576	0.2578	0.1484	0.1482	0.1485	0.2965	0.2566	0.1485	1.02E-04	9.42E-01	7.20E-01	4.13E-01	6.40E-01	8.90E-02	3.58E-02	1.39E-02	8.64E-01	1.93E-07	7.71E-04	2.00E-02	3.55E-01	3.26E-01	6.64E-06	0	0
IEU92_RS02675	type 1 fimbrial major subunit FimA	fimA	0.0959	0.3796	-0.5745	-1.6990	1.1376	0.0075	0.4755	-0.4786	-0.1950	-1.2235	0.6590	-0.1874	-0.2786	-0.6529	-0.9315	0.2622	0.2771	0.2957	0.3741	0.3687	0.4036	0.4777	0.4887	0.4968	0.2775	0.2497	0.2851	0.5328	0.4537	0.2795	7.37E-01	2.34E-01	1.27E-01	2.43E-05	1.30E-02	9.90E-01	3.67E-01	3.79E-01	7.82E-01	1.52E-05	1.02E-02	5.68E-01	7.64E-01	1.76E-01	1.12E-03	0	0
IEU92_RS02740	SMR family multidrug efflux protein EmrE	emrE	0.3808	-0.2993	-0.4060	-0.6444	0.3468	0.5409	0.0815	-0.0253	-0.7053	-0.5630	0.3215	-0.1644	-0.2366	-0.0813	-0.3179	0.1887	0.1984	0.1970	0.2698	0.2665	0.2790	0.3368	0.3360	0.3415	0.1905	0.1871	0.1953	0.3798	0.3284	0.1908	5.15E-02	1.87E-01	1.02E-01	3.47E-02	3.74E-01	1.14E-01	8.32E-01	9.47E-01	7.75E-02	3.95E-03	9.82E-02	4.60E-01	7.18E-01	8.23E-01	1.09E-01	0	0
IEU92_RS02745	protein YlcJ	ylcJ	3.9220	-0.0021	0.2334	-1.4511	-0.4441	-0.4938	3.9199	4.1554	0.2313	2.4688	3.7113	-0.2625	0.9756	1.7642	2.7398	1.0711	1.4682	1.3478	1.5247	1.3946	1.9930	2.3363	2.2626	2.4754	1.0850	1.0661	1.4681	2.0747	1.7669	1.0874	3.42E-04	9.99E-01	9.20E-01	4.41E-01	8.59E-01	NA	1.18E-01	8.76E-02	9.52E-01	2.73E-02	6.64E-04	NA	7.93E-01	3.53E-01	1.43E-02	0	0
IEU92_RS02755	Raf kinase inhibitor-like protein YbcL	ybcL	1.2612	-0.4528	-0.2617	-0.9067	0.5520	0.2771	0.8084	0.9995	-0.7144	-0.0983	1.5515	-0.4374	-0.3780	0.4691	0.0911	0.1841	0.2283	0.2144	0.2756	0.2562	0.3163	0.3641	0.3555	0.3803	0.1910	0.1797	0.2202	0.3832	0.3311	0.1928	1.37E-11	7.70E-02	3.69E-01	2.82E-03	1.05E-01	5.24E-01	3.64E-02	7.59E-03	1.12E-01	6.31E-01	1.31E-17	6.66E-02	5.34E-01	1.83E-01	6.60E-01	0	0
IEU92_RS02760	helix-turn-helix transcriptional regulator	ybcM	0.1983	-0.7411	-0.5606	-0.3359	0.8849	0.3876	-0.5428	-0.3624	-1.3017	-0.8788	0.5225	-0.9141	-0.5081	-0.1670	-0.6751	0.1361	0.1474	0.1435	0.1982	0.1923	0.2092	0.2456	0.2433	0.2498	0.1382	0.1340	0.1467	0.2800	0.2433	0.1387	1.63E-01	2.02E-06	6.97E-04	1.46E-01	7.41E-05	1.34E-01	3.73E-02	1.71E-01	1.20E-06	3.61E-10	1.33E-04	1.79E-09	2.00E-01	5.29E-01	1.74E-06	0	0
IEU92_RS02800	IS5-like element IS5 family transposase		1.3868	-0.3389	-0.7335	-0.6354	1.0415	0.6852	1.0479	0.6533	-1.0724	0.4125	1.6948	-0.3872	-0.5121	1.4057	0.8936	0.9991	1.0023	1.0027	1.4136	1.4135	1.4179	1.7337	1.7340	1.7358	0.9993	0.9988	1.0018	1.9992	1.7316	0.9992	1.85E-01	7.90E-01	6.16E-01	7.31E-01	6.56E-01	7.41E-01	5.92E-01	7.45E-01	6.43E-01	7.02E-01	1.02E-01	7.44E-01	8.89E-01	4.54E-01	3.97E-01	0	0
IEU92_RS02835	protein YbcW	ybcW	0.8001	0.3297	0.3043	-1.2752	0.2795	0.8312	1.1298	1.1044	0.6340	-0.1454	1.3839	1.4652	-1.2791	1.2696	-0.0094	0.2613	0.2840	0.2786	0.3661	0.3530	0.3764	0.4845	0.4813	0.4940	0.2662	0.2538	0.2629	0.4960	0.4169	0.2687	2.83E-03	3.22E-01	4.26E-01	1.49E-03	6.25E-01	6.78E-02	2.78E-02	3.09E-02	3.00E-01	6.10E-01	7.96E-08	8.15E-08	5.32E-02	3.31E-03	9.74E-01	0	0
IEU92_RS02840	YlcI/YnfO family protein	ylcI	0.8101	-0.3270	0.1790	-0.2515	0.1854	0.8128	0.4832	0.9891	-0.1480	0.2317	1.1744	0.6648	-1.1334	1.4088	0.2753	0.2534	0.3032	0.2774	0.3687	0.3408	0.3942	0.4911	0.4755	0.5039	0.2546	0.2451	0.2675	0.4911	0.4177	0.2584	1.80E-03	3.61E-01	6.64E-01	5.91E-01	7.52E-01	9.07E-02	3.72E-01	5.17E-02	8.41E-01	3.90E-01	2.48E-06	2.04E-02	8.88E-02	1.11E-03	3.10E-01	0	0
IEU92_RS02845	DNA-packaging protein	nohD	1.6647	0.1525	-0.1711	-0.3926	0.4784	0.3844	1.8172	1.4936	-0.0186	1.4246	1.9720	0.3658	-0.7834	2.1163	1.3330	0.2826	0.3151	0.3161	0.3954	0.3942	0.4358	0.5304	0.5310	0.5490	0.2818	0.2790	0.3048	0.5505	0.4718	0.2837	6.55E-09	6.96E-01	7.20E-01	4.21E-01	4.15E-01	5.21E-01	1.01E-03	7.57E-03	9.83E-01	6.66E-07	2.93E-12	2.83E-01	3.39E-01	1.29E-05	3.96E-06	0	0
IEU92_RS02885	DUF4434 family protein	ybcH	0.7753	-0.9628	0.3381	0.1306	-0.1590	-0.1369	-0.1875	1.1134	-0.6247	-0.0569	0.9544	-0.7617	0.0111	-0.0148	-0.0037	0.1363	0.1492	0.1394	0.1985	0.1900	0.2064	0.2471	0.2414	0.2488	0.1371	0.1353	0.1453	0.2771	0.2404	0.1376	2.16E-08	6.96E-10	4.82E-02	6.05E-01	6.03E-01	6.42E-01	4.97E-01	8.52E-06	2.83E-02	7.00E-01	3.21E-12	4.67E-07	9.82E-01	9.57E-01	9.80E-01	0	0
IEU92_RS02890	bacteriophage adsorption protein NfrA	nfrA	-0.0205	-1.2272	0.2720	0.6617	-0.0327	0.0015	-1.2477	0.2515	-0.9552	-0.5861	0.2188	-0.9537	-0.1138	-0.3453	-0.4591	0.0753	0.0792	0.0757	0.1085	0.1056	0.1105	0.1333	0.1313	0.1336	0.0754	0.0747	0.0777	0.1522	0.1321	0.0755	8.04E-01	5.90E-52	2.01E-03	8.01E-09	8.64E-01	9.92E-01	4.02E-20	7.44E-02	1.22E-11	1.55E-14	4.30E-03	3.81E-33	6.51E-01	1.21E-02	2.09E-09	0	0
IEU92_RS02895	cyclic di-3',5'-guanylate-activated glycosyltransferase NrfB	nrfB	1.0920	-1.2318	0.0146	1.4506	0.3930	-0.1877	-0.1398	1.1065	-1.2172	1.3108	1.4995	-1.4050	0.1405	1.5306	1.6712	0.0891	0.0943	0.0906	0.1282	0.1254	0.1328	0.1585	0.1563	0.1593	0.0889	0.0887	0.0940	0.1807	0.1573	0.0888	5.00E-34	2.81E-37	9.25E-01	4.73E-28	1.15E-02	2.72E-01	4.27E-01	5.07E-12	3.75E-13	1.39E-48	2.69E-63	1.19E-48	6.37E-01	9.96E-22	4.45E-78	0	0
IEU92_RS02900	Cu(+)/Ag(+) sensor histidine kinase CusS	cusS	-0.2745	-0.3701	0.0345	0.6444	0.0889	0.7673	-0.6446	-0.2400	-0.3356	-0.0002	-0.1511	0.4318	-0.7709	0.8906	0.1197	0.1392	0.1447	0.1411	0.1971	0.1943	0.2000	0.2463	0.2442	0.2474	0.1375	0.1371	0.1396	0.2746	0.2375	0.1379	5.71E-02	2.04E-02	8.81E-01	3.01E-03	7.94E-01	8.52E-04	1.30E-02	3.77E-01	2.70E-01	9.99E-01	2.96E-01	3.57E-03	3.29E-02	2.81E-04	4.11E-01	0	0
IEU92_RS02905	copper response regulator transcription factor CusR	cusR	-0.4281	-0.2754	0.2412	0.8747	-0.1497	0.3741	-0.7035	-0.1869	-0.0342	0.1711	-0.3366	0.3399	-0.2462	0.6368	0.3906	0.1125	0.1175	0.1131	0.1582	0.1552	0.1610	0.1997	0.1972	0.2001	0.1095	0.1099	0.1128	0.2187	0.1891	0.1098	1.95E-04	3.48E-02	8.89E-02	1.98E-07	5.37E-01	5.31E-02	7.17E-04	3.95E-01	9.08E-01	1.33E-01	2.78E-03	4.53E-03	4.68E-01	1.13E-03	4.98E-04	0	0
IEU92_RS02910	Cu(+)/Ag(+) efflux RND transporter outer membrane channel CusC	cusC	1.6648	-0.7866	-0.4319	0.4793	0.5707	0.3717	0.8783	1.2329	-1.2185	1.3575	1.8036	-0.8468	-0.3089	1.8680	1.5591	0.1717	0.2343	0.2112	0.2652	0.2432	0.3278	0.3573	0.3426	0.3779	0.1711	0.1684	0.2265	0.3708	0.3286	0.1717	8.16E-22	1.95E-03	1.04E-01	1.19E-01	7.30E-02	3.95E-01	2.00E-02	5.70E-04	3.80E-03	4.47E-15	2.57E-26	3.82E-04	6.07E-01	2.88E-08	2.57E-19	0	0
IEU92_RS02915	Cu(+)/Ag(+) efflux RND transporter periplasmic metallochaperone CusF	cusF	1.3652	-0.6998	-0.1093	-0.3041	0.0053	0.5535	0.6653	1.2559	-0.8091	0.3613	1.2612	-0.2557	-0.0653	0.8108	0.7454	0.3177	0.4089	0.3644	0.4837	0.4389	0.5474	0.6380	0.6105	0.6625	0.3237	0.3127	0.3722	0.6556	0.5704	0.3232	2.52E-05	1.32E-01	8.56E-01	6.23E-01	9.95E-01	4.56E-01	3.43E-01	5.44E-02	3.27E-01	2.88E-01	7.68E-05	NA	9.59E-01	1.82E-01	2.51E-02	0	0
IEU92_RS02925	Cu(+)/Ag(+) efflux RND transporter permease subunit CusA	cusA	1.8476	-0.2680	-0.1809	0.0808	0.1024	0.2355	1.5796	1.6667	-0.4489	1.6604	1.7691	-0.2134	-0.2447	1.8174	1.5727	0.1001	0.1172	0.1131	0.1437	0.1400	0.1625	0.1920	0.1895	0.1990	0.0998	0.0993	0.1138	0.2004	0.1735	0.1004	3.74E-75	3.97E-02	2.22E-01	6.64E-01	6.59E-01	2.58E-01	7.47E-16	7.04E-18	5.11E-02	2.16E-61	3.08E-70	8.42E-02	4.28E-01	5.58E-25	1.37E-54	0	0
IEU92_RS02935	mechanosensitive ion channel YbdG	ybdG	0.0452	1.3383	0.1184	-0.8227	-0.0291	-0.0400	1.3836	0.1636	1.4567	0.5608	0.1345	1.4167	-0.0991	0.6101	0.5110	0.1259	0.1257	0.1270	0.1761	0.1770	0.1770	0.2191	0.2199	0.2197	0.1252	0.1252	0.1255	0.2482	0.2142	0.1254	7.42E-01	4.38E-25	5.09E-01	1.38E-05	9.30E-01	8.83E-01	7.66E-10	5.11E-01	3.91E-10	1.10E-05	3.08E-01	2.92E-28	8.25E-01	6.13E-03	6.52E-05	0	0
IEU92_RS02940	oxygen-insensitive NAD(P)H nitroreductase	nfsB	-1.7346	-0.0966	0.6464	0.1420	-0.6948	-0.0636	-1.8312	-1.0882	0.5498	-1.6892	-1.7829	0.4861	0.0775	-1.8012	-1.7237	0.1377	0.1368	0.1359	0.1942	0.1933	0.1923	0.2374	0.2369	0.2364	0.1369	0.1366	0.1360	0.2735	0.2365	0.1375	7.67E-36	5.63E-01	2.27E-05	5.63E-01	2.95E-03	8.25E-01	4.40E-14	9.33E-06	4.37E-02	1.93E-34	2.18E-38	7.00E-04	8.77E-01	7.93E-14	1.55E-35	0	0
IEU92_RS02945	MmcQ/YjbR family DNA-binding protein	ybdF	-0.5540	-0.8607	-0.3879	0.8180	0.3749	0.3267	-1.4147	-0.9419	-1.2486	-0.5967	-0.5670	-0.9219	-0.1867	-0.2829	-0.4697	0.1352	0.1436	0.1382	0.1946	0.1900	0.2023	0.2405	0.2373	0.2422	0.1339	0.1330	0.1420	0.2738	0.2385	0.1345	5.90E-05	1.14E-08	1.93E-02	1.01E-04	1.46E-01	2.00E-01	1.06E-08	1.39E-04	1.59E-06	1.22E-05	2.87E-05	3.53E-10	6.88E-01	2.67E-01	6.38E-04	0	0
IEU92_RS02950	DUF1158 domain-containing protein	ybdJ	0.4549	-0.0629	-0.0216	0.3255	-0.0276	-0.2561	0.3920	0.4333	-0.0845	0.7175	0.4057	-0.3406	0.5423	0.4122	0.9545	0.1681	0.1810	0.1773	0.2363	0.2335	0.2540	0.3059	0.3037	0.3110	0.1656	0.1655	0.1813	0.3316	0.2871	0.1658	8.48E-03	7.84E-01	9.42E-01	2.48E-01	9.48E-01	4.57E-01	2.38E-01	1.91E-01	8.53E-01	2.13E-05	1.72E-02	8.37E-02	2.57E-01	1.77E-01	1.45E-08	0	0
IEU92_RS02960	type I toxin-antitoxin system toxin HokE	hokE	1.0513	-0.7724	-1.4462	1.1419	1.9380	0.7629	0.2789	-0.3949	-2.2186	1.4208	1.5431	-1.4557	-1.6414	2.6754	1.0340	0.3465	0.4587	0.4889	0.5262	0.5507	0.7264	0.7058	0.7257	0.7855	0.3378	0.3346	0.4960	0.8110	0.7338	0.3452	3.09E-03	1.39E-01	1.29E-02	5.72E-02	3.73E-03	4.38E-01	7.29E-01	6.36E-01	1.25E-02	3.72E-05	5.90E-06	NA	1.44E-01	4.14E-04	3.48E-03	0	0
IEU92_RS03050	pyruvate/proton symporter CstA	cstA	0.5914	-0.0176	0.8476	0.3336	-0.8402	-3.0275	0.5739	1.4391	0.8301	0.9074	0.5989	-2.1974	2.5804	-2.1126	0.4678	0.5158	0.5161	0.5158	0.7294	0.7292	0.7305	0.8937	0.8936	0.8937	0.5157	0.5157	0.5173	1.0320	0.8938	0.5158	2.76E-01	9.82E-01	2.08E-01	7.27E-01	4.42E-01	2.88E-04	5.67E-01	1.37E-01	4.66E-01	8.97E-02	2.69E-01	4.98E-05	6.22E-02	2.38E-02	3.90E-01	0	0
IEU92_RS03055	YbdD/YjiX family protein	ybdD	-0.8585	0.3892	0.4350	-0.2974	-0.2351	-1.3889	-0.4693	-0.4236	0.8242	-0.7667	-0.6586	-0.5647	1.0601	-1.9557	-0.8957	0.2792	0.2785	0.2774	0.3920	0.3902	0.3944	0.4840	0.4833	0.4830	0.2772	0.2759	0.2823	0.5538	0.4785	0.2789	2.72E-03	2.24E-01	2.32E-01	5.48E-01	7.24E-01	2.29E-03	3.80E-01	4.35E-01	1.53E-01	7.05E-03	2.04E-02	6.45E-02	1.72E-01	7.29E-05	1.71E-03	0	0
IEU92_RS03060	hydroxycarboxylate dehydrogenase HcxA	hcxA	-0.3569	0.6574	0.5154	-0.7507	-0.4344	-1.2640	0.3005	0.1584	1.1728	-0.4502	-0.2760	-0.0912	0.8826	-1.6332	-0.7505	0.1362	0.1364	0.1362	0.1915	0.1910	0.1924	0.2368	0.2368	0.2368	0.1358	0.1354	0.1372	0.2705	0.2334	0.1367	1.09E-02	5.50E-06	1.06E-03	3.06E-04	8.40E-02	1.99E-09	2.43E-01	5.57E-01	4.22E-06	1.21E-03	4.85E-02	5.64E-01	1.11E-02	7.15E-12	6.50E-08	0	0
IEU92_RS03070	ParB/RepB/Spo0J family partition protein	ybdM	-0.4628	-0.2081	0.3061	-0.5016	-0.1350	-0.2419	-0.6709	-0.1567	0.0979	-1.1725	-0.2918	-0.1440	0.0287	-1.2434	-1.2147	0.1191	0.1274	0.1195	0.1714	0.1605	0.1737	0.2146	0.2100	0.2148	0.1210	0.1138	0.1237	0.2371	0.2015	0.1249	1.42E-04	1.51E-01	3.48E-02	8.48E-03	6.00E-01	2.79E-01	2.77E-03	5.10E-01	7.43E-01	8.57E-22	1.26E-02	2.99E-01	9.49E-01	1.63E-09	6.10E-22	0	0
IEU92_RS03075	phosphoadenosine phosphosulfate reductase	ybdN	0.3094	-0.5861	-0.5722	0.3576	0.8980	0.7896	-0.2767	-0.2629	-1.1583	0.0809	0.6351	-0.3687	-1.3388	1.1963	-0.1425	0.2213	0.2444	0.2390	0.3196	0.3132	0.3429	0.4048	0.4015	0.4147	0.2203	0.2169	0.2362	0.4493	0.3897	0.2235	1.81E-01	3.05E-02	5.15E-02	3.60E-01	2.31E-02	5.54E-02	5.41E-01	5.66E-01	1.36E-02	7.34E-01	4.30E-03	1.55E-01	2.23E-02	3.07E-03	5.48E-01	0	0
IEU92_RS03105	zinc-dependent alcohol dehydrogenase	ybdR	-1.2604	0.4617	-0.5510	-0.2500	0.6730	-0.5128	-0.7988	-1.8114	-0.0893	-1.0488	-1.1385	-0.6022	0.3402	-1.4396	-1.0994	0.1678	0.1665	0.1682	0.2356	0.2366	0.2373	0.2897	0.2907	0.2899	0.1664	0.1660	0.1684	0.3340	0.2892	0.1672	1.17E-13	1.15E-02	5.30E-03	3.86E-01	2.43E-02	7.43E-02	8.67E-03	1.36E-09	8.33E-01	5.26E-10	1.28E-11	6.97E-04	5.19E-01	1.24E-06	8.71E-11	0	0
IEU92_RS03110	nucleoside diphosphate kinase regulator	rnk	-1.1728	0.0744	0.2145	0.4969	-0.1504	-0.5975	-1.0984	-0.9583	0.2889	-0.6016	-1.1087	-0.3086	0.4190	-1.1350	-0.7160	0.1594	0.1588	0.1576	0.2231	0.2225	0.2238	0.2757	0.2750	0.2746	0.1565	0.1568	0.1594	0.3142	0.2718	0.1575	3.70E-13	7.07E-01	3.09E-01	5.04E-02	6.86E-01	2.42E-02	1.24E-04	8.57E-04	4.05E-01	1.68E-04	2.90E-12	7.41E-02	3.76E-01	5.05E-05	8.13E-06	0	0
IEU92_RS03115	ribonuclease I	rna	-1.2605	0.0779	0.0370	-0.2030	-0.1058	0.2408	-1.1826	-1.2235	0.1149	-1.3856	-1.3294	0.3558	-0.2888	-1.2135	-1.5023	0.1293	0.1288	0.1284	0.1823	0.1816	0.1811	0.2236	0.2233	0.2230	0.1287	0.1280	0.1279	0.2569	0.2218	0.1297	4.92E-22	6.22E-01	8.60E-01	3.62E-01	7.35E-01	3.07E-01	2.83E-07	1.10E-07	7.06E-01	1.44E-26	7.75E-25	9.09E-03	4.69E-01	9.43E-08	1.50E-30	0	0
IEU92_RS03160	two-component response regulator DpiA	dpiA	-0.6688	-0.7153	0.1515	0.8547	0.1143	1.6897	-1.3841	-0.5173	-0.5638	-0.5294	-0.4030	1.1259	-1.8265	1.4261	-0.4005	0.1577	0.1630	0.1578	0.2246	0.2203	0.2242	0.2771	0.2741	0.2772	0.1562	0.1554	0.1555	0.3122	0.2700	0.1567	3.22E-05	3.82E-05	4.96E-01	4.74E-04	7.64E-01	3.02E-12	1.30E-06	7.89E-02	8.29E-02	9.33E-04	1.16E-02	2.46E-12	3.79E-07	2.62E-07	1.29E-02	0	0
IEU92_RS03180	fluoride efflux transporter CrcB	crcB	0.2445	0.2555	-0.1588	0.3407	0.6214	0.0825	0.5000	0.0857	0.0967	0.8407	0.7071	0.1792	-0.3523	1.3858	1.0336	0.1167	0.1195	0.1200	0.1633	0.1636	0.1681	0.2060	0.2063	0.2079	0.1154	0.1152	0.1189	0.2297	0.1985	0.1155	4.29E-02	5.55E-02	3.25E-01	6.84E-02	1.52E-03	7.38E-01	2.17E-02	7.18E-01	7.38E-01	6.35E-13	1.43E-09	1.71E-01	2.95E-01	7.94E-12	8.45E-19	0	0
IEU92_RS03195	lipoyl synthase	lipA	-1.3712	-0.0312	-0.1470	0.3749	0.0910	0.2406	-1.4024	-1.5182	-0.1782	-1.0274	-1.4271	0.0624	-0.2825	-0.8428	-1.1253	0.1070	0.1069	0.1068	0.1511	0.1511	0.1510	0.1852	0.1852	0.1851	0.1067	0.1067	0.1068	0.2135	0.1849	0.1068	4.96E-37	8.22E-01	3.03E-01	2.76E-02	7.24E-01	2.07E-01	1.28E-13	1.08E-15	4.47E-01	1.56E-21	3.33E-40	6.14E-01	3.81E-01	9.28E-06	1.68E-25	0	0
IEU92_RS03200	YbeF family transcriptional regulator	ybeF	1.6887	0.1399	0.1843	-0.4571	0.0853	-0.0305	1.8286	1.8729	0.3241	1.3715	1.9583	0.2937	-0.0961	1.6106	1.5145	0.1173	0.1321	0.1287	0.1641	0.1604	0.1801	0.2217	0.2197	0.2279	0.1170	0.1157	0.1279	0.2261	0.1933	0.1174	2.22E-46	3.70E-01	2.80E-01	1.25E-02	7.57E-01	9.11E-01	6.37E-16	7.11E-17	2.45E-01	3.24E-31	1.65E-63	3.26E-02	8.13E-01	2.68E-16	1.59E-37	0	0
IEU92_RS03205	lipoyl(octanoyl) transferase LipB	lipB	0.0052	-0.0298	-0.0616	0.0831	0.0918	0.6242	-0.0246	-0.0563	-0.0914	0.0585	0.0355	0.5329	-0.9470	0.7130	-0.2340	0.1318	0.1343	0.1337	0.1860	0.1853	0.1881	0.2312	0.2308	0.2322	0.1312	0.1309	0.1323	0.2617	0.2259	0.1320	9.71E-01	8.68E-01	7.65E-01	7.32E-01	7.76E-01	4.20E-03	9.26E-01	8.32E-01	7.81E-01	6.78E-01	8.03E-01	1.25E-04	4.12E-03	2.32E-03	8.73E-02	0	0
IEU92_RS03210	DUF493 family protein YbeD	ybeD	-0.8833	0.6073	0.3197	-0.0173	-0.3605	-0.0890	-0.2760	-0.5637	0.9270	-0.2932	-0.9242	0.8380	-0.2980	-0.4231	-0.7211	0.1012	0.0998	0.0999	0.1393	0.1398	0.1386	0.1751	0.1752	0.1744	0.0982	0.0988	0.0985	0.1949	0.1672	0.1002	5.94E-18	6.66E-09	6.67E-03	9.29E-01	4.44E-02	6.53E-01	1.43E-01	2.14E-03	7.02E-07	3.60E-03	2.07E-20	1.52E-16	2.97E-01	1.52E-02	1.21E-12	0	0
IEU92_RS03215	D-alanyl-D-alanine carboxypeptidase DacA	dacA	-0.0494	1.1155	0.3666	-1.5295	-0.6079	0.1648	1.0661	0.3172	1.4821	-0.4634	-0.2907	1.6469	-0.3543	-0.5399	-0.8942	0.1561	0.1561	0.1564	0.2202	0.2202	0.2201	0.2709	0.2711	0.2711	0.1561	0.1559	0.1558	0.3111	0.2687	0.1567	7.71E-01	7.06E-12	5.77E-02	3.81E-11	2.97E-02	5.95E-01	1.51E-04	2.89E-01	3.22E-07	3.80E-03	7.20E-02	6.50E-25	4.61E-01	5.62E-02	1.92E-08	0	0
IEU92_RS03220	endolytic peptidoglycan transglycosylase RlpA	rlpA	0.3558	0.5805	0.3610	-1.3356	-0.3702	0.0163	0.9363	0.7168	0.9415	-0.3993	0.3466	0.9578	-0.0328	-0.3922	-0.4249	0.1301	0.1305	0.1305	0.1837	0.1835	0.1840	0.2261	0.2260	0.2263	0.1302	0.1299	0.1302	0.2594	0.2243	0.1304	7.79E-03	2.99E-05	2.12E-02	4.19E-12	1.35E-01	9.52E-01	6.49E-05	2.50E-03	1.36E-04	2.78E-03	9.38E-03	1.05E-12	9.48E-01	9.82E-02	1.45E-03	0	0
IEU92_RS03245	adenosylcobalamin/alpha-ribazole phosphatase	cobC	0.8227	0.6507	0.3323	-1.2441	-0.4483	-0.1982	1.4735	1.1551	0.9830	0.2294	0.7068	0.7848	0.2035	-0.0848	0.1186	0.1376	0.1414	0.1416	0.1921	0.1913	0.1964	0.2449	0.2451	0.2472	0.1379	0.1366	0.1399	0.2690	0.2304	0.1390	3.85E-09	1.49E-05	5.74E-02	7.96E-10	7.33E-02	4.57E-01	4.79E-09	5.35E-06	2.77E-04	1.09E-01	3.59E-07	6.60E-08	6.48E-01	7.36E-01	4.19E-01	0	0
IEU92_RS03250	nicotinate-nucleotide adenylyltransferase	nadD	0.0697	0.2899	0.1015	-0.6136	-0.2195	-0.0041	0.3596	0.1712	0.3914	-0.2540	-0.0483	0.3873	0.0458	-0.3761	-0.3303	0.1079	0.1095	0.1094	0.1519	0.1513	0.1536	0.1893	0.1892	0.1902	0.1078	0.1072	0.1088	0.2138	0.1843	0.1084	5.48E-01	1.63E-02	5.11E-01	1.92E-04	3.12E-01	9.86E-01	7.53E-02	4.19E-01	7.88E-02	2.22E-02	6.75E-01	7.40E-04	9.10E-01	5.24E-02	2.92E-03	0	0
IEU92_RS03255	DNA polymerase III subunit delta	holA	0.2513	0.4282	0.0429	-0.7972	-0.1827	0.1198	0.6795	0.2942	0.4711	-0.1178	0.1115	0.5909	-0.0720	-0.1378	-0.2098	0.1299	0.1306	0.1307	0.1833	0.1833	0.1842	0.2261	0.2262	0.2266	0.1299	0.1297	0.1302	0.2589	0.2238	0.1301	6.21E-02	2.52E-03	8.40E-01	5.54E-05	5.18E-01	6.49E-01	4.08E-03	2.35E-01	7.55E-02	3.92E-01	4.18E-01	1.41E-05	8.79E-01	5.73E-01	1.21E-01	0	0
IEU92_RS03260	LPS assembly lipoprotein LptE	lptE	-0.3868	0.6799	0.4091	-0.7406	-0.4835	-0.3756	0.2930	0.0222	1.0889	-0.4475	-0.4613	0.7133	0.5698	-0.8976	-0.3278	0.1556	0.1556	0.1557	0.2195	0.2195	0.2196	0.2699	0.2699	0.2699	0.1554	0.1553	0.1555	0.3100	0.2682	0.1555	1.58E-02	4.17E-05	2.98E-02	2.15E-03	9.63E-02	1.71E-01	3.22E-01	9.42E-01	2.23E-04	5.01E-03	3.76E-03	1.12E-05	1.94E-01	1.22E-03	4.11E-02	0	0
IEU92_RS03265	leucine--tRNA ligase	leuS	-0.7783	0.1539	0.0340	-0.1765	-0.2182	0.0430	-0.6244	-0.7443	0.1879	-0.8009	-0.9625	0.2309	0.1125	-0.9421	-0.8296	0.1017	0.1017	0.1017	0.1437	0.1437	0.1437	0.1761	0.1761	0.1761	0.1016	0.1016	0.1016	0.2031	0.1759	0.1016	3.86E-14	1.86E-01	8.36E-01	3.08E-01	2.87E-01	8.43E-01	6.60E-04	4.74E-05	3.98E-01	6.67E-15	6.29E-21	3.45E-02	7.50E-01	1.75E-07	7.08E-16	0	0
IEU92_RS03295	DUF1266 domain-containing protein	ybeU	1.1219	-1.0610	-0.3028	0.6151	0.3747	0.3735	0.0608	0.8191	-1.3638	0.6759	1.1938	-0.9903	-0.2874	1.1214	0.8340	0.2317	0.3070	0.2660	0.3615	0.3243	0.4233	0.4678	0.4420	0.4857	0.2317	0.2272	0.2917	0.5006	0.4431	0.2330	1.98E-06	1.40E-03	4.04E-01	1.45E-01	4.40E-01	5.21E-01	9.09E-01	8.47E-02	1.30E-02	4.46E-03	2.33E-07	1.31E-03	7.41E-01	1.52E-02	4.62E-04	0	0
IEU92_RS03300	co-chaperone DjlC	djlC	0.6791	-0.6815	-0.1427	0.6497	0.3677	0.2620	-0.0024	0.5364	-0.8242	0.6473	0.9041	-0.5621	-0.5113	1.1344	0.6231	0.1356	0.1573	0.1463	0.1983	0.1886	0.2173	0.2550	0.2484	0.2608	0.1344	0.1330	0.1516	0.2756	0.2400	0.1355	8.66E-07	4.86E-05	4.88E-01	2.94E-03	1.52E-01	3.61E-01	9.94E-01	4.29E-02	4.66E-03	2.21E-06	1.92E-11	4.30E-04	1.89E-01	4.21E-06	6.29E-06	0	0
IEU92_RS03305	molecular chaperone HscC	hscC	0.4582	-0.3783	0.9336	0.3260	-0.6907	-1.4713	0.0799	1.3917	0.5553	0.4059	0.7010	-0.9160	1.3657	-0.8226	0.5432	0.3148	0.3209	0.3155	0.4461	0.4418	0.4526	0.5514	0.5482	0.5517	0.3143	0.3137	0.3228	0.6296	0.5454	0.3146	1.64E-01	3.14E-01	1.29E-02	5.63E-01	2.69E-01	5.13E-03	8.99E-01	1.64E-02	4.26E-01	2.17E-01	3.02E-02	7.72E-03	1.12E-01	1.56E-01	9.60E-02	0	0
IEU92_RS03315	glutamate/aspartate ABC transporter ATP-binding protein GltL	gltL	-0.1227	0.4451	0.0438	-0.5966	-0.1145	-1.2812	0.3224	-0.0790	0.4888	-0.2742	-0.1935	-0.7924	1.2254	-1.6261	-0.4008	0.2311	0.2322	0.2326	0.3256	0.3255	0.3302	0.4024	0.4026	0.4032	0.2307	0.2302	0.2357	0.4616	0.3993	0.2314	6.24E-01	8.82E-02	9.13E-01	1.13E-01	8.43E-01	7.31E-04	4.73E-01	8.63E-01	3.30E-01	2.57E-01	4.29E-01	1.47E-03	4.51E-02	7.75E-05	9.51E-02	0	0
IEU92_RS03325	glutamate/aspartate ABC transporter permease GltJ	gltJ	-0.0906	0.5292	0.2309	-0.5757	-0.4222	-1.4107	0.4386	0.1403	0.7601	-0.1371	-0.2819	-0.6505	1.4626	-1.7390	-0.2764	0.2694	0.2703	0.2704	0.3795	0.3794	0.3833	0.4685	0.4686	0.4691	0.2688	0.2686	0.2732	0.5374	0.4649	0.2695	7.57E-01	8.11E-02	5.49E-01	1.99E-01	4.62E-01	1.41E-03	3.98E-01	7.96E-01	1.78E-01	6.34E-01	3.19E-01	2.64E-02	3.95E-02	2.91E-04	3.29E-01	0	0
IEU92_RS03340	apolipoprotein N-acyltransferase	lnt	1.0572	0.9197	0.3935	-1.0367	-0.4439	-0.4076	1.9770	1.4508	1.3133	0.9402	1.0069	0.9056	0.3562	0.4823	0.8385	0.1349	0.1357	0.1360	0.1897	0.1898	0.1910	0.2353	0.2354	0.2359	0.1347	0.1346	0.1355	0.2676	0.2312	0.1349	9.35E-15	8.39E-11	1.54E-02	2.76E-07	7.40E-02	7.88E-02	1.79E-16	2.09E-09	1.90E-07	5.70E-12	1.44E-13	1.03E-10	3.77E-01	4.72E-02	8.98E-10	0	0
IEU92_RS03345	CNNM family magnesium/cobalt transport protein CorC	corC	-0.5630	0.6890	0.2897	-0.6068	-0.4001	-0.3478	0.1260	-0.2733	0.9787	-0.4808	-0.6735	0.6310	0.3204	-0.9390	-0.6187	0.1028	0.1028	0.1028	0.1449	0.1449	0.1450	0.1783	0.1784	0.1783	0.1026	0.1025	0.1027	0.2046	0.1769	0.1028	7.16E-08	1.36E-10	1.87E-02	1.08E-04	2.97E-02	4.52E-02	5.27E-01	1.58E-01	2.87E-07	4.16E-06	8.98E-11	3.02E-09	2.82E-01	2.28E-07	3.05E-09	0	0
IEU92_RS03350	rRNA maturation RNase YbeY	ybeY	-1.5875	0.5419	0.0209	-0.3210	-0.3182	-0.1734	-1.0456	-1.5666	0.5628	-1.3666	-1.8848	0.3894	0.1650	-1.8373	-1.6723	0.1498	0.1485	0.1487	0.2108	0.2111	0.2097	0.2583	0.2585	0.2577	0.1489	0.1491	0.1484	0.2979	0.2575	0.1498	8.79E-26	7.04E-04	9.34E-01	1.97E-01	2.91E-01	5.51E-01	9.57E-05	3.89E-09	6.02E-02	1.05E-19	4.21E-36	1.41E-02	7.50E-01	2.72E-12	1.78E-28	0	0
IEU92_RS03360	tRNA (N6-isopentenyl adenosine(37)-C2)-methylthiotransferase MiaB	miaB	1.0414	0.2340	0.1004	0.2293	-0.1570	0.4045	1.2755	1.1418	0.3344	1.5048	0.9848	0.7389	-0.2722	1.8527	1.5805	0.1418	0.1428	0.1427	0.2003	0.2003	0.2013	0.2469	0.2468	0.2474	0.1417	0.1417	0.1423	0.2828	0.2447	0.1417	4.13E-13	1.50E-01	6.32E-01	3.47E-01	6.30E-01	9.97E-02	5.41E-07	8.05E-06	2.72E-01	6.80E-26	6.78E-12	5.97E-07	5.44E-01	1.12E-13	2.06E-28	0	0
IEU92_RS03365	3-demethoxyubiquinol 3-hydroxylase	ubiF	-1.7556	0.6208	0.0036	0.0798	-0.0056	-0.6315	-1.1348	-1.7520	0.6244	-1.0550	-1.7576	-0.0071	0.4292	-1.6886	-1.2593	0.0911	0.0899	0.0902	0.1277	0.1281	0.1272	0.1567	0.1568	0.1561	0.0900	0.0903	0.0902	0.1804	0.1561	0.0904	6.77E-82	3.61E-11	9.82E-01	6.24E-01	9.83E-01	1.01E-05	1.46E-12	4.58E-28	2.55E-04	3.16E-31	1.40E-83	9.51E-01	7.82E-02	1.58E-26	1.67E-43	0	0
IEU92_RS03370	tRNA-Gln		0.0125	1.1822	-0.2987	-0.6728	0.0054	-0.0858	1.1947	-0.2863	0.8835	0.5219	-0.2809	0.7977	0.5189	0.1428	0.6617	0.3982	0.3977	0.4102	0.5507	0.5612	0.5632	0.6963	0.7035	0.7032	0.3934	0.3953	0.3986	0.7783	0.6712	0.3941	9.77E-01	6.47E-03	6.18E-01	3.11E-01	9.96E-01	9.20E-01	1.10E-01	7.24E-01	3.12E-01	2.04E-01	5.05E-01	6.44E-02	6.96E-01	8.48E-01	1.06E-01	0	0
IEU92_RS03375	tRNA-Gln		0.1620	1.4258	0.0443	-0.8440	-0.1936	-0.2465	1.5878	0.2063	1.4701	0.7438	0.0127	1.2235	0.5098	0.3480	0.8578	0.3603	0.3600	0.3628	0.5057	0.5080	0.5082	0.6261	0.6276	0.6275	0.3590	0.3594	0.3599	0.7141	0.6172	0.3592	6.78E-01	2.24E-04	9.42E-01	1.53E-01	8.29E-01	7.40E-01	1.62E-02	7.76E-01	4.21E-02	4.49E-02	9.75E-01	1.29E-03	6.71E-01	6.06E-01	2.03E-02	0	0
IEU92_RS03380	tRNA-Met		0.4490	0.6600	-0.0929	-0.0991	-0.1137	0.6339	1.1090	0.3561	0.5671	1.0099	0.2424	1.2010	-0.3029	1.4372	1.1343	0.3470	0.3491	0.3511	0.4877	0.4894	0.4917	0.6052	0.6063	0.6075	0.3457	0.3461	0.3472	0.6880	0.5947	0.3459	2.17E-01	9.30E-02	8.72E-01	8.81E-01	9.00E-01	3.24E-01	8.67E-02	6.08E-01	4.63E-01	4.40E-03	5.11E-01	1.05E-03	8.07E-01	2.08E-02	1.35E-03	0	0
IEU92_RS03385	tRNA-Gln		0.2882	0.8003	0.0893	-0.2545	-0.3469	0.3514	1.0884	0.3775	0.8896	0.8339	0.0307	1.2410	0.0169	0.9278	0.9446	0.3542	0.3548	0.3555	0.4995	0.5002	0.5008	0.6150	0.6154	0.6158	0.3536	0.3539	0.3541	0.7056	0.6105	0.3537	4.45E-01	4.27E-02	8.79E-01	6.95E-01	6.80E-01	6.21E-01	9.86E-02	5.92E-01	2.37E-01	2.21E-02	9.37E-01	9.01E-04	9.89E-01	1.53E-01	9.33E-03	0	0
IEU92_RS03390	tRNA-Gln		0.6539	1.1604	0.0083	-0.5216	-0.0529	0.1710	1.8143	0.6622	1.1686	1.2927	0.6093	1.3396	0.2060	1.4190	1.6250	0.3669	0.3671	0.3677	0.5181	0.5185	0.5189	0.6362	0.6365	0.6367	0.3667	0.3667	0.3669	0.7324	0.6340	0.3667	8.61E-02	3.67E-03	9.91E-01	4.13E-01	9.55E-01	8.26E-01	6.54E-03	3.49E-01	1.22E-01	5.67E-04	1.10E-01	5.33E-04	8.77E-01	3.27E-02	1.36E-05	0	0
IEU92_RS03395	tRNA-Leu		0.1146	0.5064	-0.2383	0.0418	0.1217	0.4589	0.6210	-0.1238	0.2681	0.6628	-0.0021	0.7270	-0.1767	1.0050	0.8284	0.3871	0.3873	0.3875	0.5472	0.5474	0.5476	0.6709	0.6710	0.6711	0.3870	0.3870	0.3872	0.7737	0.6700	0.3870	7.86E-01	2.58E-01	6.81E-01	9.57E-01	9.04E-01	5.45E-01	4.03E-01	8.71E-01	7.77E-01	9.89E-02	9.96E-01	8.39E-02	9.03E-01	1.58E-01	3.80E-02	0	0
IEU92_RS03400	tRNA-Met		0.6104	0.2877	-0.1403	0.0707	-0.0841	0.8123	0.8982	0.4701	0.1474	0.9688	0.3860	0.9597	-0.3561	1.5567	1.2005	0.3826	0.3830	0.3830	0.5410	0.5411	0.5414	0.6632	0.6633	0.6634	0.3826	0.3826	0.3827	0.7649	0.6624	0.3826	1.26E-01	5.36E-01	8.18E-01	9.25E-01	9.34E-01	2.39E-01	2.12E-01	5.33E-01	8.81E-01	1.38E-02	3.39E-01	1.93E-02	7.95E-01	2.47E-02	2.18E-03	0	0
IEU92_RS03405	asparagine synthase B	asnB	-1.2117	0.7796	0.5316	-0.4517	-0.5701	-0.0972	-0.4321	-0.6801	1.3112	-0.8838	-1.2502	1.2140	-0.4412	-1.0195	-1.4608	0.1480	0.1472	0.1472	0.2083	0.2083	0.2073	0.2558	0.2559	0.2553	0.1473	0.1473	0.1468	0.2941	0.2540	0.1482	5.88E-16	5.15E-07	1.90E-03	5.73E-02	3.13E-02	7.49E-01	1.15E-01	1.18E-02	1.74E-06	3.38E-09	4.46E-17	1.02E-15	3.09E-01	9.82E-05	1.68E-22	0	0
IEU92_RS03410	ribonucleotide monophosphatase NagD	nagD	-0.5093	0.7702	0.4509	-0.7314	-0.6179	-0.1347	0.2609	-0.0585	1.2211	-0.4705	-0.6764	1.0863	0.1104	-0.7723	-0.6620	0.1234	0.1232	0.1233	0.1732	0.1732	0.1730	0.2142	0.2143	0.2142	0.1229	0.1227	0.1226	0.2441	0.2105	0.1235	5.26E-05	2.44E-09	1.63E-03	9.40E-05	3.21E-03	5.78E-01	2.64E-01	8.13E-01	9.25E-08	1.78E-04	5.75E-08	7.50E-18	8.01E-01	3.81E-04	1.33E-07	0	0
IEU92_RS03435	glutamine--tRNA ligase	glnS	-0.9787	0.1558	0.1995	0.2160	-0.4313	0.2742	-0.8228	-0.7792	0.3553	-0.6068	-1.2106	0.6295	-0.1335	-0.5645	-0.6980	0.1408	0.1408	0.1407	0.1989	0.1989	0.1989	0.2439	0.2438	0.2438	0.1406	0.1406	0.1406	0.2811	0.2434	0.1407	6.76E-12	3.48E-01	2.86E-01	3.75E-01	1.03E-01	2.85E-01	1.21E-03	2.30E-03	2.32E-01	2.29E-05	1.61E-17	1.84E-05	7.90E-01	2.67E-02	1.08E-06	0	0
IEU92_RS03450	ferric iron uptake transcriptional regulator	fur	-0.6844	0.2260	0.1276	0.1388	-0.4146	-0.1069	-0.4584	-0.5568	0.3537	-0.3196	-0.9714	0.2468	0.2597	-0.7134	-0.4537	0.1369	0.1369	0.1369	0.1934	0.1934	0.1935	0.2372	0.2372	0.2372	0.1367	0.1367	0.1369	0.2733	0.2366	0.1368	8.94E-07	1.47E-01	5.08E-01	5.71E-01	1.07E-01	7.05E-01	7.04E-02	2.71E-02	2.21E-01	2.32E-02	2.27E-12	9.76E-02	5.50E-01	3.66E-03	1.19E-03	0	0
IEU92_RS03455	fur leader peptide	uof	-0.9283	-0.1618	-0.2883	0.5007	-0.0611	0.4353	-1.0901	-1.2165	-0.4501	-0.5894	-1.2777	-0.0148	-0.2270	-0.5035	-0.7306	0.1781	0.1790	0.1786	0.2511	0.2512	0.2524	0.3093	0.3091	0.3096	0.1767	0.1772	0.1779	0.3545	0.3070	0.1774	2.96E-07	4.51E-01	2.17E-01	8.30E-02	8.95E-01	1.67E-01	7.11E-04	1.58E-04	2.34E-01	1.12E-03	1.05E-12	9.48E-01	7.09E-01	1.22E-01	5.42E-05	0	0
IEU92_RS03460	flavodoxin FldA	fldA	-0.3381	1.0216	0.4187	-1.5549	-0.7057	0.0376	0.6835	0.0806	1.4402	-0.8714	-0.6251	1.4778	-0.1308	-1.1209	-1.2517	0.1457	0.1456	0.1458	0.2056	0.2055	0.2053	0.2527	0.2528	0.2527	0.1458	0.1455	0.1453	0.2905	0.2509	0.1464	2.46E-02	1.69E-11	1.62E-02	5.19E-13	4.86E-03	9.03E-01	1.01E-02	7.83E-01	9.41E-08	3.93E-09	2.48E-05	3.81E-23	8.02E-01	1.40E-05	2.74E-17	0	0
IEU92_RS03470	esterase	ybfF	0.1179	0.8068	0.1291	-0.8841	-0.2320	0.1916	0.9247	0.2471	0.9360	0.0406	0.0151	1.1276	-0.1837	0.1294	-0.0543	0.1359	0.1369	0.1382	0.1895	0.1902	0.1914	0.2383	0.2391	0.2397	0.1353	0.1348	0.1356	0.2663	0.2289	0.1361	4.14E-01	2.01E-08	5.08E-01	1.42E-05	4.12E-01	4.61E-01	1.87E-04	3.52E-01	3.63E-04	7.82E-01	9.18E-01	7.15E-16	6.85E-01	6.05E-01	7.11E-01	0	0
IEU92_RS03475	replication initiation negative regulator SeqA	seqA	-1.2520	0.1371	0.4485	0.0016	-0.7105	-0.2349	-1.1149	-0.8035	0.5856	-1.1133	-1.5140	0.3507	0.3882	-1.6103	-1.2221	0.0848	0.0845	0.0841	0.1195	0.1192	0.1189	0.1466	0.1464	0.1462	0.0843	0.0843	0.0842	0.1684	0.1456	0.0847	1.16E-48	1.54E-01	1.46E-06	9.92E-01	1.14E-07	1.07E-01	1.02E-13	1.05E-07	2.50E-04	3.00E-39	2.83E-71	7.03E-05	8.92E-02	1.11E-27	1.32E-46	0	0
IEU92_RS03500	putrescine-ornithine antiporter	potE	1.0446	0.2845	-0.1595	-0.5485	0.3192	-0.3568	1.3290	0.8851	0.1250	0.7805	1.2043	-0.2317	0.2391	0.5835	0.8226	0.1255	0.1395	0.1415	0.1737	0.1738	0.1983	0.2363	0.2375	0.2452	0.1249	0.1228	0.1431	0.2457	0.2109	0.1260	1.91E-16	6.86E-02	4.10E-01	4.26E-03	1.80E-01	1.47E-01	4.63E-08	3.54E-04	7.09E-01	7.24E-10	2.59E-22	1.39E-01	5.39E-01	7.82E-03	1.19E-10	0	0
IEU92_RS03505	ornithine decarboxylase SpeF	speF	0.4721	-0.7398	-0.1749	0.5961	0.2919	0.2963	-0.2677	0.2972	-0.9147	0.3284	0.5892	-0.6184	-0.3966	0.7417	0.3452	0.1210	0.1461	0.1326	0.1797	0.1675	0.2008	0.2324	0.2242	0.2387	0.1197	0.1177	0.1393	0.2485	0.2170	0.1211	1.34E-04	1.68E-06	3.27E-01	2.58E-03	2.08E-01	2.48E-01	2.91E-01	2.26E-01	4.74E-04	7.52E-03	8.54E-07	2.19E-05	2.69E-01	9.47E-04	5.48E-03	0	0
IEU92_RS03515	two-component system response regulator KdpE	kdpE	0.0724	0.1023	-0.0955	-0.4789	0.0269	0.1731	0.1747	-0.0231	0.0068	-0.3042	0.0037	0.1799	-0.3056	-0.1997	-0.5053	0.1362	0.1441	0.1433	0.1915	0.1890	0.2002	0.2459	0.2454	0.2498	0.1359	0.1333	0.1411	0.2682	0.2294	0.1390	6.24E-01	5.60E-01	6.51E-01	2.63E-02	9.41E-01	5.30E-01	5.25E-01	9.35E-01	9.86E-01	2.99E-02	9.81E-01	2.52E-01	4.61E-01	4.21E-01	3.75E-04	0	0
IEU92_RS03520	two-component system sensor histidine kinase KdpD	kdpD	-0.0721	-0.0130	-0.3566	0.0915	0.3259	0.1149	-0.0851	-0.4288	-0.3696	0.0063	-0.1029	-0.2547	-0.2246	0.0905	-0.1342	0.0864	0.0884	0.0886	0.1217	0.1217	0.1251	0.1519	0.1521	0.1532	0.0858	0.0856	0.0883	0.1721	0.1489	0.0863	4.33E-01	9.13E-01	4.48E-04	5.52E-01	3.60E-02	5.02E-01	6.21E-01	7.42E-03	3.58E-02	9.46E-01	2.52E-01	6.74E-03	3.89E-01	5.79E-01	1.35E-01	0	0
IEU92_RS03525	K(+)-transporting ATPase subunit C	kdpC	-1.1389	-0.3969	-0.3822	0.2748	0.5459	0.2241	-1.5358	-1.5211	-0.7791	-1.2610	-0.9751	-0.5550	-0.3686	-0.8731	-1.2417	0.1406	0.1431	0.1411	0.1994	0.1962	0.2022	0.2449	0.2437	0.2452	0.1388	0.1362	0.1424	0.2806	0.2429	0.1405	1.16E-15	1.15E-02	2.45E-02	2.48E-01	2.82E-02	4.08E-01	1.00E-09	1.28E-09	4.40E-03	2.50E-19	1.54E-12	2.07E-04	3.85E-01	5.00E-04	2.29E-18	0	0
IEU92_RS03530	potassium-transporting ATPase subunit KdpB	kdpB	0.3423	0.1282	0.0758	-0.1361	0.0350	0.0946	0.4705	0.4181	0.2040	0.3344	0.4530	0.2986	-0.2339	0.5397	0.3058	0.1268	0.1370	0.1346	0.1767	0.1738	0.1878	0.2326	0.2312	0.2369	0.1249	0.1235	0.1328	0.2443	0.2091	0.1265	8.67E-03	4.35E-01	7.09E-01	5.40E-01	9.13E-01	7.32E-01	5.77E-02	9.29E-02	5.02E-01	9.16E-03	3.28E-04	3.65E-02	5.46E-01	1.32E-02	1.88E-02	0	0
IEU92_RS03540	K(+)-transporting ATPase subunit F	kdpF	1.2467	-1.9104	-2.2005	1.1433	1.8973	4.9906	-0.6637	-0.9539	-4.1109	0.4796	0.9435	0.8796	-4.9435	5.1669	0.2235	0.8899	1.4417	1.4355	1.5736	1.5518	1.9638	2.0193	2.0149	2.3122	0.9018	0.8734	0.9617	2.1659	1.9520	0.9386	1.80E-01	2.51E-01	2.44E-01	5.66E-01	4.10E-01	NA	7.74E-01	6.81E-01	1.35E-01	6.20E-01	3.05E-01	NA	9.23E-02	1.10E-02	8.26E-01	0	0
IEU92_RS03545	YbfA family protein	ybfA	0.6800	0.3703	-0.7049	-1.8323	1.2225	-0.0331	1.0503	-0.0249	-0.3345	-0.7820	1.1976	-0.3677	-0.3945	-0.2975	-0.6920	0.1689	0.1713	0.1742	0.2391	0.2395	0.2446	0.2961	0.2978	0.2991	0.1705	0.1681	0.1729	0.3396	0.2934	0.1710	8.04E-05	5.27E-02	4.20E-04	2.49E-13	8.27E-06	9.30E-01	6.54E-04	9.42E-01	3.75E-01	6.67E-06	1.93E-12	4.84E-02	4.52E-01	3.45E-01	7.28E-05	0	0
IEU92_RS03595	dipeptide permease DtpD	dtpD	1.2649	0.6149	-0.0897	-1.8349	0.4793	-0.3809	1.8797	1.1752	0.5252	0.0449	1.6545	0.1443	-0.0032	0.0536	0.0504	0.1369	0.1405	0.1423	0.1924	0.1923	0.1986	0.2429	0.2439	0.2459	0.1381	0.1361	0.1413	0.2720	0.2339	0.1387	6.18E-20	4.02E-05	6.72E-01	3.84E-20	5.40E-02	1.19E-01	3.62E-14	3.27E-06	6.70E-02	7.64E-01	1.71E-33	3.65E-01	9.95E-01	8.37E-01	7.37E-01	0	0
IEU92_RS03615	5-oxoprolinase subunit PxpA	pxpA	-1.4612	0.7099	0.4045	-0.6466	-0.2536	-0.5760	-0.7513	-1.0567	1.1143	-1.3979	-1.3103	0.5384	0.2821	-1.8231	-1.5410	0.1116	0.1097	0.1098	0.1563	0.1559	0.1544	0.1918	0.1918	0.1908	0.1106	0.1099	0.1097	0.2201	0.1898	0.1115	1.31E-38	6.37E-10	1.50E-03	1.31E-04	2.47E-01	1.19E-03	1.61E-04	9.38E-08	4.24E-08	4.33E-36	2.89E-32	2.47E-06	4.00E-01	3.19E-21	7.70E-43	0	0
IEU92_RS03620	endonuclease VIII	nei	-0.3514	0.5100	0.1633	-0.8321	0.0361	-0.0878	0.1586	-0.1881	0.6733	-0.6735	-0.1520	0.5854	-0.3289	-0.5619	-0.8908	0.1247	0.1254	0.1256	0.1750	0.1741	0.1756	0.2178	0.2180	0.2183	0.1245	0.1230	0.1245	0.2461	0.2114	0.1259	6.10E-03	1.45E-04	3.35E-01	9.37E-06	9.11E-01	7.33E-01	5.15E-01	4.42E-01	5.89E-03	1.02E-07	2.39E-01	6.65E-06	3.75E-01	1.07E-02	2.89E-12	0	0
IEU92_RS03625	AbrB family transcriptional regulator	abrB	0.2644	0.3268	0.0954	-0.7603	0.0718	-0.2179	0.5912	0.3598	0.4223	-0.1691	0.4317	0.2044	-0.1810	-0.2197	-0.4007	0.1475	0.1494	0.1494	0.2078	0.2071	0.2103	0.2583	0.2583	0.2594	0.1475	0.1466	0.1491	0.2931	0.2528	0.1484	8.42E-02	5.00E-02	6.67E-01	8.12E-04	8.45E-01	4.45E-01	3.09E-02	2.02E-01	1.76E-01	2.75E-01	4.07E-03	2.16E-01	7.20E-01	4.22E-01	8.55E-03	0	0
IEU92_RS03630	fimbrial protein	ybgO	1.4667	-0.6518	0.0183	-0.6283	0.2426	0.1553	0.8149	1.4850	-0.6335	0.1866	1.7276	-0.4782	-0.4105	0.6028	0.1923	0.1114	0.1334	0.1220	0.1658	0.1541	0.1824	0.2141	0.2073	0.2198	0.1137	0.1099	0.1275	0.2294	0.1985	0.1150	5.61E-39	4.01E-06	9.30E-01	5.03E-04	2.65E-01	5.37E-01	2.51E-04	2.78E-12	1.06E-02	1.14E-01	5.98E-55	3.64E-04	2.08E-01	3.41E-03	1.07E-01	0	0
IEU92_RS03655	hypothetical protein		-1.1746	-0.0502	0.0843	-0.0734	0.3234	-1.0499	-1.2248	-1.0903	0.0341	-1.2981	-0.7670	-1.0158	0.8406	-1.9404	-1.0998	0.2852	0.2850	0.2830	0.4022	0.3985	0.4056	0.4936	0.4925	0.4924	0.2835	0.2803	0.2904	0.5685	0.4924	0.2841	5.43E-05	8.95E-01	8.56E-01	8.94E-01	6.17E-01	2.93E-02	1.88E-02	3.77E-02	9.65E-01	6.95E-06	7.69E-03	9.22E-04	3.16E-01	1.32E-04	1.50E-04	0	0
IEU92_RS03670	succinate dehydrogenase flavoprotein subunit	sdhA	-2.7182	-0.6328	0.2258	0.6888	-0.0870	-2.4803	-3.3510	-2.4925	-0.4070	-2.6622	-2.5794	-2.8873	2.4283	-5.0037	-2.5754	0.5899	0.5898	0.5897	0.8343	0.8342	0.8344	1.0216	1.0215	1.0214	0.5898	0.5898	0.5903	1.1800	1.0220	0.5899	6.15E-06	3.63E-01	8.11E-01	5.10E-01	9.54E-01	1.13E-02	1.66E-03	2.13E-02	7.78E-01	9.41E-06	1.77E-05	2.69E-06	1.37E-01	1.86E-06	1.83E-05	0	0
IEU92_RS03675	succinate dehydrogenase iron-sulfur subunit SdhB	sdhB	-2.4718	-0.4373	0.3344	0.3089	-0.1867	-2.2757	-2.9092	-2.1374	-0.1029	-2.6003	-2.3241	-2.3786	2.1410	-4.7283	-2.5873	0.5729	0.5726	0.5724	0.8101	0.8099	0.8102	0.9918	0.9917	0.9916	0.5727	0.5726	0.5733	1.1459	0.9924	0.5729	2.33E-05	5.29E-01	6.97E-01	7.72E-01	9.00E-01	1.72E-02	5.10E-03	4.33E-02	9.46E-01	8.31E-06	6.90E-05	7.56E-05	1.85E-01	3.53E-06	9.26E-06	0	0
IEU92_RS03700	mannosyl-D-glycerate transport/metabolism system transcriptional repressor MngR	mngR	0.5978	0.4639	-0.3211	-0.7943	0.4072	0.4019	1.0617	0.2768	0.1428	0.2674	0.6840	0.5447	-0.6764	0.7555	0.0791	0.1705	0.1762	0.1803	0.2380	0.2399	0.2479	0.3042	0.3066	0.3098	0.1702	0.1685	0.1742	0.3356	0.2882	0.1719	6.08E-04	1.68E-02	1.67E-01	2.42E-03	2.23E-01	1.98E-01	8.04E-04	4.20E-01	7.40E-01	1.31E-01	6.91E-05	3.19E-03	1.46E-01	1.19E-02	6.69E-01	0	0
IEU92_RS03710	mannosylglycerate hydrolase	mngB	0.2938	-0.3039	-0.1991	-0.0499	0.3293	0.1662	-0.0102	0.0946	-0.5031	-0.0601	0.4239	-0.3369	-0.2536	0.2363	-0.0174	0.1121	0.1170	0.1155	0.1594	0.1576	0.1646	0.1992	0.1983	0.2011	0.1120	0.1111	0.1161	0.2244	0.1942	0.1125	1.09E-02	1.85E-02	1.83E-01	8.15E-01	1.18E-01	4.57E-01	9.64E-01	6.79E-01	2.89E-02	6.17E-01	1.85E-04	6.38E-03	4.66E-01	2.55E-01	8.88E-01	0	0
IEU92_RS03730	cyd operon protein YbgE	ybgE	0.2781	0.4681	-0.1208	-1.9664	-0.0990	-0.1377	0.7462	0.1573	0.3473	-1.2202	0.0583	0.2096	0.3975	-1.5777	-1.1802	0.2015	0.2019	0.2021	0.2851	0.2848	0.2854	0.3496	0.3497	0.3499	0.2020	0.2014	0.2019	0.4032	0.3488	0.2021	1.87E-01	3.67E-02	6.89E-01	5.37E-11	8.45E-01	7.41E-01	4.49E-02	6.96E-01	4.32E-01	2.65E-09	7.90E-01	3.57E-01	5.34E-01	1.09E-05	8.93E-09	0	0
IEU92_RS03735	tol-pal system-associated acyl-CoA thioesterase	ybgC	-0.1401	-1.4917	-0.2823	0.8177	0.3114	0.9408	-1.6318	-0.4224	-1.7740	-0.8140	-0.1111	-0.8332	-0.7264	0.1558	-0.5706	0.0931	0.0990	0.0944	0.1351	0.1312	0.1377	0.1655	0.1628	0.1662	0.0933	0.0925	0.0957	0.1892	0.1645	0.0934	1.49E-01	3.69E-49	1.19E-02	1.07E-08	6.87E-02	3.80E-10	3.31E-22	1.41E-02	7.21E-25	6.36E-18	2.53E-01	2.67E-17	2.09E-03	3.79E-01	1.74E-09	0	0
IEU92_RS03740	Tol-Pal system protein TolQ	tolQ	0.7483	-0.9035	-0.5802	0.3477	0.6202	1.0848	-0.1552	0.1681	-1.4836	0.1925	0.7883	-0.3988	-0.9687	1.3173	0.3486	0.1152	0.1182	0.1170	0.1640	0.1630	0.1664	0.2020	0.2014	0.2031	0.1152	0.1149	0.1167	0.2314	0.2006	0.1153	1.46E-10	1.99E-13	9.34E-06	6.36E-02	1.50E-03	2.61E-09	4.92E-01	4.57E-01	4.07E-12	1.08E-01	1.27E-11	1.22E-03	6.06E-04	1.31E-10	3.17E-03	0	0
IEU92_RS03745	colicin uptake protein TolR	tolR	1.0504	-0.8015	-0.8199	0.2121	0.8896	1.1117	0.2489	0.2305	-1.6214	0.4610	1.1202	-0.5097	-0.9647	1.6425	0.6778	0.0963	0.1077	0.1056	0.1403	0.1381	0.1518	0.1771	0.1758	0.1823	0.0965	0.0955	0.1037	0.1977	0.1725	0.0966	3.02E-27	8.59E-13	4.12E-13	2.01E-01	6.80E-09	1.34E-11	1.94E-01	2.31E-01	1.61E-17	2.69E-06	2.69E-31	2.43E-06	3.97E-05	7.17E-21	4.43E-12	0	0
IEU92_RS03750	cell envelope integrity protein TolA	tolA	1.1008	-0.7973	-0.6881	0.2168	0.7402	0.9486	0.3034	0.4127	-1.4854	0.5203	1.1528	-0.5368	-0.7815	1.5209	0.7394	0.1292	0.1317	0.1311	0.1836	0.1830	0.1860	0.2260	0.2256	0.2271	0.1293	0.1291	0.1309	0.2594	0.2249	0.1293	3.61E-17	7.94E-09	2.21E-06	3.29E-01	6.49E-04	5.46E-06	2.16E-01	8.91E-02	6.84E-10	8.02E-05	9.39E-19	9.17E-05	2.08E-02	3.57E-11	1.79E-08	0	0
IEU92_RS03755	Tol-Pal system beta propeller repeat protein TolB	tolB	0.0918	-0.1478	-0.0572	0.0777	-0.0761	0.3789	-0.0560	0.0346	-0.2049	0.0217	-0.0415	0.1740	-0.1688	0.2673	0.0985	0.1119	0.1122	0.1121	0.1583	0.1582	0.1586	0.1942	0.1941	0.1943	0.1119	0.1118	0.1121	0.2237	0.1937	0.1119	4.41E-01	2.55E-01	7.40E-01	7.06E-01	7.84E-01	4.62E-02	8.01E-01	8.76E-01	4.04E-01	8.58E-01	7.32E-01	1.58E-01	6.49E-01	1.95E-01	4.04E-01	0	0
IEU92_RS03760	peptidoglycan-associated lipoprotein Pal	pal	-0.9355	-0.1542	0.2363	-0.0803	-0.5220	0.1362	-1.0897	-0.6992	0.0821	-1.1700	-1.2212	0.2183	0.2254	-1.3195	-1.0941	0.1069	0.1070	0.1068	0.1512	0.1510	0.1511	0.1852	0.1851	0.1852	0.1068	0.1068	0.1068	0.2136	0.1849	0.1069	4.79E-18	2.08E-01	7.54E-02	6.82E-01	4.53E-03	5.12E-01	1.05E-08	2.94E-04	7.51E-01	1.95E-27	8.33E-30	5.86E-02	4.99E-01	2.71E-12	3.67E-24	0	0
IEU92_RS03765	cell division protein CpoB	cpoB	-0.2260	0.0093	0.2409	-0.2361	-0.3824	-0.2501	-0.2167	0.0149	0.2502	-0.4528	-0.3674	0.0002	0.5527	-0.8443	-0.2915	0.1361	0.1365	0.1363	0.1925	0.1923	0.1928	0.2362	0.2361	0.2363	0.1361	0.1360	0.1364	0.2720	0.2355	0.1361	1.11E-01	9.63E-01	1.71E-01	3.09E-01	1.42E-01	3.20E-01	4.07E-01	9.56E-01	4.02E-01	1.16E-03	8.52E-03	9.99E-01	1.43E-01	5.16E-04	3.79E-02	0	0
IEU92_RS03770	tRNA-Lys		0.3018	-0.8779	-0.9483	1.1458	0.6090	1.2570	-0.5761	-0.6465	-1.8262	0.5696	-0.0375	-0.5692	-0.9804	1.4873	0.5069	0.2740	0.2747	0.2746	0.3877	0.3877	0.3885	0.4751	0.4751	0.4755	0.2739	0.2740	0.2744	0.5483	0.4750	0.2740	2.96E-01	3.29E-03	3.12E-03	7.79E-03	2.66E-01	5.34E-03	2.66E-01	2.13E-01	4.60E-04	4.40E-02	9.01E-01	5.47E-02	2.08E-01	2.52E-03	7.41E-02	0	0
IEU92_RS03775	tRNA-Val		0.4998	-0.5219	-0.1745	0.8980	-0.0913	0.7895	-0.0220	0.3253	-0.6964	0.8760	0.2340	0.0931	-0.5261	1.3997	0.8736	0.2250	0.2271	0.2262	0.3186	0.3180	0.3203	0.3917	0.3912	0.3924	0.2248	0.2248	0.2259	0.4498	0.3896	0.2248	3.16E-02	3.87E-02	5.94E-01	1.15E-02	8.74E-01	3.91E-02	9.61E-01	4.58E-01	1.36E-01	1.35E-04	3.24E-01	7.27E-01	4.49E-01	5.03E-04	1.42E-04	0	0
IEU92_RS03780	tRNA-Lys		0.5387	-0.4614	-0.2669	0.9110	-0.1087	0.8746	0.0773	0.2718	-0.7283	0.9883	0.1632	0.1463	-0.5623	1.4873	0.9251	0.2369	0.2394	0.2386	0.3354	0.3349	0.3375	0.4128	0.4123	0.4137	0.2365	0.2367	0.2380	0.4735	0.4101	0.2367	2.76E-02	8.63E-02	4.13E-01	1.51E-02	8.57E-01	2.92E-02	8.70E-01	5.63E-01	1.39E-01	4.20E-05	5.18E-01	5.94E-01	4.43E-01	4.45E-04	1.29E-04	0	0
IEU92_RS03785	tRNA-Val		0.9509	-0.3791	0.0238	0.7691	-0.2858	0.7830	0.5717	0.9747	-0.3553	1.3408	0.6889	0.4277	-0.5648	1.8618	1.2971	0.2172	0.2266	0.2225	0.3084	0.3055	0.3151	0.3858	0.3833	0.3887	0.2163	0.2166	0.2207	0.4320	0.3737	0.2166	1.78E-05	1.41E-01	9.50E-01	2.68E-02	5.51E-01	3.74E-02	1.70E-01	1.63E-02	4.74E-01	1.00E-09	1.89E-03	7.40E-02	3.88E-01	1.22E-06	3.67E-09	0	0
IEU92_RS03815	nicotinamide riboside transporter PnuC	pnuC	-0.0275	0.3214	0.0742	-0.0179	0.2698	-0.4264	0.2939	0.0467	0.3956	0.2760	0.3165	-0.0308	0.6485	0.1936	0.8421	0.1282	0.1299	0.1299	0.1798	0.1795	0.1831	0.2247	0.2247	0.2256	0.1272	0.1268	0.1302	0.2530	0.2188	0.1270	8.44E-01	2.53E-02	7.04E-01	9.43E-01	2.92E-01	5.27E-02	2.29E-01	8.55E-01	1.41E-01	3.55E-02	1.53E-02	8.46E-01	5.49E-02	4.13E-01	6.02E-11	0	0
IEU92_RS03820	CDF family zinc transporter ZitB	zitB	-0.2596	0.7702	-0.1030	-0.7725	0.3825	-0.3079	0.5106	-0.3626	0.6672	-0.2619	0.0199	0.3593	0.3969	-0.2903	0.1065	0.1447	0.1449	0.1461	0.2030	0.2035	0.2047	0.2519	0.2526	0.2527	0.1442	0.1436	0.1451	0.2864	0.2475	0.1441	8.41E-02	4.66E-07	6.32E-01	4.75E-04	1.68E-01	2.38E-01	5.72E-02	1.88E-01	2.03E-02	7.95E-02	9.00E-01	2.09E-02	3.55E-01	2.72E-01	4.85E-01	0	0
IEU92_RS03830	3-deoxy-7-phosphoheptulonate synthase AroG	aroG	-1.2063	1.3762	0.2019	-1.4210	-0.0686	-0.3952	0.1699	-1.0044	1.5781	-1.2511	-1.0730	1.1829	0.3015	-1.5129	-1.2115	0.1794	0.1790	0.1792	0.2533	0.2534	0.2530	0.3105	0.3106	0.3104	0.1793	0.1791	0.1790	0.3581	0.3099	0.1794	3.24E-11	1.44E-13	4.10E-01	1.29E-07	8.82E-01	2.17E-01	6.30E-01	2.03E-03	2.24E-06	5.64E-12	3.49E-09	1.69E-10	6.04E-01	1.99E-06	2.66E-11	0	0
IEU92_RS03860	molybdate ABC transporter ATP-binding protein ModF	modF	0.2435	0.8656	0.3916	-1.0535	-0.4328	-0.3914	1.1091	0.6351	1.2571	0.0556	0.2023	0.8658	0.2773	-0.3770	-0.0997	0.1142	0.1149	0.1153	0.1597	0.1596	0.1609	0.1999	0.2001	0.2006	0.1139	0.1134	0.1145	0.2246	0.1932	0.1145	3.92E-02	4.55E-13	3.71E-03	3.76E-10	3.33E-02	4.21E-02	7.01E-08	2.48E-03	3.60E-09	6.49E-01	8.58E-02	2.42E-13	4.22E-01	6.41E-02	4.10E-01	0	0
IEU92_RS03865	molybdenum-dependent transcriptional regulator	modE	-0.6136	0.4801	0.1840	-0.3265	-0.2277	-0.0507	-0.1335	-0.4296	0.6641	-0.4600	-0.6573	0.6134	0.0114	-0.5544	-0.5430	0.1192	0.1192	0.1193	0.1670	0.1669	0.1673	0.2071	0.2072	0.2072	0.1182	0.1180	0.1185	0.2350	0.2027	0.1188	4.15E-07	1.71E-04	2.41E-01	8.92E-02	3.47E-01	8.40E-01	5.66E-01	5.24E-02	4.04E-03	1.38E-04	4.15E-08	6.54E-07	9.78E-01	8.57E-03	7.26E-06	0	0
IEU92_RS03875	molybdate ABC transporter substrate-binding protein	modA	-0.5352	-0.9853	-0.3043	1.0399	0.2710	0.3227	-1.5205	-0.8395	-1.2897	-0.4806	-0.5685	-0.9670	-0.2680	-0.1912	-0.4592	0.0872	0.0957	0.0896	0.1270	0.1221	0.1339	0.1574	0.1538	0.1587	0.0859	0.0853	0.0936	0.1780	0.1555	0.0867	1.48E-09	1.58E-23	3.69E-03	4.39E-15	9.27E-02	4.42E-02	2.33E-21	1.22E-07	8.88E-15	3.65E-08	4.88E-11	7.45E-24	3.06E-01	2.50E-01	1.88E-07	0	0
IEU92_RS03880	molybdate ABC transporter permease subunit	modB	0.0979	-0.0092	0.3116	-0.0201	-0.1669	-0.6914	0.0887	0.4095	0.3024	0.0686	0.2427	-0.3890	0.7044	-0.4781	0.2263	0.1058	0.1106	0.1078	0.1489	0.1462	0.1549	0.1888	0.1872	0.1900	0.1048	0.1040	0.1114	0.2087	0.1803	0.1052	3.82E-01	9.53E-01	1.54E-02	9.22E-01	4.47E-01	8.56E-05	6.80E-01	4.02E-02	1.87E-01	5.39E-01	2.35E-02	9.35E-04	8.33E-03	1.09E-02	3.70E-02	0	0
IEU92_RS03885	molybdenum ABC transporter ATP-binding protein ModC	modC	0.7018	0.0915	0.1355	-0.1866	-0.1052	-0.3481	0.7933	0.8373	0.2269	0.6067	0.7321	-0.1212	0.3627	0.2888	0.6515	0.1127	0.1171	0.1159	0.1587	0.1576	0.1642	0.2006	0.1999	0.2024	0.1123	0.1119	0.1169	0.2233	0.1928	0.1126	8.34E-10	5.19E-01	3.90E-01	3.32E-01	6.91E-01	8.11E-02	1.39E-04	5.59E-05	3.74E-01	1.07E-07	1.06E-10	3.58E-01	2.60E-01	1.58E-01	1.23E-08	0	0
IEU92_RS03890	bifunctional pyridoxal phosphate/fructose-1,6-bisphosphate phosphatase	ybhA	0.3645	0.0187	0.4022	-0.2096	-0.3751	0.5185	0.3831	0.7666	0.4209	0.1735	0.3915	0.9393	-0.6543	0.7190	0.0647	0.1266	0.1298	0.1280	0.1787	0.1770	0.1802	0.2231	0.2220	0.2239	0.1263	0.1257	0.1270	0.2501	0.2155	0.1268	5.04E-03	9.15E-01	7.80E-03	3.33E-01	1.12E-01	1.44E-02	1.09E-01	9.61E-04	1.12E-01	1.88E-01	2.36E-03	7.92E-13	4.91E-02	1.26E-03	6.34E-01	0	0
IEU92_RS03900	LysR family transcriptional regulator	ybhD	-0.3253	0.6530	0.3278	-1.4540	-0.1203	-0.5516	0.3276	0.0025	0.9808	-1.1264	-0.1178	0.4292	0.2347	-1.4704	-1.2357	0.1472	0.1479	0.1483	0.2060	0.2017	0.2056	0.2588	0.2590	0.2594	0.1494	0.1431	0.1477	0.2886	0.2446	0.1531	3.24E-02	3.42E-05	7.55E-02	1.80E-11	7.28E-01	2.34E-02	2.44E-01	9.93E-01	5.68E-04	9.63E-14	4.39E-01	6.33E-03	6.18E-01	4.28E-09	1.49E-15	0	0
IEU92_RS03920	putative acyl-CoA thioester hydrolase	ybhC	1.3232	0.0002	0.5027	-0.5349	-0.7108	0.7326	1.3234	1.8259	0.5030	0.7885	1.1151	1.2356	-0.6053	1.3131	0.7077	0.1825	0.1846	0.1835	0.2581	0.2572	0.2591	0.3185	0.3179	0.3191	0.1825	0.1823	0.1829	0.3636	0.3144	0.1827	8.04E-13	9.99E-01	2.26E-02	7.04E-02	2.95E-02	1.64E-02	6.16E-05	2.52E-08	1.92E-01	2.26E-05	1.63E-09	6.58E-11	2.48E-01	5.01E-05	1.48E-04	0	0
IEU92_RS03935	biotin synthase BioB	bioB	1.4892	0.0929	-0.0748	-0.5141	-0.0438	0.0801	1.5820	1.4144	0.0181	1.0679	1.3707	0.0982	-0.3307	1.0295	0.6988	0.1806	0.1978	0.1964	0.2542	0.2521	0.2753	0.3340	0.3331	0.3427	0.1806	0.1792	0.1946	0.3565	0.3059	0.1830	3.63E-16	7.07E-01	8.12E-01	7.82E-02	9.25E-01	8.46E-01	4.56E-06	4.37E-05	9.75E-01	5.76E-09	4.00E-14	6.66E-01	5.62E-01	1.14E-03	1.84E-04	0	0
IEU92_RS03955	excinuclease ABC subunit UvrB	uvrB	-0.5997	0.2044	-0.3545	0.5890	0.3949	-0.0193	-0.3953	-0.9541	-0.1501	0.1937	-0.5592	-0.1694	-0.4882	0.2148	-0.2734	0.0990	0.0992	0.0995	0.1396	0.1398	0.1404	0.1719	0.1720	0.1721	0.0986	0.0987	0.0993	0.1974	0.1709	0.0988	2.42E-09	6.56E-02	2.22E-03	9.49E-05	2.56E-02	9.29E-01	3.00E-02	7.57E-08	4.96E-01	5.75E-02	2.38E-08	1.18E-01	6.58E-02	2.39E-01	7.06E-03	0	0
IEU92_RS03960	uridine diphosphate-N-acetylglucosamine-binding protein YvcK	yvcK	0.4301	0.3645	0.0040	0.1136	0.0260	0.2813	0.7946	0.4341	0.3685	0.9082	0.4601	0.6498	-0.3139	1.2194	0.9055	0.1311	0.1332	0.1335	0.1840	0.1842	0.1869	0.2302	0.2303	0.2315	0.1303	0.1304	0.1320	0.2589	0.2236	0.1305	1.36E-03	1.27E-02	9.87E-01	6.28E-01	9.41E-01	2.37E-01	9.21E-04	7.93E-02	1.87E-01	6.02E-12	5.56E-04	2.34E-06	4.31E-01	1.04E-07	7.53E-12	0	0
IEU92_RS03965	GTP 3',8-cyclase MoaA	moaA	-1.3805	-0.2044	0.2231	0.3580	-0.0363	-0.0934	-1.5849	-1.1574	0.0187	-1.2268	-1.1938	-0.0748	-0.1339	-1.1336	-1.2675	0.1303	0.1302	0.1299	0.1841	0.1838	0.1839	0.2255	0.2253	0.2253	0.1300	0.1298	0.1300	0.2600	0.2251	0.1301	8.61E-26	1.69E-01	1.85E-01	9.10E-02	9.14E-01	7.29E-01	6.69E-12	6.69E-07	9.57E-01	9.39E-21	8.62E-20	6.21E-01	7.67E-01	9.28E-07	5.12E-22	0	0
IEU92_RS03980	molybdopterin synthase sulfur carrier subunit	moaD	-1.6664	-0.2838	-0.0039	-0.0124	0.1093	-0.0682	-1.9501	-1.6702	-0.2876	-1.9625	-1.5610	-0.3558	-0.0274	-1.9253	-1.9527	0.1496	0.1479	0.1454	0.2118	0.2077	0.2077	0.2564	0.2550	0.2540	0.1487	0.1452	0.1470	0.2974	0.2564	0.1508	2.45E-28	8.78E-02	9.89E-01	9.67E-01	7.59E-01	8.26E-01	1.00E-13	1.82E-10	3.68E-01	3.38E-39	1.61E-26	2.40E-02	9.60E-01	1.75E-13	8.96E-38	0	0
IEU92_RS03995	Bax inhibitor-1/YccA family protein	ybhM	0.2582	0.0586	-0.2516	-1.1178	0.3784	-0.1395	0.3167	0.0066	-0.1930	-0.8011	0.3850	-0.3326	0.3557	-0.8138	-0.4581	0.1574	0.1691	0.1694	0.2248	0.2193	0.2400	0.2869	0.2871	0.2937	0.1616	0.1535	0.1710	0.3167	0.2723	0.1617	1.15E-01	7.85E-01	2.62E-01	3.39E-06	2.14E-01	6.88E-01	3.14E-01	9.84E-01	6.19E-01	1.11E-06	1.47E-02	7.29E-02	4.69E-01	3.98E-03	5.77E-03	0	0
IEU92_RS04000	YbhN family protein	ybhN	-1.3293	0.3057	-0.3337	-0.7451	0.6436	-0.2817	-1.0235	-1.6630	-0.0280	-1.7686	-1.0194	-0.3097	-0.0914	-1.7405	-1.8319	0.1629	0.1609	0.1623	0.2296	0.2281	0.2286	0.2806	0.2813	0.2802	0.1629	0.1595	0.1622	0.3247	0.2798	0.1649	7.27E-16	9.13E-02	1.03E-01	3.24E-03	2.57E-02	3.49E-01	4.54E-04	9.46E-09	9.49E-01	5.54E-27	2.86E-10	7.86E-02	8.77E-01	1.18E-09	3.33E-28	0	0
IEU92_RS04020	ABC transporter permease	ybhR	-0.7020	0.3004	-0.3307	-0.6257	0.6319	0.0195	-0.4016	-1.0327	-0.0303	-1.0274	-0.4009	-0.0109	-0.4264	-0.7067	-1.1331	0.1266	0.1267	0.1275	0.1784	0.1781	0.1794	0.2198	0.2203	0.2204	0.1264	0.1252	0.1269	0.2521	0.2177	0.1272	4.78E-08	3.26E-02	3.25E-02	1.37E-03	3.42E-03	9.42E-01	8.78E-02	6.03E-06	9.27E-01	9.45E-16	1.76E-03	9.46E-01	2.39E-01	1.72E-03	1.19E-18	0	0
IEU92_RS04025	ABC transporter permease	ybhS	0.1443	0.8963	-0.2277	-1.4968	0.3713	0.0673	1.0407	-0.0834	0.6686	-0.4561	0.2879	0.7359	-0.3365	-0.2453	-0.5817	0.1380	0.1386	0.1407	0.1937	0.1944	0.1958	0.2411	0.2423	0.2426	0.1383	0.1371	0.1384	0.2738	0.2358	0.1391	3.22E-01	6.42E-10	2.16E-01	1.57E-13	1.60E-01	8.20E-01	3.10E-05	7.66E-01	1.50E-02	1.28E-03	4.19E-02	3.19E-07	4.24E-01	3.32E-01	4.13E-05	0	0
IEU92_RS04030	ATP-binding cassette domain-containing protein	ybhF	-1.1333	0.9052	-0.1194	-1.3750	0.2393	-0.0702	-0.2280	-1.2527	0.7858	-1.6030	-1.0134	0.7156	-0.2297	-1.5533	-1.7830	0.1368	0.1362	0.1366	0.1931	0.1929	0.1925	0.2366	0.2368	0.2365	0.1368	0.1362	0.1362	0.2729	0.2358	0.1373	2.57E-16	2.01E-10	5.39E-01	1.16E-11	4.02E-01	8.08E-01	3.83E-01	3.04E-07	2.78E-03	3.36E-31	1.94E-13	4.35E-07	6.04E-01	1.14E-10	5.52E-38	0	0
IEU92_RS04040	DNA-binding transcriptional regulator CecR	cecR	-0.8437	0.9979	-0.1106	-1.5213	0.1223	0.0442	0.1542	-0.9542	0.8874	-1.3671	-0.8319	0.9316	-0.2686	-1.3111	-1.5797	0.1343	0.1332	0.1345	0.1889	0.1889	0.1880	0.2323	0.2331	0.2325	0.1345	0.1331	0.1330	0.2669	0.2298	0.1358	5.88E-10	6.14E-13	5.67E-01	1.25E-14	7.02E-01	8.78E-01	5.53E-01	8.30E-05	4.99E-04	7.68E-24	7.11E-10	1.25E-11	5.24E-01	2.55E-08	8.68E-31	0	0
IEU92_RS04060	DNA-binding protein YbiB	ybiB	-0.7614	0.6463	0.5513	-0.6246	-0.3884	-0.7243	-0.1151	-0.2101	1.1977	-0.7397	-0.5985	0.4734	0.5294	-1.3010	-0.7716	0.0709	0.0706	0.0705	0.0995	0.0993	0.0993	0.1228	0.1227	0.1226	0.0705	0.0702	0.0706	0.1402	0.1210	0.0708	1.79E-26	8.23E-19	2.62E-13	2.78E-09	1.05E-03	1.66E-11	3.97E-01	1.13E-01	5.84E-21	2.72E-25	3.41E-17	8.81E-11	2.55E-03	3.10E-26	3.22E-27	0	0
IEU92_RS04065	hydroxycarboxylate dehydrogenase HcXB	hcxB	-0.3933	1.0236	0.2612	-0.8787	-0.2178	-0.8190	0.6303	-0.1321	1.2847	-0.2484	-0.3499	0.4657	0.6377	-1.0240	-0.3863	0.1064	0.1061	0.1066	0.1494	0.1496	0.1498	0.1846	0.1849	0.1847	0.1060	0.1058	0.1064	0.2109	0.1822	0.1063	2.99E-04	9.42E-21	4.54E-02	2.84E-08	3.09E-01	8.87E-07	1.05E-03	5.29E-01	4.56E-11	2.29E-02	1.23E-03	2.85E-05	2.03E-02	4.16E-08	3.76E-04	0	0
IEU92_RS04075	C4-type zinc finger protein YbiI	ybiI	-0.1868	-0.1792	-0.7722	-0.2176	0.8727	-0.4407	-0.3659	-0.9590	-0.9514	-0.5835	-0.0863	-1.3921	0.2845	-0.9238	-0.6393	0.1526	0.1594	0.1626	0.2166	0.2170	0.2368	0.2715	0.2733	0.2772	0.1524	0.1497	0.1710	0.3143	0.2738	0.1542	2.44E-01	3.40E-01	2.35E-05	4.14E-01	7.02E-04	1.32E-01	2.14E-01	7.91E-04	1.95E-03	1.78E-04	5.90E-01	2.94E-15	5.72E-01	1.11E-03	4.83E-05	0	0
IEU92_RS04100	mechanosensitive channel protein	ybiO	0.2173	0.7533	-0.0362	-0.9447	0.1628	-0.6330	0.9707	0.1811	0.7171	0.0260	0.3440	0.0841	0.5685	-0.4804	0.0881	0.0992	0.1000	0.1009	0.1390	0.1394	0.1415	0.1736	0.1742	0.1746	0.0990	0.0985	0.1007	0.1965	0.1695	0.0993	3.41E-02	4.40E-13	8.23E-01	1.04E-10	4.34E-01	8.25E-05	5.56E-08	3.49E-01	1.68E-04	8.09E-01	6.39E-04	4.64E-01	2.70E-02	6.41E-03	4.00E-01	0	0
IEU92_RS04105	glutamine ABC transporter ATP-binding protein GlnQ	glnQ	-0.5115	1.6688	0.2782	-0.5775	-0.5790	-1.1662	1.1573	-0.2334	1.9470	0.5798	-0.8124	0.7808	1.3741	-0.8872	0.4869	0.1683	0.1663	0.1685	0.2335	0.2360	0.2346	0.2916	0.2928	0.2916	0.1659	0.1673	0.1673	0.3295	0.2844	0.1663	3.05E-03	2.26E-22	2.05E-01	2.82E-02	5.82E-02	9.89E-06	1.31E-04	4.79E-01	2.90E-10	6.35E-04	1.80E-06	7.80E-06	6.30E-04	2.61E-03	4.32E-03	0	0
IEU92_RS04110	glutamine ABC transporter permease GlnP	glnP	-0.9421	1.4072	0.1960	-0.1756	-0.3571	-1.0907	0.4651	-0.7460	1.6032	0.2895	-1.1032	0.5125	1.1994	-0.9623	0.2371	0.1929	0.1907	0.1922	0.2690	0.2710	0.2694	0.3332	0.3341	0.3328	0.1902	0.1916	0.1916	0.3797	0.3284	0.1906	1.62E-06	1.35E-12	4.64E-01	6.08E-01	3.68E-01	4.09E-04	1.97E-01	3.60E-02	7.98E-06	1.44E-01	1.40E-08	1.22E-02	1.44E-02	4.77E-03	2.34E-01	0	0
IEU92_RS04145	manganase accumulation protein MntS	mntS	0.5473	0.7583	-0.4587	-0.8447	0.3240	-0.2731	1.3056	0.0885	0.2996	0.4609	0.4125	0.0265	0.0435	0.0531	0.0966	0.1721	0.1750	0.1810	0.2394	0.2434	0.2503	0.3042	0.3076	0.3093	0.1713	0.1708	0.1776	0.3408	0.2936	0.1730	1.91E-03	4.85E-05	3.71E-02	1.28E-03	3.61E-01	4.17E-01	3.44E-05	8.03E-01	4.44E-01	8.79E-03	1.90E-02	9.05E-01	9.47E-01	8.72E-01	6.01E-01	0	0
IEU92_RS04150	manganese-binding transcriptional regulator MntR	mntR	-0.2775	-1.4539	-0.5329	1.4108	0.6339	0.1096	-1.7314	-0.8104	-1.9868	-0.3206	-0.1765	-1.8772	-0.1433	-0.1100	-0.2533	0.1579	0.1641	0.1598	0.2266	0.2232	0.2332	0.2779	0.2753	0.2790	0.1575	0.1571	0.1651	0.3209	0.2795	0.1578	9.08E-02	1.10E-17	4.43E-03	3.72E-09	2.46E-02	7.48E-01	1.29E-09	5.14E-03	1.46E-11	4.89E-02	2.86E-01	1.22E-28	8.03E-01	7.18E-01	1.22E-01	0	0
IEU92_RS04155	anion transporter	ybiR	0.4784	-1.2464	-0.3313	1.4335	0.3199	0.3026	-0.7680	0.1472	-1.5777	0.6655	0.4671	-1.2751	-0.4082	0.9568	0.5486	0.0742	0.0807	0.0765	0.1078	0.1046	0.1134	0.1336	0.1311	0.1349	0.0738	0.0737	0.0796	0.1518	0.1325	0.0740	1.99E-10	1.04E-51	1.38E-04	1.64E-38	1.40E-02	2.43E-02	2.29E-08	3.10E-01	1.02E-29	4.45E-19	4.02E-10	1.04E-55	4.23E-02	1.47E-12	2.51E-13	0	0
IEU92_RS04160	L,D-transpeptidase	ldtB	0.8654	-0.3897	-0.3962	0.5948	0.0855	0.9504	0.4757	0.4692	-0.7860	1.0705	0.5546	0.1645	-0.9673	1.7102	0.7428	0.1761	0.1772	0.1770	0.2492	0.2491	0.2503	0.3061	0.3060	0.3066	0.1760	0.1760	0.1766	0.3522	0.3050	0.1761	1.38E-06	4.85E-02	7.17E-02	3.48E-02	8.48E-01	9.66E-04	1.49E-01	1.58E-01	2.48E-02	2.07E-09	2.09E-03	4.11E-01	3.75E-02	4.46E-08	3.52E-05	0	0
IEU92_RS04170	DUF1479 domain-containing protein	ybiU	0.3435	-0.4674	-0.4983	0.6876	0.6768	-0.3300	-0.1240	-0.1548	-0.9657	0.5636	0.5220	-1.2957	0.1696	0.4122	0.5817	0.1532	0.1555	0.1551	0.2170	0.2167	0.2213	0.2676	0.2673	0.2687	0.1529	0.1528	0.1571	0.3078	0.2671	0.1530	3.00E-02	5.90E-03	6.41E-03	4.13E-03	1.18E-02	2.43E-01	6.84E-01	6.14E-01	1.12E-03	3.11E-04	8.38E-04	1.23E-15	7.51E-01	1.46E-01	1.97E-04	0	0
IEU92_RS04175	sugar-phosphatase YbiV	ybiV	-0.7846	-0.2524	-0.4326	0.6963	0.4494	0.3324	-1.0370	-1.2173	-0.6851	-0.3408	-0.7679	-0.3527	-0.4358	0.0084	-0.4275	0.2647	0.2653	0.2652	0.3741	0.3741	0.3752	0.4590	0.4590	0.4594	0.2641	0.2642	0.2651	0.5289	0.4581	0.2643	3.87E-03	4.26E-01	2.12E-01	1.07E-01	4.20E-01	5.20E-01	3.32E-02	1.20E-02	2.20E-01	2.17E-01	4.59E-03	2.30E-01	6.13E-01	9.86E-01	1.20E-01	0	0
IEU92_RS04180	glycyl radical protein	ybiW	-0.7391	0.2332	0.0184	-0.4574	0.0696	-2.1916	-0.5058	-0.7206	0.2517	-0.9633	-0.6510	-1.9399	2.0724	-3.0668	-0.9944	0.5443	0.5444	0.5443	0.7696	0.7695	0.7711	0.9429	0.9429	0.9429	0.5442	0.5440	0.5462	1.0892	0.9434	0.5444	1.95E-01	7.30E-01	9.85E-01	6.44E-01	9.60E-01	1.58E-02	6.36E-01	4.99E-01	8.57E-01	8.78E-02	2.54E-01	7.63E-04	1.76E-01	1.69E-03	7.79E-02	0	0
IEU92_RS04185	glycyl-radical enzyme activating protein	ybiY	-1.7717	1.3862	0.3428	-1.0905	-0.1004	-3.8881	-0.3855	-1.4289	1.7289	-1.4761	-1.5293	-2.1592	3.4289	-5.1218	-1.6929	0.5924	0.5892	0.5900	0.8355	0.8356	0.8389	1.0234	1.0238	1.0220	0.5908	0.5903	0.5982	1.1850	1.0266	0.5919	3.56E-03	3.41E-02	6.99E-01	2.77E-01	9.47E-01	4.24E-05	7.41E-01	2.01E-01	1.57E-01	1.52E-02	1.17E-02	6.19E-04	2.70E-02	1.18E-06	5.33E-03	0	0
IEU92_RS04195	molybdopterin-synthase adenylyltransferase MoeB	moeB	-0.1898	0.6866	0.0152	-0.2758	-0.2124	-0.0952	0.4968	-0.1746	0.7018	0.2210	-0.3869	0.6066	0.1448	-0.0713	0.0734	0.0956	0.0962	0.0978	0.1318	0.1332	0.1347	0.1680	0.1689	0.1693	0.0938	0.0942	0.0957	0.1851	0.1591	0.0947	5.54E-02	7.67E-12	9.27E-01	6.75E-02	2.58E-01	6.19E-01	4.74E-03	3.52E-01	1.45E-04	2.22E-02	5.67E-05	9.46E-10	6.35E-01	6.81E-01	4.64E-01	0	0
IEU92_RS04200	molybdopterin molybdotransferase MoeA	moeA	-0.5499	0.4314	-0.1236	-0.0712	-0.1615	0.2589	-0.1185	-0.6735	0.3078	-0.1896	-0.8350	0.5667	-0.1489	-0.2158	-0.3648	0.1303	0.1304	0.1307	0.1835	0.1838	0.1840	0.2260	0.2262	0.2263	0.1298	0.1299	0.1301	0.2593	0.2243	0.1300	3.52E-05	2.28E-03	5.03E-01	7.69E-01	5.80E-01	2.74E-01	6.45E-01	4.63E-03	2.68E-01	1.61E-01	2.27E-10	3.11E-05	7.40E-01	3.71E-01	6.29E-03	0	0
IEU92_RS04220	glutathione ABC transporter permease GsiC	gsiC	-0.9659	0.0259	0.2437	0.2640	-0.3929	0.0775	-0.9400	-0.7222	0.2697	-0.6760	-1.1151	0.3471	-0.0437	-0.7476	-0.7913	0.1432	0.1435	0.1422	0.2012	0.2004	0.2009	0.2485	0.2477	0.2479	0.1415	0.1417	0.1420	0.2827	0.2442	0.1424	2.78E-11	8.92E-01	1.86E-01	2.74E-01	1.49E-01	7.95E-01	2.73E-04	5.59E-03	3.88E-01	2.69E-06	7.05E-15	2.26E-02	9.36E-01	3.15E-03	4.53E-08	0	0
IEU92_RS04225	glutathione ABC transporter permease GsiD	gsiD	-1.3043	0.2072	0.3277	0.1784	-0.2230	-0.1639	-1.0971	-0.9767	0.5348	-0.9188	-1.1996	0.3710	-0.1559	-0.9780	-1.1339	0.1713	0.1695	0.1683	0.2394	0.2384	0.2372	0.2952	0.2945	0.2934	0.1682	0.1680	0.1682	0.3360	0.2898	0.1700	5.35E-14	2.95E-01	1.26E-01	5.56E-01	5.51E-01	6.26E-01	3.51E-04	1.54E-03	1.24E-01	7.67E-08	1.74E-12	4.03E-02	7.95E-01	1.11E-03	4.73E-11	0	0
IEU92_RS04265	DNA-binding transcriptional repressor DeoR	deoR	1.1515	-0.1105	0.1508	0.0281	-0.2002	0.1997	1.0410	1.3023	0.0403	1.0691	1.1021	0.2400	-0.2681	1.2195	0.9515	0.0894	0.0928	0.0915	0.1264	0.1254	0.1295	0.1586	0.1579	0.1598	0.0892	0.0891	0.0914	0.1775	0.1533	0.0894	2.09E-37	3.09E-01	2.06E-01	8.69E-01	2.57E-01	2.24E-01	1.56E-10	7.20E-16	8.64E-01	1.40E-32	1.17E-34	1.40E-02	3.05E-01	5.82E-15	5.44E-26	0	0
IEU92_RS04300	aspartate:alanine antiporter	ybjL	1.0444	-0.0940	-0.2071	-0.1334	0.4712	0.3437	0.9504	0.8373	-0.3011	0.8170	1.3085	0.0426	-0.1913	1.4249	1.2335	0.0992	0.1018	0.1015	0.1403	0.1399	0.1433	0.1747	0.1746	0.1761	0.0991	0.0988	0.1010	0.1977	0.1711	0.0990	1.75E-25	4.41E-01	1.05E-01	4.41E-01	5.91E-03	4.53E-02	1.28E-07	3.61E-06	1.52E-01	3.63E-16	1.84E-39	7.20E-01	5.41E-01	2.85E-16	4.49E-35	0	0
IEU92_RS04315	DUF1418 family protein	ybjC	-0.9386	0.4608	-0.0807	-0.4433	-0.0243	-0.0595	-0.4778	-1.0193	0.3802	-0.9210	-1.0436	0.3207	-0.0362	-1.0855	-1.1217	0.1262	0.1243	0.1260	0.1743	0.1747	0.1743	0.2183	0.2192	0.2182	0.1235	0.1224	0.1237	0.2451	0.2098	0.1267	2.02E-13	5.74E-04	6.66E-01	2.36E-02	9.42E-01	8.21E-01	3.94E-02	7.21E-06	1.43E-01	1.75E-13	3.33E-17	1.54E-02	9.38E-01	4.62E-07	1.97E-18	0	0
IEU92_RS04320	nitroreductase NfsA	nfsA	-1.2660	0.2851	-0.1557	0.0830	0.2027	0.2192	-0.9808	-1.4217	0.1294	-0.8979	-1.2190	0.3487	-0.6215	-0.6317	-1.2532	0.1027	0.1013	0.1018	0.1431	0.1434	0.1425	0.1768	0.1771	0.1763	0.1005	0.1005	0.1006	0.2015	0.1736	0.1023	2.29E-34	1.03E-02	2.45E-01	6.52E-01	3.27E-01	2.25E-01	7.06E-08	4.33E-15	5.75E-01	9.84E-19	2.23E-33	1.03E-03	1.73E-02	4.26E-04	5.59E-34	0	0
IEU92_RS04325	30S ribosomal protein S6--L-glutamate ligase	rimK	-0.4080	0.1505	-0.0874	-0.1330	0.1117	0.0501	-0.2574	-0.4954	0.0631	-0.3905	-0.3837	0.1132	0.0027	-0.3160	-0.3133	0.0921	0.0935	0.0934	0.1291	0.1287	0.1313	0.1615	0.1614	0.1623	0.0912	0.0907	0.0929	0.1815	0.1566	0.0916	1.39E-05	1.58E-01	5.08E-01	4.02E-01	5.86E-01	7.97E-01	1.39E-01	3.47E-03	7.83E-01	2.67E-05	3.30E-05	2.75E-01	9.94E-01	5.52E-02	8.28E-04	0	0
IEU92_RS04340	putrescine ABC transporter ATP-binding subunit PotG	potG	-0.2507	-0.7772	0.1645	0.4656	0.1780	-0.0601	-1.0279	-0.0862	-0.6128	-0.5623	0.0918	-0.6728	-0.0286	-0.2799	-0.3085	0.1560	0.1732	0.1589	0.2277	0.2141	0.2383	0.2844	0.2759	0.2860	0.1552	0.1512	0.1678	0.3149	0.2738	0.1557	1.23E-01	2.51E-05	4.57E-01	7.47E-02	6.05E-01	8.67E-01	5.14E-04	7.87E-01	6.61E-02	3.96E-04	5.70E-01	1.33E-04	9.60E-01	3.40E-01	5.52E-02	0	0
IEU92_RS04345	putrescine ABC transporter permease PotH	potH	0.0835	-0.5157	0.2833	0.2143	-0.0418	-0.7299	-0.4322	0.3668	-0.2325	-0.2179	0.3250	-0.9623	0.5505	-0.7063	-0.1558	0.1443	0.1641	0.1493	0.2097	0.1955	0.2303	0.2685	0.2598	0.2712	0.1434	0.1395	0.1678	0.2937	0.2553	0.1452	5.93E-01	3.88E-03	1.37E-01	4.06E-01	9.08E-01	6.53E-03	1.35E-01	1.95E-01	5.04E-01	1.44E-01	2.37E-02	3.29E-08	1.83E-01	7.82E-03	3.07E-01	0	0
IEU92_RS04350	putrescine ABC transporter permease PotI	potI	0.0505	-0.8332	0.4480	0.8781	-0.2721	-0.5079	-0.7827	0.4985	-0.3852	0.0955	0.2264	-0.8932	0.2962	-0.2366	0.0596	0.1340	0.1598	0.1372	0.1989	0.1798	0.2179	0.2542	0.2407	0.2560	0.1312	0.1292	0.1557	0.2735	0.2388	0.1332	7.29E-01	7.87E-07	5.49E-03	4.20E-05	2.89E-01	5.24E-02	3.23E-03	5.27E-02	2.16E-01	4.94E-01	9.17E-02	3.27E-08	4.87E-01	3.57E-01	6.77E-01	0	0
IEU92_RS04355	YbjO family protein	ybjO	0.0712	-0.0330	0.2950	0.6041	-0.3313	0.0425	0.0382	0.3662	0.2620	0.6423	0.0349	0.3046	-0.2208	0.6486	0.4278	0.1302	0.1403	0.1343	0.1814	0.1774	0.1901	0.2372	0.2337	0.2394	0.1261	0.1269	0.1344	0.2495	0.2141	0.1280	6.13E-01	8.58E-01	7.78E-02	2.47E-03	1.72E-01	8.84E-01	8.88E-01	1.49E-01	3.85E-01	5.50E-07	8.00E-01	3.50E-02	5.82E-01	3.50E-03	1.08E-03	0	0
IEU92_RS04365	arginine ABC transporter substrate-binding protein ArtJ	artJ	0.9473	0.6352	0.3999	-1.1796	-0.3079	0.3886	1.5825	1.3472	1.0351	0.4029	1.0393	1.4237	-0.4621	0.8835	0.4215	0.1270	0.1312	0.1311	0.1769	0.1758	0.1803	0.2271	0.2270	0.2294	0.1272	0.1258	0.1278	0.2460	0.2102	0.1279	1.72E-13	5.01E-06	1.01E-02	2.40E-10	2.05E-01	7.52E-02	1.01E-11	8.28E-09	3.12E-05	2.00E-03	3.01E-16	1.47E-27	1.82E-01	4.47E-05	1.27E-03	0	0
IEU92_RS04405	NAD(P)-dependent oxidoreductase	ybjS	0.3881	-0.1311	-0.1640	0.1354	0.0299	0.0254	0.2570	0.2241	-0.2951	0.3924	0.2540	-0.2696	0.1176	0.2838	0.4014	0.0949	0.0970	0.0966	0.1342	0.1338	0.1369	0.1668	0.1665	0.1677	0.0947	0.0946	0.0968	0.1895	0.1641	0.0949	6.20E-05	2.42E-01	1.90E-01	4.13E-01	9.04E-01	9.02E-01	1.53E-01	2.18E-01	1.39E-01	4.84E-05	8.93E-03	8.98E-03	7.19E-01	1.02E-01	3.32E-05	0	0
IEU92_RS04410	SDR family oxidoreductase	ybjT	-1.0025	0.3871	-0.1431	-0.2898	0.2383	0.1829	-0.6153	-1.1456	0.2441	-0.9051	-0.9073	0.4270	-0.2917	-0.6269	-0.9186	0.0989	0.0984	0.0988	0.1389	0.1389	0.1388	0.1711	0.1713	0.1711	0.0982	0.0978	0.0981	0.1958	0.1692	0.0986	9.72E-24	2.48E-04	2.75E-01	6.84E-02	2.17E-01	3.11E-01	5.49E-04	7.44E-11	2.44E-01	7.21E-20	4.12E-20	3.17E-05	3.13E-01	3.31E-04	2.82E-20	0	0
IEU92_RS04440	aquaporin Z	aqpZ	-0.0022	-1.0061	-0.0631	-0.1509	0.2821	-0.0831	-1.0083	-0.0653	-1.0692	-1.1592	0.2168	-1.1523	0.2453	-1.0233	-0.7780	0.1329	0.1450	0.1362	0.1953	0.1857	0.2036	0.2399	0.2347	0.2418	0.1354	0.1310	0.1440	0.2741	0.2384	0.1352	9.88E-01	2.89E-11	7.64E-01	5.39E-01	2.87E-01	7.82E-01	5.03E-05	8.09E-01	4.56E-05	2.50E-17	1.11E-01	8.68E-15	5.77E-01	3.05E-05	1.44E-08	0	0
IEU92_RS04455	macrolide transporter subunit MacA	macA	-0.7672	0.3115	-0.1076	-0.0862	0.1724	-0.2215	-0.4556	-0.8747	0.2039	-0.5419	-0.7024	-0.0175	0.1177	-0.6986	-0.5808	0.1143	0.1143	0.1147	0.1602	0.1603	0.1615	0.1985	0.1987	0.1987	0.1131	0.1128	0.1145	0.2259	0.1952	0.1137	3.47E-11	1.31E-02	5.07E-01	6.78E-01	4.81E-01	2.88E-01	3.04E-02	2.22E-05	4.17E-01	2.51E-06	8.23E-10	9.03E-01	7.65E-01	5.31E-04	5.07E-07	0	0
IEU92_RS04460	macrolide ABC transporter ATP-binding protein/permease MacB	macB	-0.3412	0.4478	-0.0513	-0.3236	0.1766	-0.5164	0.1067	-0.3925	0.3966	-0.2169	-0.2159	-0.1199	0.3447	-0.6081	-0.2634	0.0602	0.0609	0.0616	0.0832	0.0834	0.0863	0.1060	0.1064	0.1068	0.0591	0.0586	0.0619	0.1174	0.1010	0.0598	2.38E-08	1.71E-12	5.61E-01	3.47E-04	1.12E-01	5.55E-08	3.62E-01	4.08E-04	7.32E-04	3.32E-04	3.12E-04	7.41E-02	2.45E-02	4.02E-09	1.53E-05	0	0
IEU92_RS04480	tRNA-Ser		0.8315	-0.9766	-1.1795	1.2951	1.0526	1.1993	-0.1451	-0.3480	-2.1561	1.1500	0.7046	-0.9568	-1.1965	2.2224	1.0259	0.2242	0.2935	0.2882	0.3441	0.3400	0.4267	0.4498	0.4464	0.4849	0.2191	0.2196	0.2809	0.4959	0.4435	0.2219	2.86E-04	2.14E-03	3.53E-04	5.58E-04	1.28E-02	1.71E-02	7.78E-01	4.90E-01	4.13E-05	2.45E-07	1.73E-03	1.26E-03	7.39E-02	1.06E-06	5.62E-06	0	0
IEU92_RS04490	leucyl/phenylalanyl-tRNA--protein transferase	aat	-0.2799	0.1431	0.1460	-0.1807	-0.0334	0.4566	-0.1368	-0.1340	0.2891	-0.3175	-0.1674	0.7457	-0.6881	0.2516	-0.4365	0.1173	0.1208	0.1192	0.1641	0.1620	0.1659	0.2078	0.2069	0.2089	0.1159	0.1145	0.1166	0.2279	0.1953	0.1175	2.06E-02	3.12E-01	3.67E-01	3.68E-01	9.11E-01	1.98E-02	5.57E-01	5.71E-01	2.60E-01	7.60E-03	1.62E-01	6.69E-10	2.04E-02	2.27E-01	2.77E-04	0	0
IEU92_RS04495	cysteine/glutathione ABC transporter ATP-binding protein/permease CydC	cydC	-0.2649	0.8541	-0.2108	-1.0993	0.1708	0.3804	0.5893	-0.4756	0.6434	-0.5100	-0.3049	1.0238	-0.4380	-0.1696	-0.6077	0.1321	0.1320	0.1331	0.1858	0.1863	0.1864	0.2294	0.2300	0.2300	0.1319	0.1315	0.1317	0.2625	0.2267	0.1323	5.29E-02	6.37E-10	2.28E-01	2.32E-08	5.62E-01	9.42E-02	1.48E-02	5.31E-02	1.34E-02	1.53E-04	2.44E-02	5.04E-14	2.47E-01	4.91E-01	6.50E-06	0	0
IEU92_RS04500	cysteine/glutathione ABC transporter permease/ATP-binding protein CydD	cydD	0.6095	0.7271	-0.2327	-0.8373	0.2660	0.5860	1.3367	0.3769	0.4945	0.4994	0.6429	1.0805	-0.5173	1.1188	0.6015	0.1591	0.1598	0.1607	0.2242	0.2247	0.2256	0.2770	0.2775	0.2779	0.1590	0.1588	0.1593	0.3167	0.2739	0.1591	1.77E-04	1.90E-05	2.75E-01	6.18E-04	4.28E-01	2.87E-02	2.97E-06	2.14E-01	1.34E-01	2.17E-03	7.21E-05	5.49E-11	2.57E-01	7.35E-05	2.13E-04	0	0
IEU92_RS04505	thioredoxin-disulfide reductase	trxB	0.1517	0.5195	0.1833	-0.7589	-0.6477	0.3648	0.6712	0.3350	0.7028	-0.0876	-0.3127	1.0676	-0.2930	-0.1872	-0.4803	0.1432	0.1437	0.1437	0.2021	0.2021	0.2025	0.2489	0.2489	0.2492	0.1431	0.1431	0.1432	0.2854	0.2467	0.1435	3.15E-01	7.97E-04	3.46E-01	5.72E-04	9.50E-03	1.46E-01	1.03E-02	2.18E-01	1.26E-02	5.67E-01	3.41E-02	5.19E-13	5.15E-01	4.85E-01	1.07E-03	0	0
IEU92_RS04520	outer membrane lipoprotein chaperone LolA	lolA	0.4328	0.3773	-0.0184	-0.5171	-0.2809	-0.1611	0.8101	0.4144	0.3589	0.2930	0.1335	0.1978	0.1282	-0.1674	-0.0392	0.1254	0.1261	0.1263	0.1769	0.1770	0.1781	0.2183	0.2184	0.2188	0.1253	0.1252	0.1261	0.2500	0.2162	0.1256	7.41E-04	6.15E-03	9.32E-01	8.52E-03	2.61E-01	5.10E-01	3.59E-04	7.72E-02	1.72E-01	2.32E-02	3.11E-01	1.53E-01	7.67E-01	4.76E-01	7.73E-01	0	0
IEU92_RS04525	replication-associated recombination protein RarA	rarA	0.8584	0.7804	0.2854	-0.7004	-0.4724	-0.4107	1.6389	1.1438	1.0659	0.9385	0.6714	0.6552	0.2770	0.3408	0.6178	0.0990	0.0998	0.1001	0.1390	0.1392	0.1405	0.1730	0.1732	0.1737	0.0988	0.0987	0.0997	0.1961	0.1693	0.0990	9.46E-18	5.40E-14	1.71E-02	2.47E-06	5.45E-03	1.28E-02	1.39E-20	1.27E-10	7.87E-09	5.25E-21	1.91E-11	2.14E-10	3.44E-01	5.57E-02	7.75E-10	0	0
IEU92_RS04560	amino acid permease	ycaM	-0.3624	-1.4736	1.7051	0.5929	-1.4010	-1.8912	-1.8360	1.3427	0.2315	-1.2430	-0.0583	-1.6597	1.8707	-2.8302	-0.9595	0.3370	0.3432	0.3360	0.4806	0.4744	0.4836	0.5880	0.5839	0.5875	0.3377	0.3361	0.3429	0.6780	0.5879	0.3377	3.08E-01	5.71E-05	5.46E-06	3.06E-01	1.86E-02	6.58E-04	2.81E-03	3.05E-02	7.81E-01	3.17E-04	8.75E-01	3.44E-06	3.66E-02	2.79E-06	5.64E-03	0	0
IEU92_RS04565	LysR family transcriptional regulator	ycaN	0.1628	0.3934	0.7826	-1.0220	-0.4415	-0.1835	0.5561	0.9454	1.1760	-0.4658	0.5039	0.9925	0.0952	-0.3082	-0.2130	0.1379	0.1441	0.1391	0.1925	0.1850	0.1927	0.2487	0.2458	0.2493	0.1389	0.1337	0.1380	0.2622	0.2220	0.1395	2.62E-01	1.29E-02	3.14E-07	6.26E-07	6.70E-02	4.85E-01	3.51E-02	2.25E-04	1.28E-05	1.06E-03	2.25E-04	3.44E-12	8.38E-01	1.92E-01	1.42E-01	0	0
IEU92_RS04610	metallopeptidase YcaL	ycaL	0.5580	0.6786	0.3108	-0.6463	-0.3485	-0.0481	1.2366	0.8688	0.9894	0.5903	0.5202	0.9413	-0.0501	0.5044	0.4543	0.1669	0.1747	0.1757	0.2270	0.2270	0.2375	0.3038	0.3044	0.3088	0.1645	0.1635	0.1700	0.3131	0.2649	0.1668	1.09E-03	2.97E-04	1.71E-01	1.06E-02	2.80E-01	8.94E-01	8.71E-05	6.71E-03	4.05E-03	4.51E-04	1.88E-03	9.84E-08	9.34E-01	7.11E-02	8.00E-03	0	0
IEU92_RS04615	(d)CMP kinase	cmk	0.7359	-0.5710	-0.0501	0.9532	-0.1670	0.4650	0.1649	0.6858	-0.6211	1.1181	0.5188	-0.1561	-0.2011	1.3660	1.1650	0.1118	0.1129	0.1123	0.1583	0.1579	0.1592	0.1946	0.1943	0.1949	0.1117	0.1117	0.1124	0.2235	0.1936	0.1117	8.25E-11	1.72E-06	7.73E-01	1.25E-08	4.90E-01	1.29E-02	4.47E-01	7.33E-04	4.28E-03	3.48E-23	5.04E-06	2.10E-01	5.75E-01	4.70E-12	4.83E-25	0	0
IEU92_RS04625	integration host factor subunit beta	ihfB	-1.3027	0.5109	0.1992	0.0663	-0.3906	0.0845	-0.7918	-1.1035	0.7100	-0.7255	-1.4941	0.7945	-0.0171	-0.8325	-0.8495	0.0941	0.0937	0.0937	0.1325	0.1326	0.1321	0.1626	0.1627	0.1624	0.0935	0.0937	0.0935	0.1870	0.1618	0.0937	5.45E-43	2.26E-07	9.00E-02	7.00E-01	1.88E-02	6.54E-01	2.41E-06	3.86E-11	5.69E-05	1.83E-14	1.65E-56	1.55E-16	9.60E-01	5.36E-07	2.97E-19	0	0
IEU92_RS04655	3-deoxy-manno-octulosonate cytidylyltransferase	kdsB	-1.0749	-0.2296	-0.4929	-0.1267	0.3572	0.5518	-1.3045	-1.5678	-0.7225	-1.4312	-1.2106	-0.1706	-0.6041	-1.0151	-1.6191	0.1511	0.1512	0.1512	0.2137	0.2135	0.2138	0.2617	0.2618	0.2618	0.1510	0.1508	0.1510	0.3022	0.2616	0.1513	2.13E-12	1.84E-01	5.57E-03	6.44E-01	2.30E-01	2.99E-02	1.37E-06	5.95E-09	1.49E-02	6.63E-21	2.00E-15	3.14E-01	1.50E-01	1.68E-04	2.84E-26	0	0
IEU92_RS04665	envelope biogenesis factor ElyC	elyC	-0.4877	-0.8607	0.1485	0.4090	-0.0346	-0.3706	-1.3484	-0.3392	-0.7122	-0.9394	-0.3738	-1.0828	0.3266	-1.1960	-0.8695	0.1849	0.1874	0.1851	0.2627	0.2606	0.2646	0.3222	0.3209	0.3223	0.1849	0.1843	0.1873	0.3710	0.3215	0.1852	1.03E-02	1.56E-05	5.78E-01	1.86E-01	9.45E-01	2.76E-01	5.41E-05	3.40E-01	5.68E-02	5.92E-07	4.97E-02	2.55E-08	5.84E-01	3.14E-04	4.02E-06	0	0
IEU92_RS04670	tRNA uridine 5-oxyacetic acid(34) methyltransferase CmoM	cmoM	0.1631	0.1207	0.0506	-0.2399	-0.1683	0.3899	0.2838	0.2137	0.1713	0.0439	0.0454	0.5612	-0.3261	0.3161	-0.0100	0.1068	0.1080	0.1077	0.1508	0.1505	0.1518	0.1865	0.1863	0.1870	0.1066	0.1065	0.1072	0.2125	0.1837	0.1069	1.43E-01	3.42E-01	7.61E-01	1.76E-01	4.60E-01	3.07E-02	1.58E-01	2.99E-01	4.73E-01	7.02E-01	6.92E-01	4.80E-07	2.95E-01	1.04E-01	9.31E-01	0	0
IEU92_RS04675	chromosome partition protein MukF	mukF	0.6723	0.4716	0.3356	-0.5533	-0.3825	0.1399	1.1439	1.0079	0.8072	0.5906	0.6254	0.9471	-0.0366	0.6836	0.6470	0.0976	0.0987	0.0985	0.1374	0.1372	0.1384	0.1707	0.1706	0.1712	0.0975	0.0973	0.0980	0.1935	0.1670	0.0976	1.06E-11	6.69E-06	3.59E-03	2.03E-04	2.81E-02	4.56E-01	6.28E-11	9.69E-09	1.29E-05	2.37E-09	2.29E-10	5.19E-21	9.21E-01	7.14E-05	6.10E-11	0	0
IEU92_RS04680	chromosome partition protein MukE	mukE	0.7001	0.4397	0.3539	-0.6323	-0.4731	0.1654	1.1398	1.0540	0.7936	0.5075	0.5809	0.9590	-0.0186	0.5537	0.5351	0.1076	0.1090	0.1087	0.1514	0.1511	0.1526	0.1884	0.1883	0.1891	0.1074	0.1072	0.1080	0.2130	0.1838	0.1076	1.37E-10	1.66E-04	5.64E-03	1.13E-04	1.16E-02	4.21E-01	3.93E-09	5.72E-08	1.17E-04	3.48E-06	9.68E-08	6.40E-18	9.61E-01	3.69E-03	1.03E-06	0	0
IEU92_RS04685	chromosome partition protein MukB	mukB	0.7984	0.9028	0.4433	-1.1913	-0.5837	-0.1225	1.7012	1.2416	1.3461	0.5099	0.6580	1.2236	0.1247	0.2470	0.3717	0.1149	0.1151	0.1151	0.1623	0.1623	0.1625	0.1994	0.1994	0.1995	0.1149	0.1149	0.1150	0.2294	0.1985	0.1149	6.93E-12	4.39E-14	8.50E-04	2.59E-12	2.95E-03	5.92E-01	5.96E-17	1.40E-09	1.81E-10	1.33E-05	1.66E-08	3.08E-25	7.55E-01	2.44E-01	1.58E-03	0	0
IEU92_RS04695	YcbK family protein	mepK	-1.4824	0.0398	-0.1181	0.6308	0.2032	0.1843	-1.4425	-1.6004	-0.0782	-0.8117	-1.3972	0.1061	-0.0789	-0.5422	-0.6211	0.1113	0.1110	0.1110	0.1570	0.1570	0.1568	0.1924	0.1924	0.1923	0.1107	0.1108	0.1109	0.2217	0.1920	0.1108	6.55E-40	7.77E-01	4.41E-01	2.09E-04	3.77E-01	3.75E-01	2.26E-13	4.07E-16	7.72E-01	4.58E-13	6.63E-36	3.98E-01	8.42E-01	6.59E-03	3.42E-08	0	0
IEU92_RS04700	hydroxyacylglutathione hydrolase GloC	gloC	-1.2017	0.2613	-0.0788	0.2807	0.1649	0.1232	-0.9404	-1.2805	0.1825	-0.6596	-1.1156	0.3057	-0.1212	-0.4504	-0.5715	0.0998	0.0996	0.0996	0.1407	0.1408	0.1407	0.1727	0.1727	0.1726	0.0993	0.0994	0.0995	0.1987	0.1720	0.0994	7.19E-33	1.73E-02	5.83E-01	8.28E-02	4.33E-01	5.24E-01	1.24E-07	4.65E-13	4.03E-01	5.77E-11	8.79E-29	3.77E-03	7.24E-01	1.20E-02	1.51E-08	0	0
IEU92_RS04705	aspartate transaminase	aspC	-1.4360	0.3357	0.4970	-0.1285	-0.5762	0.1666	-1.1003	-0.9390	0.8327	-1.2288	-1.5152	0.9994	-0.1683	-1.1413	-1.3096	0.1220	0.1217	0.1216	0.1723	0.1722	0.1718	0.2111	0.2110	0.2109	0.1218	0.1217	0.1215	0.2433	0.2106	0.1219	1.86E-31	1.20E-02	3.60E-04	5.55E-01	6.27E-03	4.77E-01	4.26E-07	1.80E-05	3.07E-04	1.59E-23	4.90E-35	1.48E-15	6.84E-01	1.25E-07	1.80E-26	0	0
IEU92_RS04715	asparagine--tRNA ligase	asnS	-0.2261	0.2567	0.2869	-0.3454	-0.3026	0.3297	0.0306	0.0608	0.5436	-0.3148	-0.2418	0.8733	-0.1043	-0.0009	-0.1052	0.1277	0.1278	0.1278	0.1805	0.1805	0.1806	0.2214	0.2213	0.2214	0.1277	0.1276	0.1277	0.2552	0.2209	0.1277	8.84E-02	7.32E-02	7.09E-02	9.70E-02	2.29E-01	1.40E-01	9.04E-01	8.12E-01	3.22E-02	1.66E-02	6.75E-02	3.76E-11	8.21E-01	9.97E-01	4.36E-01	0	0
IEU92_RS04720	nicotinate phosphoribosyltransferase	pncB	0.6895	-0.4844	0.0910	0.8309	-0.0858	0.3996	0.2051	0.7805	-0.3934	1.0360	0.6947	0.0063	-0.2046	1.4409	1.2363	0.1694	0.1702	0.1698	0.2397	0.2394	0.2403	0.2942	0.2939	0.2944	0.1693	0.1693	0.1698	0.3386	0.2933	0.1693	6.65E-05	9.42E-03	7.24E-01	1.58E-03	8.40E-01	1.85E-01	5.32E-01	1.19E-02	2.78E-01	1.64E-09	5.72E-05	9.75E-01	7.26E-01	1.71E-06	5.57E-13	0	0
IEU92_RS04730	aliphatic sulfonates ABC transporter ATP-binding protein	ssuB	-0.3761	-0.3524	-0.6628	0.3892	0.6050	0.5159	-0.7285	-1.0389	-1.0153	-0.3393	-0.4339	-0.4994	-0.6254	0.1188	-0.5066	0.1221	0.1330	0.1332	0.1738	0.1732	0.1902	0.2218	0.2220	0.2281	0.1191	0.1180	0.1316	0.2469	0.2145	0.1223	2.68E-03	1.61E-02	8.67E-06	4.90E-02	4.06E-03	2.18E-02	1.64E-03	6.24E-06	4.06E-05	5.52E-03	3.17E-04	3.09E-04	5.80E-02	6.12E-01	4.85E-05	0	0
IEU92_RS04735	aliphatic sulfonate ABC transporter permease SsuC	ssuC	1.1408	0.5120	-0.1688	-0.4038	0.2885	0.0329	1.6528	0.9720	0.3432	1.2490	1.2605	0.3762	-0.0242	1.4016	1.3774	0.2427	0.2749	0.2872	0.3242	0.3331	0.3818	0.4695	0.4768	0.4940	0.2378	0.2357	0.2714	0.4497	0.3807	0.2395	3.95E-06	9.84E-02	6.95E-01	3.01E-01	5.87E-01	9.53E-01	7.23E-04	5.67E-02	5.99E-01	2.40E-07	1.40E-07	2.11E-01	9.75E-01	3.62E-04	1.49E-08	0	0
IEU92_RS04745	aliphatic sulfonate ABC transporter substrate-binding protein SsuA	ssuA	0.3160	-0.6711	-0.5192	1.0462	0.7621	0.6718	-0.3551	-0.2032	-1.1904	0.6912	0.5590	-0.5185	-0.8393	1.6059	0.7666	0.2555	0.3008	0.2859	0.3732	0.3604	0.4197	0.4840	0.4749	0.5007	0.2489	0.2477	0.2871	0.5202	0.4559	0.2506	2.39E-01	4.51E-02	1.57E-01	1.19E-02	1.13E-01	2.04E-01	5.11E-01	7.10E-01	3.88E-02	6.83E-03	2.86E-02	9.70E-02	2.64E-01	6.51E-04	2.83E-03	0	0
IEU92_RS04760	molecular chaperone	elfD	1.1296	-0.0058	-0.3987	-0.7721	0.4585	0.0867	1.1237	0.7309	-0.4045	0.3516	1.1893	-0.3178	-0.0100	0.4981	0.4881	0.1900	0.2210	0.2233	0.2702	0.2677	0.3151	0.3659	0.3673	0.3842	0.1923	0.1860	0.2225	0.3831	0.3303	0.1940	4.75E-09	9.87E-01	1.66E-01	1.03E-02	2.18E-01	8.54E-01	3.31E-03	6.31E-02	4.04E-01	7.74E-02	2.78E-10	1.96E-01	9.87E-01	1.56E-01	1.44E-02	0	0
IEU92_RS04765	fimbrial biogenesis usher protein	elfC	0.7701	0.0029	-0.0619	-0.4064	0.1743	-0.0467	0.7730	0.7082	-0.0591	0.3666	0.8826	-0.1057	-0.1675	0.4324	0.2649	0.1577	0.1660	0.1645	0.2229	0.2208	0.2328	0.2829	0.2821	0.2868	0.1577	0.1563	0.1649	0.3136	0.2704	0.1587	1.62E-06	9.92E-01	8.14E-01	1.15E-01	6.26E-01	8.95E-01	9.34E-03	1.77E-02	8.90E-01	2.41E-02	2.65E-08	5.78E-01	7.60E-01	1.32E-01	1.08E-01	0	0
IEU92_RS04770	fimbrial protein	elfG	0.0974	-0.5021	-0.1540	0.3953	0.1800	0.0060	-0.4047	-0.0565	-0.6561	-0.0094	0.1235	-0.6501	-0.1318	0.0226	-0.1092	0.1174	0.1330	0.1252	0.1697	0.1625	0.1860	0.2180	0.2134	0.2224	0.1158	0.1141	0.1315	0.2378	0.2065	0.1179	4.35E-01	4.44E-04	3.65E-01	3.99E-02	4.65E-01	9.83E-01	8.25E-02	8.18E-01	8.71E-03	9.41E-01	3.04E-01	2.10E-06	7.50E-01	9.22E-01	3.80E-01	0	0
IEU92_RS04775	fimbrial protein	ycbU	1.3594	-0.1302	-0.0975	-0.2311	0.3539	0.2641	1.2293	1.2619	-0.2277	0.9982	1.6158	0.0364	-0.2238	1.5186	1.2948	0.2150	0.2525	0.2439	0.3064	0.2966	0.3458	0.4148	0.4096	0.4305	0.2145	0.2108	0.2417	0.4220	0.3633	0.2147	4.52E-10	6.75E-01	8.01E-01	5.51E-01	4.24E-01	5.87E-01	4.64E-03	3.35E-03	6.97E-01	4.90E-06	3.48E-14	9.04E-01	7.62E-01	4.95E-05	2.83E-09	0	0
IEU92_RS04780	fimbrial protein	ycbV	0.5395	-0.5931	-0.6673	0.7146	0.9173	0.5085	-0.0536	-0.1278	-1.2603	0.6610	0.7895	-0.7518	-0.8069	1.4196	0.6127	0.1702	0.2114	0.2041	0.2513	0.2436	0.3028	0.3342	0.3297	0.3527	0.1660	0.1636	0.2083	0.3568	0.3144	0.1687	1.98E-03	1.06E-02	5.42E-03	1.07E-02	1.70E-03	1.80E-01	8.88E-01	7.37E-01	1.20E-03	9.54E-05	2.10E-06	6.19E-04	9.57E-02	1.13E-05	3.78E-04	0	0
IEU92_RS04785	fimbrial chaperone	ycbF	-0.5696	-0.0535	0.1934	0.4568	-0.1311	-0.1701	-0.6231	-0.3762	0.1399	-0.1663	-0.5073	-0.0302	-0.0135	-0.2741	-0.2877	0.1182	0.1229	0.1186	0.1643	0.1611	0.1693	0.2100	0.2075	0.2103	0.1138	0.1138	0.1205	0.2278	0.1962	0.1159	2.21E-06	7.26E-01	2.12E-01	1.27E-02	6.16E-01	4.58E-01	4.60E-03	9.21E-02	6.16E-01	1.61E-01	1.21E-05	8.36E-01	9.73E-01	1.90E-01	1.58E-02	0	0
IEU92_RS04795	cell division protein ZapC	zapC	0.2171	0.2238	0.4268	-0.9531	-0.0109	-0.3596	0.4409	0.6439	0.6507	-0.5122	0.6330	0.2910	0.7404	-0.4559	0.2845	0.1244	0.1250	0.1247	0.1758	0.1753	0.1763	0.2163	0.2161	0.2165	0.1245	0.1240	0.1248	0.2480	0.2146	0.1243	9.31E-02	1.14E-01	3.41E-03	3.49E-07	9.74E-01	9.43E-02	5.58E-02	4.60E-03	7.47E-03	5.53E-05	5.19E-07	2.98E-02	2.21E-02	4.32E-02	2.63E-02	0	0
IEU92_RS04810	ABC transporter ATP-binding protein	uup	1.9983	-0.4946	-0.3025	-0.5726	0.2299	0.2379	1.5037	1.6958	-0.7971	0.9311	1.9257	-0.5592	-0.0776	1.0964	1.0188	0.1007	0.1023	0.1019	0.1428	0.1424	0.1446	0.1760	0.1757	0.1767	0.1008	0.1006	0.1021	0.2019	0.1749	0.1008	1.02E-86	5.18E-06	1.26E-02	2.17E-04	2.51E-01	1.90E-01	5.48E-17	2.96E-21	3.12E-05	6.06E-20	9.30E-81	1.36E-07	8.31E-01	8.71E-10	1.36E-23	0	0
IEU92_RS04835	bifunctional 3-hydroxydecanoyl-ACP dehydratase/trans-2-decenoyl-ACP isomerase	fabA	-0.6708	0.0666	0.1133	0.7044	-0.9027	0.6270	-0.6043	-0.5576	0.1798	0.1001	-1.4603	0.8069	-0.5179	-0.0622	-0.5801	0.1169	0.1170	0.1169	0.1650	0.1652	0.1651	0.2026	0.2026	0.2027	0.1166	0.1169	0.1167	0.2333	0.2019	0.1168	1.59E-08	6.43E-01	4.92E-01	7.83E-05	1.44E-06	9.67E-04	4.39E-03	9.05E-03	4.87E-01	4.18E-01	2.75E-35	2.26E-11	1.03E-01	7.79E-01	1.06E-06	0	0
IEU92_RS04840	Lon protease family protein	ycbZ	-0.4175	-0.0391	-0.0868	0.1693	0.1076	-0.2199	-0.4566	-0.5043	-0.1259	-0.2873	-0.3968	-0.3458	0.1939	-0.4865	-0.2926	0.0609	0.0615	0.0613	0.0859	0.0857	0.0868	0.1061	0.1060	0.1063	0.0606	0.0605	0.0615	0.1213	0.1050	0.0607	1.30E-11	6.04E-01	2.86E-01	8.68E-02	3.95E-01	3.34E-02	3.30E-05	4.35E-06	3.44E-01	3.21E-06	9.60E-11	6.26E-08	2.69E-01	6.56E-06	2.22E-06	0	0
IEU92_RS04845	macrodomain Ter protein MatP	matP	-0.2592	-0.6498	-0.5125	0.6216	0.6230	0.2544	-0.9089	-0.7717	-1.1623	-0.2873	-0.1487	-0.9079	-0.4158	0.0776	-0.3382	0.1860	0.1897	0.1884	0.2641	0.2628	0.2688	0.3253	0.3245	0.3267	0.1855	0.1850	0.1898	0.3736	0.3240	0.1859	1.83E-01	1.56E-03	2.38E-02	3.77E-02	6.91E-02	4.88E-01	7.78E-03	2.50E-02	1.26E-03	1.37E-01	4.50E-01	4.47E-06	4.73E-01	8.29E-01	7.92E-02	0	0
IEU92_RS04850	porin OmpA	ompA	-0.4058	0.5105	0.1736	-0.9638	-0.7221	0.2412	0.1047	-0.2323	0.6841	-0.8591	-0.9544	0.9253	0.1315	-1.1664	-1.0350	0.1186	0.1186	0.1186	0.1678	0.1678	0.1678	0.2055	0.2055	0.2055	0.1186	0.1186	0.1186	0.2372	0.2055	0.1186	8.30E-04	5.46E-05	2.70E-01	6.14E-08	2.46E-04	2.61E-01	6.54E-01	3.06E-01	2.73E-03	8.63E-13	1.75E-15	4.15E-14	7.50E-01	3.01E-08	6.07E-18	0	0
IEU92_RS04860	CRP-S regulon transcriptional coactivator Sxy	sxy	-0.9914	-0.1458	-0.1202	0.1204	0.3451	-0.3478	-1.1372	-1.1116	-0.2660	-1.0168	-0.7665	-0.6138	0.2762	-1.1397	-0.8636	0.1022	0.1030	0.1022	0.1442	0.1429	0.1458	0.1777	0.1773	0.1777	0.1013	0.1003	0.1037	0.2033	0.1760	0.1017	8.00E-22	2.17E-01	3.87E-01	5.05E-01	6.33E-02	4.68E-02	4.51E-10	1.07E-09	2.19E-01	2.76E-23	4.18E-14	1.15E-08	3.65E-01	2.36E-10	4.41E-17	0	0
IEU92_RS04865	YccS family putative transporter	yccS	0.8026	0.2285	0.0680	-0.3698	0.0021	-0.0114	1.0312	0.8706	0.2965	0.6613	0.8727	0.2852	-0.0100	0.7200	0.7101	0.0777	0.0799	0.0797	0.1093	0.1090	0.1120	0.1375	0.1373	0.1386	0.0775	0.0773	0.0793	0.1537	0.1327	0.0777	1.42E-24	8.99E-03	5.49E-01	2.08E-03	9.93E-01	9.46E-01	2.16E-13	6.96E-10	6.64E-02	3.32E-17	4.04E-29	6.47E-04	9.71E-01	1.20E-07	1.49E-19	0	0
IEU92_RS04870	YccF domain-containing protein	yccF	0.7601	-0.2560	0.1523	-0.1143	-0.1565	0.5922	0.5041	0.9124	-0.1037	0.3898	0.7559	0.4886	-0.5057	0.9779	0.4722	0.1723	0.1790	0.1758	0.2446	0.2417	0.2488	0.3055	0.3037	0.3075	0.1723	0.1715	0.1747	0.3424	0.2958	0.1726	1.53E-05	2.12E-01	5.43E-01	7.21E-01	7.02E-01	4.72E-02	1.25E-01	4.26E-03	8.17E-01	2.82E-02	1.52E-05	8.70E-03	3.17E-01	1.40E-03	7.71E-03	0	0
IEU92_RS04875	DNA helicase IV	helD	-0.8329	0.2846	-0.2040	-0.0285	0.2448	0.0667	-0.5483	-1.0369	0.0806	-0.5768	-0.7921	0.1472	-0.1535	-0.4693	-0.6228	0.0894	0.0894	0.0897	0.1257	0.1258	0.1262	0.1550	0.1552	0.1552	0.0887	0.0886	0.0892	0.1774	0.1534	0.0890	2.92E-20	3.41E-03	6.68E-02	8.67E-01	1.52E-01	7.16E-01	6.82E-04	7.77E-11	7.03E-01	1.46E-10	8.94E-19	1.32E-01	5.91E-01	3.17E-03	5.05E-12	0	0
IEU92_RS04895	heat shock protein HspQ	hspQ	-1.4388	-0.3499	-0.5415	0.7204	0.4017	-0.1594	-1.7886	-1.9802	-0.8914	-1.0682	-1.5786	-1.0507	0.1389	-1.3674	-1.2284	0.1251	0.1251	0.1250	0.1765	0.1766	0.1779	0.2164	0.2164	0.2164	0.1241	0.1242	0.1261	0.2502	0.2169	0.1246	4.16E-30	1.08E-02	1.38E-04	1.64E-04	8.39E-02	5.14E-01	5.61E-16	3.00E-19	1.60E-04	1.66E-17	1.86E-36	6.11E-16	7.50E-01	7.03E-10	1.62E-22	0	0
IEU92_RS04900	23S rRNA (cytosine(1962)-C(5))-methyltransferase RlmI	rlmI	0.5865	-0.6037	-0.2752	1.0318	0.2488	0.7757	-0.0172	0.3112	-0.8789	1.0146	0.5601	-0.1033	-0.7177	1.7639	1.0462	0.0919	0.0958	0.0942	0.1308	0.1297	0.1341	0.1628	0.1618	0.1640	0.0915	0.0915	0.0938	0.1838	0.1594	0.0916	3.12E-10	1.78E-09	1.43E-02	4.52E-14	1.58E-01	1.68E-07	9.26E-01	7.31E-02	5.69E-07	3.99E-28	1.57E-09	3.28E-01	1.66E-03	1.04E-27	9.51E-30	0	0
IEU92_RS04905	acylphosphatase	yccX	-0.3435	-0.9802	-0.4735	1.7132	0.6177	0.3770	-1.3237	-0.8170	-1.4537	0.3895	-0.1993	-1.0768	-0.5927	0.9107	0.3180	0.1772	0.1866	0.1811	0.2537	0.2500	0.2636	0.3142	0.3110	0.3164	0.1749	0.1753	0.1853	0.3579	0.3119	0.1755	6.16E-02	6.43E-07	3.09E-02	1.38E-10	5.62E-02	2.64E-01	4.81E-05	1.29E-02	2.19E-05	3.09E-02	2.80E-01	2.13E-08	2.50E-01	4.93E-03	8.04E-02	0	0
IEU92_RS04910	sulfurtransferase TusE	tusE	-0.1965	-0.3569	-0.3298	1.2665	0.3359	0.3067	-0.5535	-0.5264	-0.6867	0.7131	-0.1905	-0.3800	-0.4366	1.0259	0.5893	0.1313	0.1364	0.1348	0.1854	0.1848	0.1921	0.2323	0.2314	0.2343	0.1291	0.1298	0.1351	0.2612	0.2267	0.1296	1.52E-01	1.75E-02	4.59E-02	8.32E-11	1.85E-01	2.06E-01	2.45E-02	3.25E-02	9.19E-03	5.43E-08	1.60E-01	8.34E-03	2.46E-01	1.09E-05	8.06E-06	0	0
IEU92_RS04915	FtsH protease modulator YccA	yccA	-0.5134	1.1994	-0.4241	-0.6044	0.1837	0.2830	0.6860	-0.9375	0.7754	0.0816	-0.7537	1.0584	-0.2918	0.1242	-0.1676	0.1371	0.1368	0.1375	0.1932	0.1937	0.1935	0.2375	0.2378	0.2377	0.1367	0.1368	0.1368	0.2732	0.2364	0.1369	2.47E-04	2.47E-17	9.17E-03	4.64E-03	5.45E-01	2.53E-01	5.83E-03	1.55E-04	3.38E-03	5.76E-01	5.86E-08	6.62E-14	4.93E-01	6.31E-01	2.42E-01	0	0
IEU92_RS04975	tyrosine-protein kinase	etk	1.3522	-0.0563	-0.4328	-1.2489	0.5313	-0.1875	1.2958	0.9194	-0.4891	0.0469	1.4507	-0.6766	0.1098	-0.0420	0.0678	0.1551	0.1579	0.1582	0.2198	0.2194	0.2243	0.2719	0.2721	0.2737	0.1556	0.1548	0.1589	0.3115	0.2697	0.1559	6.49E-18	7.78E-01	2.29E-02	8.60E-08	6.24E-02	5.46E-01	3.96E-06	1.24E-03	1.33E-01	7.81E-01	1.73E-20	4.78E-05	8.44E-01	8.90E-01	6.86E-01	0	0
IEU92_RS05045	TMAO reductase system sensor histidine kinase/response regulator TorS	torS	1.3369	-0.2097	-0.2055	-0.0867	0.4841	0.1495	1.1272	1.1314	-0.4151	1.0405	1.6156	-0.2656	-0.2724	1.4687	1.1963	0.1076	0.1125	0.1115	0.1527	0.1517	0.1584	0.1917	0.1911	0.1939	0.1076	0.1071	0.1118	0.2152	0.1863	0.1077	7.08E-35	9.81E-02	1.51E-01	6.59E-01	9.85E-03	4.88E-01	1.07E-08	8.99E-09	6.62E-02	9.99E-22	1.02E-50	2.67E-02	4.08E-01	1.01E-14	3.21E-28	0	0
IEU92_RS05050	TMAO reductase system periplasmic protein TorT	torT	-0.0004	0.0718	0.0917	-0.0455	0.1088	-0.3154	0.0714	0.0912	0.1635	0.0259	0.2000	-0.1520	0.1223	-0.0892	0.0331	0.1232	0.1280	0.1264	0.1729	0.1709	0.1793	0.2194	0.2184	0.2212	0.1220	0.1209	0.1279	0.2425	0.2091	0.1228	9.98E-01	6.48E-01	6.20E-01	8.45E-01	7.08E-01	1.57E-01	7.77E-01	7.17E-01	5.73E-01	8.45E-01	1.12E-01	2.88E-01	7.72E-01	6.96E-01	8.03E-01	0	0
IEU92_RS05055	two-component system response regulator TorR	torR	0.1235	-0.0529	-0.2655	-0.0023	0.3374	0.1588	0.0706	-0.1420	-0.3184	0.0683	0.1954	-0.1596	-0.2382	0.2989	0.0607	0.1341	0.1406	0.1402	0.1890	0.1879	0.1980	0.2397	0.2395	0.2432	0.1330	0.1319	0.1396	0.2660	0.2299	0.1339	3.85E-01	7.67E-01	1.38E-01	9.92E-01	1.92E-01	5.65E-01	7.97E-01	6.05E-01	2.90E-01	6.32E-01	1.56E-01	3.08E-01	5.77E-01	2.23E-01	6.73E-01	0	0
IEU92_RS05060	pentaheme c-type cytochrome TorC	torC	0.5671	-0.1969	-0.2761	0.1786	0.4493	0.0805	0.3703	0.2911	-0.4730	0.5488	0.7403	-0.3925	-0.2393	0.8025	0.5632	0.1692	0.1974	0.1921	0.2407	0.2345	0.2775	0.3238	0.3206	0.3363	0.1661	0.1634	0.1959	0.3373	0.2923	0.1683	1.06E-03	4.02E-01	2.78E-01	5.58E-01	1.59E-01	8.46E-01	2.95E-01	4.18E-01	2.51E-01	1.25E-03	8.68E-06	6.41E-02	6.74E-01	8.32E-03	1.07E-03	0	0
IEU92_RS05065	trimethylamine-N-oxide reductase TorA	torA	0.8112	-0.5637	-0.4231	0.2588	0.5316	0.0929	0.2475	0.3880	-0.9868	0.5062	0.9196	-0.8939	-0.1193	0.7076	0.5883	0.1043	0.1200	0.1153	0.1518	0.1471	0.1711	0.1958	0.1929	0.2018	0.1040	0.1026	0.1210	0.2152	0.1881	0.1046	1.51E-14	9.74E-06	1.58E-03	1.44E-01	2.82E-03	7.10E-01	2.45E-01	6.02E-02	5.70E-06	1.71E-06	6.95E-19	8.31E-13	7.50E-01	2.69E-04	3.09E-08	0	0
IEU92_RS05085	YccE family protein	yccE	0.5816	0.9006	-0.4679	-1.3611	0.4261	-0.2976	1.4822	0.1137	0.4327	0.1211	0.5398	0.1351	0.4133	-0.2183	0.1950	0.2032	0.2139	0.2392	0.2706	0.2868	0.3132	0.3770	0.3919	0.3976	0.2031	0.1970	0.2242	0.3897	0.3306	0.2064	5.32E-03	8.08E-05	1.24E-01	2.56E-06	2.98E-01	4.86E-01	1.53E-04	8.02E-01	3.88E-01	5.77E-01	7.60E-03	6.01E-01	4.97E-01	5.46E-01	3.70E-01	0	0
IEU92_RS05110	pyrimidine utilization transport protein G	rutG	-0.4646	0.2555	-0.1435	0.1027	0.1411	-0.2339	-0.2091	-0.6080	0.1120	-0.1063	-0.4670	-0.1219	0.2325	-0.3426	-0.1101	0.1408	0.1435	0.1446	0.1945	0.1954	0.2027	0.2485	0.2491	0.2506	0.1369	0.1369	0.1446	0.2737	0.2362	0.1383	1.28E-03	1.16E-01	4.79E-01	6.84E-01	6.65E-01	3.86E-01	4.50E-01	2.13E-02	7.49E-01	4.65E-01	8.55E-04	4.60E-01	6.01E-01	1.73E-01	4.52E-01	0	0
IEU92_RS05115	pyrimidine utilization flavin reductase protein F	rutF	0.0612	0.6832	0.5374	-0.5368	-0.5978	-0.6115	0.7444	0.5986	1.2206	0.2076	0.0007	0.6092	0.6511	-0.4643	0.1868	0.2730	0.2829	0.2796	0.3635	0.3599	0.3792	0.4967	0.4948	0.5003	0.2640	0.2626	0.2788	0.4951	0.4156	0.2691	8.37E-01	2.92E-02	1.32E-01	2.12E-01	2.35E-01	2.01E-01	1.65E-01	2.72E-01	3.35E-02	4.59E-01	9.98E-01	4.24E-02	3.84E-01	2.97E-01	5.12E-01	0	0
IEU92_RS05120	malonic semialdehyde reductase	rutE	0.1650	-0.2019	-0.2072	0.6017	0.5693	0.5117	-0.0369	-0.0422	-0.4092	0.5648	0.5271	0.1026	-0.9243	1.4386	0.5143	0.1947	0.2248	0.2163	0.2739	0.2657	0.3057	0.3695	0.3644	0.3813	0.1862	0.1843	0.2102	0.3738	0.3222	0.1896	4.26E-01	4.55E-01	4.97E-01	5.38E-02	1.07E-01	1.82E-01	9.31E-01	9.20E-01	3.95E-01	3.09E-03	5.30E-03	6.77E-01	6.58E-02	1.41E-05	8.25E-03	0	0
IEU92_RS05125	pyrimidine utilization protein D	rutD	1.5056	0.2667	-0.0386	-0.1290	0.0035	0.1349	1.7723	1.4670	0.2281	1.6434	1.4705	0.3630	-0.1560	1.7432	1.5872	0.2165	0.2567	0.2564	0.2953	0.2944	0.3486	0.4285	0.4283	0.4499	0.2128	0.2120	0.2464	0.4039	0.3419	0.2151	6.57E-12	3.81E-01	9.29E-01	7.38E-01	9.95E-01	7.95E-01	6.65E-05	1.06E-03	7.11E-01	2.35E-14	7.42E-12	1.81E-01	8.31E-01	6.76E-07	3.16E-13	0	0
IEU92_RS05130	3-aminoacrylate deaminase	rutC	1.5547	0.7817	0.3058	-0.6379	-0.1517	-0.6009	2.3364	1.8606	1.0875	1.6986	1.7088	0.4866	0.5727	1.2517	1.8244	0.3294	0.3709	0.3773	0.4294	0.4331	0.5020	0.6424	0.6461	0.6682	0.3238	0.3214	0.3723	0.5844	0.4852	0.3256	3.62E-06	5.92E-02	5.73E-01	2.09E-01	8.44E-01	3.65E-01	4.73E-04	6.22E-03	1.76E-01	2.47E-07	1.67E-07	2.39E-01	5.37E-01	1.33E-02	3.48E-08	0	0
IEU92_RS05135	peroxyureidoacrylate/ureidoacrylate amidohydrolase RutB	rutB	1.4129	0.2240	-0.1148	0.0608	0.1250	-0.2419	1.6369	1.2981	0.1091	1.6977	1.4231	-0.1327	0.1843	1.4660	1.6503	0.2558	0.3036	0.3045	0.3497	0.3503	0.4260	0.5056	0.5062	0.5319	0.2504	0.2500	0.3075	0.4900	0.4196	0.2529	5.47E-08	5.44E-01	8.14E-01	8.98E-01	8.40E-01	6.96E-01	1.92E-03	1.53E-02	8.90E-01	2.24E-11	2.07E-08	7.14E-01	8.33E-01	7.25E-04	1.23E-10	0	0
IEU92_RS05145	HTH-type transcriptional regulator RutR	rutR	0.2476	0.3063	-0.4417	0.0836	0.3925	0.5137	0.5539	-0.1941	-0.1354	0.6375	0.1984	0.3783	-0.5997	1.1020	0.5023	0.1584	0.1623	0.1652	0.2214	0.2237	0.2292	0.2800	0.2817	0.2839	0.1568	0.1569	0.1608	0.3126	0.2700	0.1576	1.34E-01	9.35E-02	2.67E-02	7.74E-01	2.05E-01	6.30E-02	6.37E-02	5.45E-01	7.31E-01	6.74E-05	2.28E-01	2.84E-02	1.71E-01	7.43E-05	1.85E-03	0	0
IEU92_RS05150	trifunctional transcriptional regulator/proline dehydrogenase/L-glutamate gamma-semialdehyde dehydrogenase	putA	1.3315	-0.1621	0.6574	-0.0258	-0.6124	-0.5569	1.1693	1.9888	0.4952	1.1435	1.3765	-0.0617	0.4532	0.6316	1.0848	0.1932	0.1956	0.1941	0.2733	0.2722	0.2753	0.3373	0.3364	0.3378	0.1931	0.1930	0.1950	0.3856	0.3336	0.1932	1.02E-11	4.93E-01	3.79E-03	9.47E-01	8.82E-02	9.72E-02	8.75E-04	9.40E-09	2.29E-01	5.46E-09	1.85E-12	7.92E-01	4.47E-01	7.27E-02	3.28E-08	0	0
IEU92_RS05155	hypothetical protein		2.0432	-0.0026	0.6103	-0.7625	-0.4043	0.0675	2.0406	2.6535	0.6077	1.2781	2.2492	0.6752	-0.1677	1.5516	1.3839	0.5110	0.6550	0.5823	0.7256	0.6491	0.8231	1.0580	1.0146	1.0942	0.5155	0.5004	0.5820	0.9312	0.7721	0.5206	8.98E-05	9.99E-01	4.50E-01	3.92E-01	7.16E-01	NA	7.10E-02	1.33E-02	6.80E-01	1.60E-02	1.02E-05	NA	9.25E-01	5.61E-02	9.64E-03	0	0
IEU92_RS05195	poly-beta-1,6-N-acetyl-D-glucosamine N-deacetylase PgaB	pgaB	0.9476	-0.3618	-0.5721	0.5210	0.4550	0.4429	0.5857	0.3755	-0.9339	1.1068	0.8306	-0.4910	-0.5425	1.4327	0.8902	0.2044	0.2116	0.2113	0.2900	0.2897	0.2998	0.3613	0.3611	0.3652	0.2039	0.2038	0.2109	0.4105	0.3560	0.2044	5.39E-06	1.32E-01	2.46E-02	1.21E-01	2.66E-01	2.47E-01	1.32E-01	3.49E-01	2.52E-02	9.19E-08	6.44E-05	3.01E-02	3.81E-01	9.45E-05	1.92E-05	0	0
IEU92_RS05200	poly-beta-1,6 N-acetyl-D-glucosamine export porin PgaA	pgaA	0.6176	-0.0734	-0.2904	1.4382	-0.1543	0.3549	0.5441	0.3272	-0.3638	1.9824	0.1729	-0.0089	-0.1877	1.8926	1.7049	0.1390	0.1420	0.1419	0.1961	0.1965	0.2002	0.2441	0.2441	0.2458	0.1382	0.1388	0.1412	0.2769	0.2399	0.1384	1.33E-05	6.74E-01	1.04E-01	2.72E-12	6.29E-01	1.53E-01	3.57E-02	2.20E-01	2.24E-01	4.98E-46	2.35E-01	9.60E-01	6.91E-01	9.58E-15	2.32E-34	0	0
IEU92_RS05205	GGDEF domain-containing protein	dgcT	0.9416	-0.5256	0.7641	0.4414	-0.7241	-0.6008	0.4160	1.7057	0.2385	0.8574	0.9816	-0.3623	0.3350	0.2967	0.6317	0.1346	0.1463	0.1371	0.1930	0.1858	0.2009	0.2444	0.2391	0.2458	0.1341	0.1335	0.1429	0.2684	0.2320	0.1350	5.00E-12	8.67E-04	4.12E-07	4.40E-02	1.10E-03	1.07E-02	1.13E-01	3.44E-12	4.44E-01	2.90E-10	3.76E-13	1.79E-02	4.16E-01	2.31E-01	4.32E-06	0	0
IEU92_RS05225	RtT sRNA		1.9323	-0.9795	2.1078	0.9906	-2.4719	0.8192	0.9528	4.0402	1.1283	1.9433	1.5683	1.9475	-0.7111	2.3985	1.6874	1.4225	1.7825	1.4662	1.9951	1.7202	2.0868	2.8945	2.7112	2.9162	1.3989	1.4012	1.4849	2.4474	1.9858	1.4304	1.95E-01	6.55E-01	2.78E-01	7.03E-01	3.18E-01	NA	7.74E-01	1.71E-01	7.85E-01	1.83E-01	2.88E-01	NA	8.75E-01	2.58E-01	2.60E-01	0	0
IEU92_RS05235	tRNA-Ser		0.3140	0.2502	-0.0357	-0.3506	-0.6493	0.8262	0.5642	0.2783	0.2145	0.2136	-0.3710	1.0407	-0.0899	0.3548	0.2649	0.7310	0.7775	0.7777	1.0153	1.0194	1.0575	1.3301	1.3302	1.3564	0.7227	0.7283	0.7344	1.4059	1.2019	0.7294	6.92E-01	8.02E-01	9.80E-01	7.94E-01	7.08E-01	NA	7.09E-01	8.55E-01	9.14E-01	7.84E-01	6.34E-01	NA	9.71E-01	7.88E-01	7.37E-01	0	0
IEU92_RS05240	glyoxylate/hydroxypyruvate reductase GhrA	ghrA	-0.6205	1.0588	0.3338	-0.9559	-0.3750	-0.4036	0.4383	-0.2867	1.3926	-0.5176	-0.6617	0.9890	0.3185	-0.9624	-0.6439	0.1642	0.1636	0.1641	0.2309	0.2311	0.2307	0.2845	0.2848	0.2845	0.1637	0.1635	0.1635	0.3259	0.2816	0.1641	2.18E-04	6.30E-10	1.07E-01	1.30E-04	2.48E-01	1.60E-01	1.53E-01	3.65E-01	5.52E-06	2.03E-03	7.25E-05	5.38E-09	5.37E-01	9.51E-04	1.22E-04	0	0
IEU92_RS05245	zinc-binding phosphatase	ycdX	-0.5342	0.6458	0.0846	-0.8421	-0.1431	0.1730	0.1115	-0.4496	0.7303	-0.7305	-0.5927	0.9034	-0.1084	-0.6160	-0.7244	0.1405	0.1404	0.1407	0.1980	0.1980	0.1980	0.2437	0.2439	0.2438	0.1403	0.1400	0.1401	0.2795	0.2416	0.1406	1.99E-04	1.52E-05	6.87E-01	8.34E-05	6.65E-01	5.25E-01	6.87E-01	8.64E-02	7.67E-03	3.05E-07	3.27E-05	4.67E-10	8.31E-01	1.45E-02	4.04E-07	0	0
IEU92_RS05250	molecular chaperone YcdY	ycdY	-0.0297	0.9110	0.1311	-1.0579	-0.1884	0.1166	0.8814	0.1015	1.0421	-0.1766	-0.0869	1.1587	-0.0613	-0.1173	-0.1786	0.1302	0.1304	0.1312	0.1826	0.1830	0.1833	0.2267	0.2272	0.2273	0.1299	0.1295	0.1298	0.2574	0.2220	0.1302	8.35E-01	2.08E-11	4.75E-01	4.71E-08	5.06E-01	6.56E-01	1.82E-04	6.98E-01	2.29E-05	1.93E-01	5.29E-01	4.27E-18	8.98E-01	6.29E-01	1.88E-01	0	0
IEU92_RS05255	DUF1097 domain-containing protein	ycdZ	1.0120	0.9403	0.7789	-1.3405	-0.8846	-1.0234	1.9523	1.7908	1.7192	0.6118	0.9062	0.6958	1.0682	-0.5173	0.5509	0.2007	0.2017	0.2016	0.2826	0.2824	0.2839	0.3497	0.3497	0.3502	0.2007	0.2004	0.2017	0.3988	0.3444	0.2009	7.23E-07	1.14E-05	8.10E-04	9.97E-06	1.16E-02	1.79E-03	5.81E-08	7.23E-07	5.21E-06	2.95E-03	9.00E-06	1.09E-03	4.30E-02	1.58E-01	7.57E-03	0	0
IEU92_RS05275	biofilm master transcriptional regulator CsgD	csgD	-0.0514	-1.6671	0.4885	0.8670	-0.1260	0.2385	-1.7185	0.4371	-1.1786	-0.8515	0.3111	-0.9401	-0.0295	-0.2505	-0.2800	0.1556	0.2077	0.1579	0.2540	0.2087	0.2689	0.3087	0.2776	0.3099	0.1584	0.1494	0.1792	0.3355	0.2968	0.1565	7.61E-01	1.13E-14	8.94E-03	1.89E-03	7.24E-01	5.19E-01	6.28E-08	1.47E-01	5.25E-04	1.23E-07	4.38E-02	4.57E-07	9.61E-01	4.36E-01	8.43E-02	0	0
IEU92_RS05280	curli minor subunit CsgB	csgB	1.5811	0.7131	0.1937	-1.9805	-0.0271	-0.2026	2.2942	1.7748	0.9069	0.3137	1.7477	0.7043	0.1936	0.2778	0.4714	0.2998	0.3378	0.3453	0.4057	0.3995	0.4551	0.5824	0.5868	0.6071	0.3097	0.2930	0.3302	0.5535	0.4562	0.3133	2.13E-07	5.87E-02	7.10E-01	5.22E-06	9.72E-01	7.63E-01	1.48E-04	4.00E-03	2.20E-01	3.37E-01	4.06E-09	4.77E-02	8.44E-01	5.78E-01	1.48E-01	0	0
IEU92_RS05285	curli major subunit CsgA	csgA	0.0491	-0.2082	0.5159	0.2013	-0.1681	-0.1803	-0.1590	0.5651	0.3078	0.0423	0.3970	0.1275	-0.4302	0.2098	-0.2204	0.2119	0.2453	0.2178	0.3005	0.2738	0.3200	0.4025	0.3864	0.4057	0.2053	0.1989	0.2275	0.4015	0.3393	0.2146	8.33E-01	4.82E-01	5.46E-02	5.98E-01	7.20E-01	6.99E-01	7.29E-01	1.79E-01	5.62E-01	8.50E-01	5.36E-02	6.30E-01	4.92E-01	5.72E-01	3.28E-01	0	0
IEU92_RS05290	curli assembly chaperone CsgC	csgC	0.4951	-0.9010	-0.4168	1.1196	1.0704	-0.1195	-0.4058	0.0783	-1.3178	0.7138	1.1487	-1.4373	-0.5877	1.2479	0.6602	0.3031	0.3886	0.3475	0.4605	0.4225	0.5658	0.6007	0.5750	0.6243	0.2952	0.2895	0.4078	0.6608	0.5891	0.2995	1.17E-01	3.68E-02	3.77E-01	3.13E-02	4.92E-02	8.89E-01	5.46E-01	9.05E-01	7.06E-02	1.89E-02	1.01E-04	NA	5.80E-01	4.38E-02	3.25E-02	0	0
IEU92_RS05295	protein YmdA	ymdA	1.3212	-0.4276	-0.2014	-0.7495	0.2633	0.7072	0.8936	1.1198	-0.6290	0.1441	1.3831	0.0782	-0.5364	0.9132	0.3768	0.2365	0.2940	0.2749	0.3520	0.3281	0.3954	0.4690	0.4572	0.4894	0.2430	0.2318	0.2682	0.4793	0.4123	0.2445	3.82E-08	2.04E-01	6.16E-01	6.22E-02	6.21E-01	1.49E-01	7.44E-02	2.08E-02	2.99E-01	5.79E-01	4.06E-09	8.09E-01	4.70E-01	3.47E-02	1.38E-01	0	0
IEU92_RS05310	glucans biosynthesis protein MdoC	mdoC	1.7831	-0.5008	-0.1635	0.2559	0.3115	0.1393	1.2822	1.6196	-0.6643	1.5382	1.9311	-0.5250	-0.2364	1.8255	1.5890	0.1138	0.1367	0.1283	0.1663	0.1588	0.1898	0.2203	0.2152	0.2282	0.1135	0.1126	0.1333	0.2319	0.2019	0.1140	1.43E-54	6.75E-04	3.46E-01	1.91E-01	1.48E-01	6.03E-01	1.53E-08	2.02E-13	9.70E-03	3.11E-41	3.34E-65	1.77E-04	5.19E-01	5.96E-19	1.49E-43	0	0
IEU92_RS05315	glucans biosynthesis protein MdoG	mdoG	-0.8044	-0.2477	-0.3633	0.6310	0.3655	0.7885	-1.0521	-1.1677	-0.6110	-0.4211	-0.8022	0.1774	-0.9904	0.3695	-0.6209	0.1797	0.1800	0.1799	0.2541	0.2541	0.2543	0.3115	0.3115	0.3116	0.1795	0.1795	0.1797	0.3592	0.3111	0.1796	1.14E-05	2.32E-01	1.10E-01	2.75E-02	3.17E-01	7.97E-03	1.19E-03	3.26E-04	9.57E-02	2.28E-02	1.15E-05	3.82E-01	3.67E-02	2.66E-01	7.25E-04	0	0
IEU92_RS05320	glucans biosynthesis glucosyltransferase MdoH	mdoH	0.5904	0.5773	-0.1188	-0.2894	0.0722	0.2123	1.1677	0.4716	0.4585	0.8782	0.5438	0.6708	-0.1943	1.0439	0.8496	0.1341	0.1344	0.1346	0.1893	0.1895	0.1899	0.2327	0.2329	0.2330	0.1340	0.1340	0.1343	0.2676	0.2317	0.1340	1.58E-05	5.64E-05	5.35E-01	1.95E-01	8.29E-01	4.04E-01	1.16E-06	5.84E-02	9.44E-02	1.02E-10	6.91E-05	1.62E-06	6.64E-01	1.18E-05	4.10E-10	0	0
IEU92_RS05335	multidrug efflux MFS transporter MdtG	mdtG	-0.0091	0.3510	-0.4442	-0.1697	0.5211	-0.0390	0.3419	-0.4533	-0.0933	0.1722	0.0678	-0.1322	-0.0796	0.2100	0.1304	0.0980	0.0994	0.1009	0.1374	0.1383	0.1414	0.1720	0.1729	0.1736	0.0973	0.0971	0.1000	0.1946	0.1683	0.0977	9.32E-01	1.08E-03	1.02E-04	3.06E-01	1.70E-03	8.54E-01	6.24E-02	1.31E-02	6.92E-01	8.79E-02	5.13E-01	2.33E-01	8.21E-01	2.43E-01	2.00E-01	0	0
IEU92_RS05340	kdo(2)-lipid IV(A) lauroyltransferase	lpxL	0.6888	0.9302	-0.0557	-0.4812	-0.0065	0.3609	1.6190	0.6331	0.8745	1.1379	0.6266	1.2354	-0.3752	1.4366	1.0614	0.1297	0.1304	0.1314	0.1821	0.1829	0.1837	0.2262	0.2268	0.2272	0.1293	0.1294	0.1299	0.2570	0.2220	0.1295	1.75E-07	7.54E-12	7.87E-01	1.83E-02	9.87E-01	1.09E-01	2.69E-12	8.07E-03	4.46E-04	3.23E-18	1.92E-06	2.15E-20	3.23E-01	2.44E-10	5.24E-16	0	0
IEU92_RS05350	YceI family protein	yceI	1.3496	0.5852	0.2428	-0.6694	-0.3306	0.1306	1.9348	1.5924	0.8280	1.2654	1.2618	0.9585	-0.0223	1.3081	1.2859	0.1404	0.1537	0.1544	0.1906	0.1905	0.2068	0.2641	0.2645	0.2718	0.1392	0.1384	0.1474	0.2605	0.2196	0.1402	1.78E-21	3.95E-04	2.31E-01	1.35E-03	2.10E-01	6.58E-01	7.91E-13	4.92E-09	6.59E-03	2.43E-19	1.72E-19	3.35E-10	9.62E-01	5.88E-09	1.13E-19	0	0
IEU92_RS05360	YceO family protein		1.2313	0.1585	0.6482	-0.3667	-0.1533	0.3231	1.3898	1.8795	0.8067	1.0231	1.7261	1.1298	-0.8327	1.8410	1.0083	0.4437	0.5274	0.4837	0.6143	0.5685	0.6630	0.8752	0.8495	0.8961	0.4394	0.4281	0.4673	0.7937	0.6566	0.4459	6.92E-03	8.16E-01	3.18E-01	6.42E-01	8.83E-01	7.40E-01	1.40E-01	3.79E-02	4.81E-01	2.39E-02	7.70E-05	NA	5.02E-01	6.99E-03	2.82E-02	0	0
IEU92_RS05365	N-methyl-L-tryptophan oxidase	solA	-0.7233	0.8167	0.5969	-0.2784	-0.4552	0.2837	0.0935	-0.1264	1.4136	-0.1849	-0.5816	1.6973	-0.7924	0.2405	-0.5519	0.1756	0.1751	0.1751	0.2469	0.2469	0.2462	0.3042	0.3042	0.3039	0.1747	0.1747	0.1743	0.3480	0.3006	0.1753	5.43E-05	1.13E-05	3.56E-03	3.55E-01	1.78E-01	3.87E-01	7.88E-01	7.18E-01	1.71E-05	3.15E-01	1.14E-03	2.67E-21	9.32E-02	4.61E-01	2.10E-03	0	0
IEU92_RS05375	DNA damage-inducible protein I	dinI	-0.9692	-0.5875	-0.5686	1.8571	1.0427	1.0784	-1.5566	-1.5378	-1.1561	0.3005	-0.4951	-0.0777	-2.5351	1.8529	-0.6822	0.2377	0.2420	0.2401	0.3353	0.3344	0.3402	0.4146	0.4135	0.4161	0.2328	0.2336	0.2375	0.4722	0.4090	0.2360	6.44E-05	2.84E-02	5.47E-02	1.87E-07	1.20E-02	6.53E-03	3.04E-04	3.65E-04	1.41E-02	2.17E-01	4.01E-02	7.84E-01	3.94E-06	1.06E-05	4.84E-03	0	0
IEU92_RS05380	dihydroorotase	pyrC	-1.1930	-0.3535	-0.0599	0.0651	0.3898	1.3748	-1.5464	-1.2528	-0.4133	-1.4814	-0.8630	0.9615	-1.6270	0.2234	-1.4036	0.2116	0.2118	0.2113	0.2993	0.2986	0.2987	0.3665	0.3663	0.3664	0.2115	0.2109	0.2108	0.4225	0.3657	0.2117	2.84E-08	1.42E-01	8.62E-01	8.71E-01	3.73E-01	4.91E-05	4.70E-05	1.07E-03	3.70E-01	4.68E-12	6.02E-05	1.26E-05	2.02E-03	5.77E-01	6.04E-11	0	0
IEU92_RS05385	lipoprotein	yceB	-1.1713	0.7209	0.0049	0.0865	0.0561	-0.0030	-0.4504	-1.1665	0.7257	-0.3639	-1.1104	0.7228	-0.3120	-0.3059	-0.6179	0.1125	0.1109	0.1117	0.1566	0.1575	0.1562	0.1939	0.1943	0.1935	0.1104	0.1109	0.1106	0.2205	0.1905	0.1111	6.01E-25	5.29E-10	9.81E-01	6.68E-01	8.41E-01	9.90E-01	2.84E-02	5.53E-09	6.34E-04	1.29E-03	3.33E-23	2.73E-10	3.43E-01	1.30E-01	4.45E-08	0	0
IEU92_RS05420	flagella biosynthesis chaperone FlgN	flgN	1.1824	0.0106	0.1951	-0.2295	-0.0321	0.1975	1.1930	1.3775	0.2057	0.9635	1.3454	0.4031	-0.1899	1.3239	1.1340	0.1622	0.1831	0.1761	0.2284	0.2213	0.2471	0.3058	0.3017	0.3134	0.1613	0.1593	0.1739	0.3124	0.2672	0.1619	5.95E-13	9.69E-01	4.18E-01	4.14E-01	9.39E-01	5.67E-01	1.72E-04	1.06E-05	6.19E-01	4.05E-09	6.51E-17	3.09E-02	7.25E-01	1.39E-06	4.74E-12	0	0
IEU92_RS05425	flagellar biosynthesis anti-sigma factor FlgM	flgM	-0.6767	-0.2326	0.1407	-0.0787	-0.1336	0.2607	-0.9094	-0.5360	-0.0919	-0.9881	-0.6696	0.1687	-0.2985	-0.7203	-1.0188	0.1783	0.1838	0.1785	0.2531	0.2469	0.2538	0.3141	0.3110	0.3142	0.1775	0.1742	0.1784	0.3526	0.3032	0.1800	2.05E-04	2.76E-01	5.84E-01	8.16E-01	7.54E-01	4.49E-01	5.72E-03	1.11E-01	8.41E-01	4.29E-08	1.66E-04	4.03E-01	6.02E-01	2.31E-02	2.53E-08	0	0
IEU92_RS05430	flagellar basal body P-ring formation chaperone FlgA	flgA	1.5054	-0.2602	-0.0198	-0.1252	0.0946	0.2278	1.2452	1.4856	-0.2800	1.1200	1.5801	-0.0522	-0.3533	1.4225	1.0692	0.1895	0.2224	0.2113	0.2724	0.2617	0.3038	0.3639	0.3572	0.3757	0.1893	0.1869	0.2126	0.3760	0.3239	0.1910	4.11E-15	3.18E-01	9.56E-01	7.26E-01	8.38E-01	5.95E-01	1.02E-03	6.33E-05	5.69E-01	5.64E-09	6.06E-17	8.39E-01	5.54E-01	1.97E-05	3.57E-08	0	0
IEU92_RS05450	flagellar hook protein FlgE	flgE	1.1587	-0.2294	0.0402	0.0866	0.0565	0.8008	0.9293	1.1989	-0.1892	1.0159	1.2553	0.6116	-0.8595	1.9134	1.0539	0.1635	0.1911	0.1808	0.2339	0.2243	0.2540	0.3132	0.3070	0.3225	0.1623	0.1605	0.1737	0.3168	0.2714	0.1635	2.62E-12	3.05E-01	8.93E-01	7.78E-01	8.92E-01	6.84E-03	4.59E-03	1.78E-04	6.61E-01	6.86E-10	1.05E-14	8.53E-04	4.01E-02	4.88E-12	2.06E-10	0	0
IEU92_RS05460	flagellar basal-body rod protein FlgG	flgG	0.7574	0.4364	0.4432	-0.3052	-0.5255	-0.1656	1.1938	1.2006	0.8796	0.8886	0.6751	0.7139	-0.0373	0.6406	0.6034	0.1881	0.2037	0.1993	0.2569	0.2530	0.2732	0.3493	0.3467	0.3554	0.1849	0.1843	0.1962	0.3514	0.2966	0.1884	8.01E-05	5.52E-02	7.39E-02	3.26E-01	1.20E-01	6.73E-01	1.04E-03	9.27E-04	3.08E-02	2.34E-06	3.36E-04	5.58E-04	9.57E-01	3.97E-02	1.76E-03	0	0
IEU92_RS05465	flagellar basal body L-ring protein FlgH	flgH	1.0695	0.1582	0.1202	-0.1692	-0.0539	0.1842	1.2277	1.1897	0.2784	1.0585	1.1358	0.4626	-0.2903	1.3090	1.0187	0.2402	0.2755	0.2681	0.3329	0.3252	0.3702	0.4610	0.4566	0.4761	0.2370	0.2346	0.2610	0.4534	0.3848	0.2397	1.27E-05	6.40E-01	7.71E-01	6.96E-01	9.29E-01	7.35E-01	1.14E-02	1.37E-02	6.62E-01	1.16E-05	1.94E-06	1.04E-01	7.09E-01	1.01E-03	3.07E-05	0	0
IEU92_RS05470	flagellar basal body P-ring protein FlgI	flgI	1.4139	0.1129	-0.4986	-0.2533	0.4816	0.4329	1.5268	0.9153	-0.3857	1.2734	1.3968	0.0472	-0.4774	1.6894	1.2119	0.2099	0.2411	0.2495	0.2931	0.2988	0.3416	0.4024	0.4075	0.4244	0.2084	0.2066	0.2367	0.4144	0.3570	0.2104	2.97E-11	7.07E-01	1.14E-01	4.88E-01	2.52E-01	3.33E-01	2.62E-04	3.49E-02	4.76E-01	1.74E-09	2.49E-11	8.71E-01	4.56E-01	4.11E-06	1.42E-08	0	0
IEU92_RS05475	flagellar assembly peptidoglycan hydrolase FlgJ	flgJ	1.4627	0.4393	0.2946	-0.4787	-0.2126	-0.1760	1.9020	1.7573	0.7339	1.4233	1.5447	0.5579	-0.1065	1.3293	1.2228	0.1878	0.2110	0.2082	0.2559	0.2524	0.2841	0.3588	0.3571	0.3698	0.1860	0.1845	0.2044	0.3497	0.2946	0.1885	1.39E-14	6.26E-02	2.87E-01	1.05E-01	6.00E-01	6.65E-01	2.66E-07	1.97E-06	9.18E-02	4.09E-14	1.17E-16	1.05E-02	8.69E-01	1.14E-05	1.58E-10	0	0
IEU92_RS05480	flagellar hook-associated protein FlgK	flgK	0.2272	-0.1868	-0.1359	0.1931	0.2095	0.1121	0.0403	0.0913	-0.3227	0.2334	0.3007	-0.2106	-0.2538	0.4191	0.1652	0.1182	0.1319	0.1276	0.1674	0.1631	0.1830	0.2194	0.2169	0.2246	0.1161	0.1146	0.1289	0.2332	0.2012	0.1179	6.38E-02	2.17E-01	4.41E-01	3.43E-01	3.81E-01	6.70E-01	8.72E-01	7.15E-01	2.40E-01	5.17E-02	1.07E-02	1.36E-01	4.85E-01	4.75E-02	1.79E-01	0	0
IEU92_RS05485	flagellar hook-associated protein FlgL	flgL	0.0583	0.2986	0.2864	0.0098	-0.1668	-0.4247	0.3569	0.3447	0.5850	0.3666	0.1779	0.1603	0.2268	0.0615	0.2883	0.1117	0.1191	0.1163	0.1523	0.1497	0.1628	0.2044	0.2028	0.2070	0.1078	0.1073	0.1179	0.2097	0.1786	0.1098	6.30E-01	2.34E-02	4.43E-02	9.64E-01	4.62E-01	2.80E-02	1.04E-01	1.16E-01	1.24E-02	8.94E-04	1.11E-01	2.20E-01	4.88E-01	7.53E-01	1.06E-02	0	0
IEU92_RS05490	ribonuclease E	rne	-0.0734	-0.0288	-0.1088	-0.2881	-0.1121	0.1977	-0.1022	-0.1823	-0.1376	-0.3903	-0.2944	0.0600	0.0299	-0.4136	-0.3837	0.1056	0.1058	0.1057	0.1494	0.1493	0.1495	0.1831	0.1831	0.1832	0.1056	0.1056	0.1057	0.2112	0.1829	0.1057	5.17E-01	8.35E-01	4.60E-01	9.42E-02	6.48E-01	3.10E-01	6.23E-01	3.71E-01	5.66E-01	3.00E-04	6.60E-03	6.25E-01	9.41E-01	3.09E-02	3.80E-04	0	0
IEU92_RS05500	7-methyl-GTP pyrophosphatase	yceF	-0.4665	0.1794	-0.1100	-0.1827	0.1950	-0.0839	-0.2872	-0.5766	0.0694	-0.4699	-0.3815	-0.0146	0.1717	-0.4688	-0.2971	0.1070	0.1076	0.1076	0.1509	0.1507	0.1519	0.1862	0.1862	0.1865	0.1067	0.1064	0.1075	0.2130	0.1842	0.1068	1.93E-05	1.42E-01	4.63E-01	3.16E-01	3.77E-01	7.05E-01	1.53E-01	3.19E-03	7.93E-01	1.54E-05	4.49E-04	9.14E-01	6.21E-01	1.47E-02	6.74E-03	0	0
IEU92_RS05505	23S rRNA accumulation protein YceD	yceD	1.1744	0.3969	0.3866	-0.5529	-0.8290	0.0002	1.5713	1.5611	0.7835	1.0184	0.7321	0.7838	0.4519	0.5762	1.0282	0.1780	0.1781	0.1781	0.2516	0.2516	0.2517	0.3084	0.3084	0.3085	0.1780	0.1780	0.1780	0.3558	0.3081	0.1780	7.48E-11	4.53E-02	8.19E-02	5.37E-02	7.39E-03	1.00E+00	7.81E-07	9.78E-07	2.62E-02	1.76E-08	5.49E-05	2.55E-05	4.06E-01	7.63E-02	1.28E-08	0	0
IEU92_RS05510	50S ribosomal protein L32	rpmF	0.4164	0.1315	0.3213	-0.2748	-0.8580	0.1243	0.5479	0.7376	0.4528	0.2731	-0.1204	0.5771	0.4274	-0.1393	0.2880	0.1621	0.1624	0.1623	0.2291	0.2290	0.2294	0.2812	0.2811	0.2813	0.1620	0.1620	0.1622	0.3238	0.2803	0.1621	1.26E-02	5.03E-01	1.18E-01	3.21E-01	1.81E-03	7.10E-01	6.80E-02	1.30E-02	1.81E-01	1.04E-01	4.86E-01	7.46E-04	3.82E-01	6.50E-01	8.65E-02	0	0
IEU92_RS05515	phosphate acyltransferase PlsX	plsX	1.4821	0.2774	0.1054	-0.1709	-0.1744	-0.0366	1.7595	1.5875	0.3828	1.5886	1.4131	0.3462	0.1864	1.4830	1.6694	0.1134	0.1139	0.1139	0.1603	0.1603	0.1609	0.1971	0.1971	0.1974	0.1134	0.1134	0.1138	0.2265	0.1961	0.1134	1.94E-38	2.78E-02	5.12E-01	3.84E-01	4.75E-01	8.83E-01	2.03E-18	3.44E-15	9.96E-02	5.76E-44	4.05E-35	4.15E-03	6.13E-01	1.18E-13	2.12E-48	0	0
IEU92_RS05530	3-oxoacyl-ACP reductase FabG	fabG	0.1827	0.8829	0.5821	-0.9031	-0.8297	-0.4702	1.0656	0.7648	1.4650	0.1626	-0.0649	0.9948	0.7455	-0.5552	0.1903	0.1559	0.1559	0.1559	0.2203	0.2203	0.2204	0.2701	0.2701	0.2701	0.1558	0.1558	0.1559	0.3116	0.2698	0.1559	2.65E-01	7.29E-08	1.27E-03	1.53E-04	1.70E-03	7.88E-02	1.44E-04	7.17E-03	4.01E-07	3.22E-01	6.99E-01	7.14E-10	7.64E-02	5.03E-02	2.43E-01	0	0
IEU92_RS05535	acyl carrier protein	acpP	-0.8209	-0.0526	-0.1292	-0.0902	-0.1700	0.4816	-0.8735	-0.9501	-0.1819	-0.9637	-1.1202	0.2997	-0.2083	-0.7813	-0.9897	0.1227	0.1228	0.1228	0.1735	0.1735	0.1736	0.2127	0.2127	0.2127	0.1227	0.1226	0.1227	0.2453	0.2124	0.1228	4.12E-11	7.30E-01	4.47E-01	6.88E-01	5.29E-01	1.87E-02	7.52E-05	1.66E-05	5.05E-01	8.37E-15	1.52E-19	2.27E-02	6.01E-01	3.66E-04	1.60E-15	0	0
IEU92_RS05540	beta-ketoacyl-ACP synthase II	fabF	0.8519	0.0347	-0.0675	-0.0929	-0.1162	0.2442	0.8866	0.7844	-0.0327	0.7937	0.6682	0.2115	-0.0365	0.8542	0.8177	0.1201	0.1202	0.1202	0.1698	0.1698	0.1700	0.2082	0.2082	0.2083	0.1201	0.1201	0.1202	0.2401	0.2080	0.1201	2.51E-12	8.23E-01	7.10E-01	6.72E-01	6.83E-01	2.62E-01	3.98E-05	3.03E-04	9.15E-01	7.11E-11	4.26E-08	1.07E-01	9.37E-01	6.69E-05	1.83E-11	0	0
IEU92_RS05565	metal-dependent hydrolase	ycfH	-0.6305	-0.3165	-0.6564	0.1386	0.5873	0.2902	-0.9471	-1.2869	-0.9729	-0.8085	-0.6996	-0.6827	-0.3606	-0.5873	-0.9479	0.0996	0.1002	0.1003	0.1410	0.1409	0.1420	0.1731	0.1731	0.1734	0.0995	0.0993	0.1003	0.1996	0.1728	0.0997	4.36E-10	3.68E-03	1.63E-09	4.25E-01	4.08E-04	9.36E-02	1.07E-07	4.00E-13	1.51E-07	9.70E-16	3.48E-12	4.67E-11	2.03E-01	1.02E-03	5.03E-21	0	0
IEU92_RS05595	thiamine kinase	thiK	-0.5050	0.2424	-0.1451	-0.5196	0.1185	0.0494	-0.2627	-0.6501	0.0973	-0.7823	-0.5316	0.1467	0.0120	-0.7594	-0.7474	0.1357	0.1364	0.1366	0.1914	0.1911	0.1924	0.2362	0.2363	0.2367	0.1355	0.1348	0.1361	0.2701	0.2334	0.1360	2.73E-04	1.16E-01	4.42E-01	1.51E-02	7.17E-01	8.64E-01	3.10E-01	9.09E-03	7.70E-01	1.32E-08	1.11E-04	3.37E-01	9.80E-01	1.68E-03	6.32E-08	0	0
IEU92_RS05600	beta-N-acetylhexosaminidase	nagZ	-0.8879	0.3271	-0.0948	-0.3704	0.0336	0.0187	-0.5608	-0.9826	0.2323	-0.9312	-0.9490	0.2510	-0.0639	-0.9737	-1.0377	0.1173	0.1171	0.1174	0.1650	0.1650	0.1652	0.2033	0.2035	0.2033	0.1167	0.1164	0.1169	0.2330	0.2012	0.1174	7.48E-14	1.09E-02	5.75E-01	4.85E-02	9.12E-01	9.40E-01	8.64E-03	3.08E-06	3.63E-01	3.19E-15	7.11E-16	4.62E-02	8.81E-01	2.47E-06	2.16E-18	0	0
IEU92_RS05620	TetR family copper-responsive transcriptional repressor ComR	comR	0.3956	-0.4923	-0.5495	0.6039	0.3919	0.5816	-0.0966	-0.1539	-1.0417	0.5072	0.2381	-0.4602	-0.7910	0.9312	0.1403	0.1401	0.1451	0.1442	0.1990	0.1984	0.2051	0.2474	0.2469	0.2498	0.1395	0.1395	0.1439	0.2814	0.2440	0.1403	5.97E-03	1.74E-03	9.81E-04	6.15E-03	1.46E-01	1.61E-02	7.32E-01	5.86E-01	1.31E-04	3.78E-04	1.00E-01	2.56E-03	3.29E-02	2.17E-04	3.42E-01	0	0
IEU92_RS05635	transcription-repair coupling factor	mfd	-1.5293	0.6712	0.3525	-0.4441	-0.3989	-0.4269	-0.8581	-1.1768	1.0237	-1.3022	-1.5756	0.5968	0.1997	-1.7755	-1.5758	0.1045	0.1038	0.1039	0.1472	0.1472	0.1466	0.1804	0.1804	0.1801	0.1040	0.1040	0.1038	0.2079	0.1798	0.1044	7.42E-48	6.53E-10	3.72E-03	6.46E-03	3.34E-02	1.32E-02	4.16E-06	2.18E-10	1.01E-07	2.13E-35	3.44E-51	3.00E-08	5.44E-01	2.40E-22	8.83E-51	0	0
IEU92_RS05640	acyltransferase family protein	ycfT	0.7219	-0.6808	-0.3483	1.0253	0.1346	0.6098	0.0412	0.3737	-1.0290	1.0664	0.5083	-0.4192	-0.6190	1.4626	0.8436	0.1658	0.2120	0.1932	0.2476	0.2324	0.2894	0.3309	0.3192	0.3455	0.1610	0.1621	0.1964	0.3409	0.2988	0.1641	1.96E-05	3.14E-03	1.61E-01	1.29E-04	7.38E-01	8.32E-02	9.13E-01	2.88E-01	8.03E-03	6.37E-11	2.19E-03	4.76E-02	2.00E-01	1.88E-06	4.34E-07	0	0
IEU92_RS05645	lipoprotein-releasing ABC transporter permease subunit LolC	lolC	0.7987	1.0536	0.2672	-0.8714	-0.3179	0.1111	1.8522	1.0659	1.3207	0.9808	0.7480	1.4319	-0.1800	1.0413	0.8613	0.1090	0.1097	0.1104	0.1528	0.1532	0.1540	0.1906	0.1910	0.1914	0.1087	0.1087	0.1092	0.2152	0.1855	0.1089	4.64E-13	1.36E-20	4.87E-02	7.60E-08	1.21E-01	6.10E-01	1.32E-21	6.31E-08	6.53E-11	4.45E-19	1.08E-11	9.95E-38	6.07E-01	4.34E-08	5.52E-15	0	0
IEU92_RS05650	lipoprotein-releasing ABC transporter ATP-binding protein LolD	lolD	0.5154	1.2508	0.3692	-1.1298	-0.3518	-0.1903	1.7661	0.8846	1.6200	0.6363	0.5328	1.4297	0.1472	0.4634	0.6106	0.1685	0.1690	0.1703	0.2355	0.2363	0.2372	0.2944	0.2951	0.2954	0.1679	0.1677	0.1684	0.3315	0.2856	0.1683	2.87E-03	1.18E-12	8.25E-02	7.79E-06	2.98E-01	5.65E-01	5.29E-09	4.35E-03	2.94E-07	2.08E-04	1.92E-03	1.71E-16	8.05E-01	1.26E-01	3.84E-04	0	0
IEU92_RS05655	lipoprotein-releasing ABC transporter permease subunit LolE	lolE	0.1974	0.9977	0.1392	-0.8615	-0.1471	-0.1784	1.1951	0.3366	1.1369	0.3336	0.1895	0.9584	0.1453	0.1473	0.2926	0.0878	0.0881	0.0888	0.1229	0.1234	0.1239	0.1533	0.1537	0.1538	0.0875	0.0874	0.0879	0.1732	0.1494	0.0877	2.95E-02	3.09E-28	2.33E-01	2.51E-11	4.24E-01	2.61E-01	2.31E-14	3.99E-02	2.23E-12	1.88E-04	3.55E-02	1.96E-26	6.06E-01	3.59E-01	1.10E-03	0	0
IEU92_RS05660	N-acetylglucosamine kinase	nagK	-1.0435	0.7100	0.3161	-0.6432	-0.2406	-0.4777	-0.3334	-0.7274	1.0261	-0.9767	-0.9680	0.5484	0.4063	-1.3790	-0.9727	0.1041	0.1036	0.1037	0.1465	0.1464	0.1460	0.1801	0.1801	0.1798	0.1037	0.1034	0.1035	0.2066	0.1786	0.1039	3.21E-23	4.99E-11	1.01E-02	4.62E-05	2.41E-01	4.85E-03	8.33E-02	1.04E-04	9.01E-08	1.12E-20	1.89E-20	3.48E-07	1.58E-01	3.53E-14	1.97E-20	0	0
IEU92_RS05665	NAD-dependent protein deacylase	cobB	-1.3149	0.3554	0.0283	-0.5713	-0.0178	0.0404	-0.9595	-1.2866	0.3838	-1.5308	-1.3044	0.4241	-0.0369	-1.4799	-1.5168	0.1250	0.1243	0.1244	0.1763	0.1759	0.1753	0.2159	0.2160	0.2156	0.1247	0.1241	0.1240	0.2487	0.2149	0.1251	1.95E-25	9.04E-03	8.90E-01	3.28E-03	9.55E-01	8.82E-01	1.77E-05	7.23E-09	1.34E-01	4.19E-34	2.08E-25	1.21E-03	9.38E-01	1.55E-11	2.66E-33	0	0
IEU92_RS05680	spermidine/putrescine ABC transporter substrate-binding protein PotD	potD	0.5868	0.1087	0.3502	-0.6037	-0.5803	0.3074	0.6955	0.9370	0.4589	0.0918	0.3568	0.7663	-0.0289	0.1691	0.1402	0.1507	0.1516	0.1512	0.2130	0.2126	0.2136	0.2622	0.2619	0.2625	0.1507	0.1506	0.1510	0.3007	0.2601	0.1508	1.38E-04	5.57E-01	6.13E-02	1.10E-02	3.19E-02	2.61E-01	1.17E-02	6.16E-04	1.42E-01	5.69E-01	2.14E-02	1.09E-06	9.60E-01	5.52E-01	3.78E-01	0	0
IEU92_RS05705	[50S ribosomal protein L16]-arginine 3-hydroxylase	roxA	-0.5993	-0.2299	-0.2565	0.4503	0.3295	0.3439	-0.8293	-0.8558	-0.4864	-0.3789	-0.5263	-0.1425	-0.4489	0.0381	-0.4108	0.0755	0.0762	0.0759	0.1067	0.1065	0.1075	0.1314	0.1313	0.1317	0.0752	0.0751	0.0758	0.1506	0.1304	0.0754	4.40E-15	5.65E-03	3.90E-03	9.47E-05	1.28E-02	5.94E-03	7.87E-10	2.23E-10	7.83E-04	7.26E-07	4.54E-12	8.37E-02	2.23E-02	7.90E-01	8.11E-08	0	0
IEU92_RS05710	two-component system sensor histidine kinase PhoQ	phoQ	0.2486	-0.2832	-0.1759	0.3120	0.1599	0.2190	-0.0346	0.0727	-0.4591	0.2773	0.2326	-0.2401	-0.1898	0.4804	0.2906	0.0767	0.0778	0.0774	0.1085	0.1082	0.1097	0.1339	0.1337	0.1343	0.0765	0.0765	0.0775	0.1532	0.1327	0.0766	1.55E-03	7.26E-04	6.72E-02	9.77E-03	3.01E-01	1.03E-01	8.21E-01	6.36E-01	2.05E-03	3.94E-04	2.98E-03	3.50E-03	4.21E-01	4.54E-04	2.04E-04	0	0
IEU92_RS05715	two-component system response regulator PhoP	phoP	-1.4828	-0.3674	-0.0820	0.3530	-0.1171	-0.0376	-1.8502	-1.5648	-0.4494	-1.4971	-1.6819	-0.4870	0.1740	-1.7339	-1.5598	0.1006	0.1006	0.1004	0.1422	0.1421	0.1422	0.1741	0.1740	0.1740	0.1004	0.1004	0.1005	0.2011	0.1741	0.1006	1.66E-48	6.99E-04	5.69E-01	2.76E-02	6.09E-01	8.60E-01	1.44E-25	1.28E-18	2.36E-02	1.39E-49	2.83E-62	3.38E-06	5.91E-01	1.05E-22	1.48E-53	0	0
IEU92_RS05730	tRNA 2-thiouridine(34) synthase MnmA	mnmA	0.6273	-0.7691	-0.2394	1.1707	0.1689	0.6847	-0.1418	0.3879	-1.0085	1.0290	0.5568	-0.3237	-0.5431	1.6432	1.1001	0.1339	0.1348	0.1343	0.1896	0.1892	0.1903	0.2327	0.2324	0.2330	0.1338	0.1338	0.1344	0.2678	0.2320	0.1338	4.23E-06	5.84E-08	1.67E-01	5.02E-09	5.74E-01	1.82E-03	5.89E-01	1.23E-01	6.83E-05	2.98E-14	4.46E-05	2.47E-02	1.44E-01	3.92E-12	4.30E-16	0	0
IEU92_RS05735	phosphatase NudJ	nudJ	0.1203	0.2358	-0.2083	-0.1597	0.0686	0.2667	0.3561	-0.0880	0.0275	0.1964	-0.0194	0.2942	-0.3180	0.3234	0.0054	0.1624	0.1659	0.1669	0.2278	0.2284	0.2334	0.2862	0.2867	0.2888	0.1613	0.1611	0.1646	0.3212	0.2771	0.1624	4.88E-01	2.15E-01	3.57E-01	5.81E-01	8.68E-01	3.91E-01	2.53E-01	7.91E-01	9.51E-01	2.45E-01	9.12E-01	1.01E-01	5.32E-01	2.75E-01	9.75E-01	0	0
IEU92_RS05740	23S rRNA pseudouridine(2457) synthase RluE	rluE	0.1003	-0.0814	-0.2575	-0.0718	0.0130	0.6409	0.0189	-0.1572	-0.3389	-0.0529	-0.1442	0.3020	-0.7968	0.3435	-0.4534	0.1623	0.1663	0.1660	0.2293	0.2288	0.2334	0.2856	0.2854	0.2878	0.1618	0.1614	0.1639	0.3233	0.2790	0.1633	5.66E-01	6.93E-01	2.38E-01	8.15E-01	9.76E-01	2.01E-02	9.54E-01	6.32E-01	3.47E-01	7.63E-01	3.99E-01	9.01E-02	6.68E-02	2.49E-01	6.86E-03	0	0
IEU92_RS05750	class I SAM-dependent methyltransferase	ymfD	1.1276	-0.8371	-0.9757	-0.3993	0.5258	0.3516	0.2904	0.1519	-1.8128	-0.1088	0.6777	-1.4612	-0.2316	-0.2071	-0.4387	0.2015	0.2493	0.2440	0.3064	0.2976	0.3733	0.3927	0.3894	0.4161	0.2067	0.1999	0.2631	0.4531	0.3995	0.2138	3.60E-08	1.95E-03	4.99E-04	2.78E-01	2.01E-01	4.90E-01	5.08E-01	7.36E-01	6.04E-05	6.23E-01	9.22E-04	9.03E-08	7.68E-01	6.36E-01	4.68E-02	0	0
IEU92_RS05765	site-specific integrase	intE	0.3937	-0.4237	-0.1349	0.2082	0.2087	0.0880	-0.0300	0.2588	-0.5586	0.1782	0.4675	-0.4707	-0.3205	0.3399	0.0194	0.1655	0.1917	0.1804	0.2396	0.2285	0.2659	0.3126	0.3058	0.3207	0.1640	0.1609	0.1872	0.3342	0.2892	0.1675	2.11E-02	4.72E-02	6.07E-01	4.85E-01	5.63E-01	8.25E-01	9.34E-01	4.51E-01	1.44E-01	3.01E-01	4.60E-03	1.89E-02	5.45E-01	2.72E-01	9.15E-01	0	0
IEU92_RS05770	excisionase-like protein from lambdoid prophage 14	xisE	0.4084	-0.6406	-0.1586	-0.0212	-0.1994	0.1072	-0.2323	0.2497	-0.7993	-0.2534	0.0503	-0.6921	0.3984	-0.5043	-0.1059	0.2994	0.3592	0.3285	0.4460	0.4161	0.4981	0.5743	0.5556	0.5900	0.3023	0.2944	0.3498	0.6221	0.5418	0.3056	1.93E-01	1.15E-01	7.54E-01	9.72E-01	7.84E-01	8.87E-01	7.23E-01	6.96E-01	2.71E-01	4.30E-01	8.77E-01	NA	7.09E-01	3.88E-01	7.48E-01	0	0
IEU92_RS05775	protein YmfH	ymfH	-0.9257	0.1690	-0.2130	-0.2642	0.0074	-0.6886	-0.7567	-1.1387	-0.0440	-1.0209	-1.1314	-0.7326	1.1388	-1.9152	-0.7763	0.3057	0.3058	0.3082	0.4232	0.4222	0.4447	0.5324	0.5338	0.5339	0.2976	0.2938	0.3251	0.6025	0.5226	0.2999	3.16E-03	6.53E-01	6.38E-01	6.24E-01	9.93E-01	2.22E-01	1.89E-01	4.57E-02	9.57E-01	8.03E-04	1.61E-04	NA	1.79E-01	3.86E-04	1.18E-02	0	0
IEU92_RS05785	protein YmfJ	ymfJ	-0.7817	0.1974	-0.2383	0.3694	0.1956	0.2111	-0.5842	-1.0200	-0.0408	-0.2149	-0.8244	0.1702	-0.6265	-0.0465	-0.6730	0.2146	0.2161	0.2182	0.2955	0.2982	0.3032	0.3751	0.3763	0.3771	0.2062	0.2079	0.2135	0.4158	0.3575	0.2123	3.69E-04	4.46E-01	4.26E-01	3.00E-01	6.99E-01	6.24E-01	1.48E-01	1.02E-02	9.45E-01	3.23E-01	1.02E-04	4.86E-01	3.06E-01	9.08E-01	1.96E-03	0	0
IEU92_RS05790	LexA family transcriptional repressor	ymfK	-0.8143	-0.5379	-0.4449	0.5048	0.2409	0.8554	-1.3522	-1.2592	-0.9828	-0.8474	-1.0183	-0.1274	-1.0483	-0.1959	-1.2442	0.1800	0.1830	0.1816	0.2554	0.2540	0.2575	0.3141	0.3132	0.3150	0.1791	0.1787	0.1805	0.3605	0.3117	0.1810	9.10E-06	7.13E-03	4.54E-02	8.57E-02	5.45E-01	4.16E-03	3.26E-05	1.12E-04	5.29E-03	3.34E-06	1.98E-08	5.39E-01	2.61E-02	5.66E-01	1.17E-11	0	0
IEU92_RS05795	YdaS family helix-turn-helix protein	ymfT	-0.8938	0.1226	0.0448	0.6108	0.0280	-0.2785	-0.7713	-0.8490	0.1674	-0.1605	-0.8210	-0.1111	-0.0245	-0.3661	-0.3906	0.1700	0.1712	0.1683	0.2306	0.2301	0.2383	0.2971	0.2954	0.2961	0.1582	0.1605	0.1709	0.3207	0.2764	0.1628	2.32E-07	5.57E-01	8.70E-01	1.80E-02	9.47E-01	3.79E-01	1.38E-02	6.33E-03	6.75E-01	3.36E-01	4.91E-07	5.73E-01	9.64E-01	2.14E-01	1.97E-02	0	0
IEU92_RS05805	DUF4222 domain-containing protein		2.1404	1.2393	-1.3088	-1.2210	1.0460	0.4227	3.3796	0.8316	-0.0695	2.1586	1.8775	0.3532	-0.5140	2.3185	1.8045	0.7141	0.7886	1.0800	0.8973	1.1613	1.2905	1.3993	1.5819	1.6169	0.7068	0.7061	0.8386	1.4273	1.2332	0.7185	3.48E-03	1.69E-01	3.72E-01	2.54E-01	5.70E-01	NA	2.24E-02	6.47E-01	9.79E-01	2.89E-03	9.62E-03	NA	8.40E-01	7.47E-02	1.46E-02	0	0
IEU92_RS05815	protein YmfR	ymfR	1.2891	1.0034	1.1708	-0.8687	-1.1700	-1.7685	2.2925	2.4599	2.1742	1.4237	1.2899	0.4057	1.6440	-0.3439	1.3000	0.7877	0.8650	0.8308	1.0023	0.9697	1.1332	1.5251	1.5060	1.5478	0.7703	0.7662	0.8961	1.3358	1.0818	0.7836	1.16E-01	3.22E-01	2.89E-01	4.86E-01	4.18E-01	NA	1.64E-01	1.32E-01	2.52E-01	7.43E-02	1.05E-01	NA	4.24E-01	7.72E-01	1.10E-01	0	0
IEU92_RS05845	tail assembly chaperone	tfaP	1.6033	-1.2800	-0.2809	0.3200	0.4340	0.6140	0.3233	1.3223	-1.5609	0.6433	1.7564	-0.9469	-0.9425	1.4104	0.4680	0.3070	0.4650	0.3720	0.5177	0.4277	0.6222	0.6711	0.6104	0.7032	0.3124	0.3005	0.4152	0.7014	0.6239	0.3205	2.80E-07	1.21E-02	6.04E-01	6.28E-01	5.12E-01	4.68E-01	6.71E-01	4.22E-02	5.57E-02	4.62E-02	8.37E-09	NA	3.72E-01	3.10E-02	1.61E-01	0	0
IEU92_RS05860	5-methylcytosine-specific endonuclease McrA	mcrA	1.4364	0.1381	0.2124	-1.8461	-0.1324	0.9367	1.5745	1.6488	0.3505	-0.2717	1.5164	1.2872	-1.0033	0.7450	-0.2582	0.2325	0.2469	0.2433	0.3307	0.3233	0.3374	0.4207	0.4186	0.4268	0.2374	0.2309	0.2359	0.4592	0.3918	0.2394	1.13E-09	6.49E-01	5.39E-01	1.48E-07	8.18E-01	1.86E-02	3.18E-04	1.56E-04	5.25E-01	2.76E-01	9.05E-11	1.52E-07	1.10E-01	7.15E-02	3.04E-01	0	0
IEU92_RS05875	protein YmgK		3.9726	-0.0178	0.6569	-2.4872	-0.8232	0.0523	3.9548	4.6295	0.6391	1.4676	3.8062	0.6914	0.8768	1.3535	2.2304	1.3372	1.7507	1.7453	1.9756	1.8758	2.4720	2.8138	2.8105	3.0291	1.4543	1.3226	1.7507	2.7663	2.3735	1.4210	3.79E-03	9.96E-01	8.14E-01	2.96E-01	8.05E-01	NA	1.94E-01	1.28E-01	8.87E-01	3.39E-01	5.02E-03	NA	8.64E-01	6.02E-01	1.31E-01	0	0
IEU92_RS05890	DNA-binding transcriptional repressor BluR	bluR	-0.5015	-0.8100	-0.3131	0.1745	0.7310	0.5085	-1.3115	-0.8146	-1.1231	-1.1369	-0.0837	-0.6147	-0.7097	-0.2107	-0.9203	0.1311	0.1334	0.1319	0.1867	0.1849	0.1881	0.2289	0.2280	0.2294	0.1313	0.1303	0.1325	0.2632	0.2280	0.1315	1.82E-04	7.28E-09	5.42E-02	4.50E-01	8.98E-04	2.23E-02	2.55E-08	6.26E-04	5.50E-06	1.13E-17	5.47E-01	8.80E-06	4.17E-02	3.92E-01	4.82E-12	0	0
IEU92_RS05895	blue light-responsive regulator BluF	bluF	0.1109	-0.5958	0.1957	0.6139	-0.1731	0.3076	-0.4850	0.3066	-0.4001	0.1290	0.1335	-0.0925	0.1870	0.4592	0.6461	0.1145	0.1205	0.1162	0.1635	0.1600	0.1670	0.2038	0.2012	0.2047	0.1139	0.1135	0.1171	0.2280	0.1976	0.1136	3.61E-01	3.06E-06	1.94E-01	5.72E-04	4.78E-01	1.36E-01	2.46E-02	1.61E-01	9.69E-02	2.81E-01	2.63E-01	4.90E-01	6.15E-01	2.64E-02	2.16E-08	0	0
IEU92_RS05900	regulatory protein YcgZ	ycgZ	1.7181	-0.2425	0.2768	-1.0122	0.0879	0.8158	1.4756	1.9950	0.0343	0.4634	2.0829	0.8501	-1.1621	1.6439	0.4818	0.4738	0.5441	0.5114	0.6842	0.6488	0.7212	0.8972	0.8777	0.9176	0.4816	0.4682	0.4968	0.9291	0.7919	0.4859	3.91E-04	7.19E-01	7.20E-01	2.11E-01	9.43E-01	3.96E-01	1.26E-01	3.26E-02	9.81E-01	3.62E-01	1.26E-05	NA	4.15E-01	4.83E-02	3.46E-01	0	0
IEU92_RS05910	biofilm/acid-resistance regulator AriR	ariR	1.3719	-0.6547	0.4879	-1.7302	-0.3578	0.1753	0.7172	1.8598	-0.1668	-1.0130	1.5019	0.0085	0.1826	-0.7077	-0.5251	0.3775	0.4435	0.3981	0.5713	0.5150	0.5901	0.7170	0.6898	0.7281	0.4026	0.3731	0.4098	0.7758	0.6650	0.3996	3.79E-04	1.98E-01	3.67E-01	6.25E-03	6.80E-01	8.43E-01	3.64E-01	1.07E-02	8.78E-01	1.44E-02	7.90E-05	9.85E-01	8.99E-01	3.21E-01	2.08E-01	0	0
IEU92_RS05935	YmgD family protein	ymgD	-0.1820	0.6270	-0.2311	-0.1019	0.6200	0.8347	0.4451	-0.4130	0.3960	0.3432	0.2069	1.2306	-1.4063	1.5668	0.1605	0.1938	0.1963	0.2030	0.2643	0.2688	0.2725	0.3430	0.3469	0.3483	0.1881	0.1873	0.1900	0.3680	0.3148	0.1907	3.75E-01	3.31E-03	4.04E-01	7.69E-01	7.87E-02	8.85E-03	2.32E-01	2.80E-01	3.66E-01	7.82E-02	2.94E-01	3.96E-10	2.19E-03	1.24E-06	4.26E-01	0	0
IEU92_RS05945	protein YmgI	ymgI	0.6867	-0.1046	-1.2429	0.1421	1.5025	2.1716	0.5821	-0.5562	-1.3474	0.7242	0.9463	0.8241	-2.2734	3.1555	0.8821	0.4837	0.5847	0.6731	0.6825	0.7538	0.8497	0.9529	1.0096	1.0617	0.4712	0.4620	0.5091	0.9764	0.8527	0.4758	1.74E-01	8.93E-01	1.50E-01	8.77E-01	1.41E-01	NA	5.88E-01	6.32E-01	3.06E-01	1.40E-01	4.74E-02	NA	8.57E-02	3.38E-04	7.36E-02	0	0
IEU92_RS05950	protein YmgJ	ymgJ	2.0385	-0.7275	-0.0666	0.7323	0.4946	1.5390	1.3110	1.9719	-0.7940	2.0433	2.4665	0.7449	-2.0767	4.0103	1.9336	0.7345	1.0890	0.9173	1.1573	0.9905	1.3477	1.6241	1.5143	1.7145	0.7252	0.7158	0.8373	1.4523	1.2529	0.7344	6.91E-03	5.85E-01	9.66E-01	6.20E-01	7.74E-01	NA	4.70E-01	2.35E-01	7.38E-01	6.05E-03	7.53E-04	NA	3.36E-01	2.00E-03	1.04E-02	0	0
IEU92_RS05955	hypothetical protein		1.3068	-1.8893	-0.0441	1.8921	0.4197	3.0016	-0.5825	1.2627	-1.9334	1.3096	1.6824	1.0682	-2.9929	4.6868	1.6939	0.8531	1.4202	1.0288	1.5138	1.1431	1.6614	1.9742	1.7144	2.0563	0.8363	0.8205	0.9153	1.8040	1.5986	0.8362	1.42E-01	2.50E-01	9.81E-01	3.00E-01	8.35E-01	NA	7.96E-01	5.15E-01	4.60E-01	1.32E-01	4.73E-02	NA	2.49E-01	4.75E-03	4.98E-02	0	0
IEU92_RS05965	cell division topological specificity factor MinE	minE	-1.4569	0.3996	0.4312	-0.5217	-0.2081	-0.2212	-1.0573	-1.0257	0.8307	-1.5790	-1.2338	0.6095	0.3763	-1.5771	-1.2008	0.1261	0.1232	0.1225	0.1763	0.1743	0.1719	0.2159	0.2155	0.2139	0.1247	0.1226	0.1221	0.2459	0.2120	0.1245	2.17E-30	2.84E-03	2.54E-03	7.72E-03	4.24E-01	3.25E-01	2.10E-06	4.29E-06	3.92E-04	3.48E-36	2.03E-23	1.66E-06	2.97E-01	3.02E-13	1.32E-21	0	0
IEU92_RS05975	septum site-determining protein MinC	minC	-1.2372	0.2687	0.2370	-0.2526	-0.1863	-0.3203	-0.9685	-1.0002	0.5057	-1.2211	-1.1865	0.1854	0.4874	-1.4906	-1.0033	0.1123	0.1122	0.1121	0.1586	0.1585	0.1584	0.1944	0.1944	0.1943	0.1121	0.1120	0.1121	0.2241	0.1940	0.1122	9.77E-28	3.06E-02	9.18E-02	1.75E-01	4.32E-01	9.74E-02	1.38E-06	6.41E-07	2.24E-02	3.82E-27	8.77E-26	1.31E-01	1.11E-01	4.69E-14	8.72E-19	0	0
IEU92_RS05980	YcgJ family protein	ycgJ	-0.4170	0.1062	-0.0907	-1.0379	0.1800	-0.0560	-0.3107	-0.5077	0.0155	-1.3486	-0.3276	-0.0405	0.3346	-1.3153	-0.9807	0.1524	0.1563	0.1558	0.2170	0.2118	0.2193	0.2692	0.2689	0.2711	0.1556	0.1487	0.1555	0.3038	0.2610	0.1554	7.79E-03	5.79E-01	6.98E-01	8.30E-06	5.96E-01	8.65E-01	2.91E-01	7.88E-02	9.73E-01	1.02E-17	3.27E-02	8.30E-01	4.78E-01	9.14E-07	4.92E-10	0	0
IEU92_RS05985	g-type lysoyme inhibitor PliG	pliG	-0.2459	0.6430	-0.6013	-1.5657	0.7352	-0.1415	0.3971	-0.8473	0.0416	-1.1687	-0.1120	-0.0998	0.4159	-1.1763	-0.7604	0.1459	0.1469	0.1536	0.2051	0.2062	0.2116	0.2562	0.2601	0.2607	0.1483	0.1430	0.1497	0.2912	0.2508	0.1479	1.05E-01	4.01E-05	6.74E-04	3.05E-13	3.22E-03	6.39E-01	1.50E-01	1.88E-03	9.14E-01	6.91E-15	4.62E-01	5.63E-01	3.36E-01	5.02E-06	4.31E-07	0	0
IEU92_RS05990	YcgL domain-containing protein		0.4972	1.2225	0.2596	-1.8545	-0.3793	0.3556	1.7197	0.7568	1.4821	-0.1348	0.3776	1.8377	-0.0801	0.1012	0.0210	0.1389	0.1400	0.1430	0.1921	0.1929	0.1939	0.2457	0.2474	0.2480	0.1395	0.1375	0.1378	0.2683	0.2289	0.1400	4.67E-04	3.31E-17	1.57E-01	1.25E-20	1.48E-01	1.38E-01	8.13E-12	3.57E-03	2.00E-08	3.60E-01	7.50E-03	6.17E-39	8.72E-01	6.86E-01	8.91E-01	0	0
IEU92_RS06000	YcgN family cysteine cluster protein	ycgN	-0.6512	-0.7805	-0.3211	-0.0077	0.3975	0.4541	-1.4317	-0.9723	-1.1016	-1.4393	-0.5748	-0.6475	-0.3793	-0.9088	-1.2881	0.1149	0.1178	0.1158	0.1644	0.1618	0.1658	0.2012	0.2000	0.2017	0.1155	0.1139	0.1166	0.2316	0.2005	0.1159	2.41E-08	2.29E-10	2.11E-02	9.72E-01	5.78E-02	2.05E-02	3.58E-12	2.64E-06	3.31E-07	4.22E-35	6.96E-07	9.07E-08	2.56E-01	1.05E-05	2.98E-28	0	0
IEU92_RS06020	disulfide bond formation protein DsbB	dsbB	1.4400	0.1874	0.4105	-0.2959	-0.5274	0.4364	1.6274	1.8505	0.5979	1.3315	1.3231	1.0342	-0.3884	1.6510	1.2626	0.1161	0.1198	0.1185	0.1636	0.1625	0.1663	0.2058	0.2051	0.2072	0.1159	0.1158	0.1174	0.2289	0.1973	0.1162	9.00E-35	1.71E-01	3.03E-03	1.18E-01	8.47E-03	2.70E-02	9.97E-15	9.70E-19	1.05E-02	4.88E-30	9.06E-30	1.14E-17	2.37E-01	2.00E-16	4.56E-27	0	0
IEU92_RS06025	Na(+)/H(+) antiporter NhaB	nhaB	1.2049	0.7932	0.2416	-0.4601	-0.4278	0.3245	1.9981	1.4465	1.0348	1.5379	1.0187	1.3593	-0.2367	1.6763	1.4395	0.1475	0.1482	0.1485	0.2078	0.2080	0.2088	0.2568	0.2570	0.2574	0.1473	0.1473	0.1477	0.2933	0.2535	0.1474	6.61E-16	3.90E-07	2.13E-01	5.19E-02	1.25E-01	2.20E-01	2.64E-14	4.80E-08	2.35E-04	4.47E-25	8.64E-12	3.65E-19	6.21E-01	9.71E-11	3.90E-22	0	0
IEU92_RS06030	fatty acid metabolism transcriptional regulator FadR	fadR	-0.5774	-0.2871	0.1333	0.3026	-0.2875	0.0187	-0.8646	-0.4441	-0.1539	-0.5620	-0.7317	-0.1351	-0.1129	-0.6975	-0.8104	0.1319	0.1332	0.1321	0.1866	0.1857	0.1874	0.2297	0.2291	0.2298	0.1315	0.1313	0.1325	0.2632	0.2277	0.1321	1.78E-05	5.34E-02	4.70E-01	1.66E-01	2.74E-01	9.46E-01	2.94E-04	7.08E-02	6.14E-01	2.76E-05	4.10E-08	3.66E-01	8.12E-01	3.13E-03	1.47E-09	0	0
IEU92_RS06050	potassium/proton antiporter	cvrA	-0.0153	0.7316	0.0080	-0.3680	0.0656	-0.4330	0.7163	-0.0074	0.7396	0.3483	0.0582	0.3067	0.2858	-0.0110	0.2748	0.1179	0.1184	0.1194	0.1649	0.1656	0.1672	0.2058	0.2063	0.2066	0.1171	0.1170	0.1188	0.2328	0.2010	0.1174	9.04E-01	3.80E-09	9.69E-01	4.99E-02	8.22E-01	2.93E-02	8.35E-04	9.75E-01	1.18E-03	3.72E-03	6.42E-01	1.58E-02	4.25E-01	9.62E-01	2.30E-02	0	0
IEU92_RS06055	muramoyltetrapeptide carboxypeptidase	ldcA	-0.9526	0.2339	0.0952	-0.1561	-0.0929	-0.0593	-0.7188	-0.8575	0.3290	-0.8749	-0.9504	0.2697	-0.0597	-0.9320	-0.9916	0.1217	0.1215	0.1212	0.1709	0.1704	0.1707	0.2109	0.2107	0.2106	0.1207	0.1202	0.1209	0.2407	0.2077	0.1215	1.01E-14	8.66E-02	5.86E-01	4.61E-01	7.51E-01	8.18E-01	1.07E-03	9.18E-05	1.96E-01	8.12E-13	5.42E-15	3.80E-02	8.93E-01	1.29E-05	7.16E-16	0	0
IEU92_RS06060	membrane-bound lytic murein transglycosylase EmtA	emtA	0.8589	0.2579	-0.1397	-0.8090	0.0850	0.4829	1.1168	0.7192	0.1183	0.3079	0.8042	0.6012	-0.3111	0.7361	0.4249	0.1625	0.1658	0.1663	0.2292	0.2290	0.2330	0.2859	0.2862	0.2881	0.1627	0.1619	0.1642	0.3229	0.2788	0.1629	2.02E-07	1.73E-01	5.57E-01	1.27E-03	8.35E-01	8.88E-02	1.69E-04	1.76E-02	7.70E-01	6.76E-02	1.04E-06	5.14E-04	5.43E-01	1.12E-02	1.11E-02	0	0
IEU92_RS06075	protein YcgY	ycgY	0.1798	-0.5708	-0.4666	-0.6187	0.4671	-0.3256	-0.3911	-0.2868	-1.0374	-1.0098	0.1803	-1.3630	0.5286	-1.3349	-0.8063	0.2576	0.2694	0.2658	0.3702	0.3640	0.3871	0.4570	0.4549	0.4616	0.2608	0.2556	0.2766	0.5274	0.4581	0.2615	5.16E-01	5.78E-02	1.74E-01	1.52E-01	3.81E-01	5.43E-01	4.42E-01	5.81E-01	5.22E-02	1.50E-04	5.08E-01	2.27E-06	5.26E-01	5.02E-03	2.61E-03	0	0
IEU92_RS06105	autotransporter outer membrane beta-barrel domain-containing protein	ycgV	1.0165	-0.1598	-0.2209	-0.3409	0.4705	0.6639	0.8567	0.7956	-0.3806	0.5158	1.2661	0.2833	-0.8197	1.4293	0.6096	0.0930	0.0975	0.0968	0.1319	0.1309	0.1362	0.1660	0.1656	0.1681	0.0930	0.0923	0.0953	0.1851	0.1599	0.0932	2.31E-27	1.50E-01	6.56E-02	2.12E-02	2.95E-03	1.52E-05	5.53E-07	3.46E-06	5.03E-02	4.85E-08	3.43E-42	5.16E-03	2.36E-04	1.44E-18	1.13E-10	0	0
IEU92_RS06110	redox-regulated ATPase YchF	ychF	0.7160	0.2814	0.0122	-0.5133	-0.3406	0.8603	0.9973	0.7282	0.2936	0.4840	0.3876	1.1539	-0.8263	1.0160	0.1897	0.1667	0.1682	0.1682	0.2353	0.2353	0.2367	0.2908	0.2908	0.2917	0.1666	0.1665	0.1670	0.3320	0.2869	0.1670	2.55E-05	1.41E-01	9.66E-01	5.58E-02	3.13E-01	1.61E-03	9.98E-04	1.80E-02	4.26E-01	4.63E-03	2.39E-02	2.34E-11	6.36E-02	6.09E-04	2.79E-01	0	0
IEU92_RS06115	aminoacyl-tRNA hydrolase	pth	0.0931	-0.0911	0.2431	0.2771	-0.4288	0.1532	0.0020	0.3362	0.1519	0.2791	-0.0926	0.3051	-0.0766	0.2466	0.1700	0.1075	0.1119	0.1094	0.1514	0.1496	0.1548	0.1911	0.1896	0.1922	0.1064	0.1064	0.1092	0.2115	0.1824	0.1071	4.15E-01	5.01E-01	7.39E-02	1.14E-01	2.32E-02	4.67E-01	9.93E-01	1.00E-01	5.43E-01	1.07E-02	4.12E-01	8.75E-03	8.39E-01	2.05E-01	1.26E-01	0	0
IEU92_RS06125	C4-dicarboxylic acid transporter DauA	dauA	1.6155	0.2017	-0.2122	-1.2057	0.1211	0.1470	1.8172	1.4033	-0.0105	0.6116	1.5244	0.1364	0.0644	0.6674	0.7317	0.1247	0.1264	0.1266	0.1762	0.1761	0.1785	0.2181	0.2183	0.2192	0.1249	0.1245	0.1261	0.2490	0.2153	0.1249	7.85E-38	1.62E-01	1.97E-01	7.68E-11	6.83E-01	5.54E-01	3.23E-16	3.93E-10	9.77E-01	1.48E-06	6.22E-34	3.36E-01	8.88E-01	2.79E-03	8.02E-09	0	0
IEU92_RS06130	ribose-phosphate diphosphokinase	prs	0.6700	0.2252	0.1229	-0.3054	-0.2647	0.4169	0.8952	0.7929	0.3482	0.5899	0.5283	0.7651	-0.0949	0.8651	0.7702	0.1307	0.1308	0.1308	0.1848	0.1847	0.1849	0.2266	0.2265	0.2266	0.1307	0.1306	0.1307	0.2612	0.2261	0.1307	4.64E-07	1.30E-01	5.06E-01	1.58E-01	3.19E-01	6.12E-02	1.41E-04	8.14E-04	2.05E-01	9.35E-06	7.33E-05	1.69E-08	8.38E-01	2.10E-04	6.39E-09	0	0
IEU92_RS06135	4-(cytidine 5'-diphospho)-2-C-methyl-D-erythritol kinase	ispE	-0.2866	0.1809	-0.3251	-0.1501	0.1178	0.2243	-0.1057	-0.6117	-0.1442	-0.2558	-0.4940	0.0800	-0.0856	-0.2389	-0.3245	0.1047	0.1050	0.1051	0.1479	0.1480	0.1484	0.1817	0.1818	0.1819	0.1046	0.1046	0.1049	0.2092	0.1811	0.1047	7.75E-03	1.29E-01	8.94E-03	4.10E-01	6.24E-01	2.35E-01	6.07E-01	1.31E-03	5.42E-01	1.75E-02	3.46E-06	5.06E-01	8.21E-01	2.16E-01	2.48E-03	0	0
IEU92_RS06140	lipoprotein insertase outer membrane protein LolB	lolB	-0.5900	0.7120	0.3536	-0.3367	-0.4920	-0.3150	0.1221	-0.2363	1.0657	-0.2146	-0.7283	0.7506	0.2445	-0.6680	-0.4235	0.1134	0.1132	0.1133	0.1594	0.1595	0.1595	0.1967	0.1967	0.1966	0.1128	0.1129	0.1130	0.2249	0.1943	0.1132	3.12E-07	1.96E-09	8.27E-03	6.46E-02	1.30E-02	1.07E-01	5.82E-01	2.75E-01	4.11E-07	6.61E-02	1.95E-10	1.36E-10	4.85E-01	8.84E-04	2.49E-04	0	0
IEU92_RS06145	glutamyl-tRNA reductase	hemA	0.9661	0.5570	-0.1990	-0.2855	0.0999	0.1003	1.5231	0.7671	0.3579	1.2376	0.8670	0.4582	-0.0066	1.2388	1.2322	0.0880	0.0890	0.0897	0.1238	0.1242	0.1257	0.1541	0.1545	0.1551	0.0878	0.0878	0.0889	0.1748	0.1511	0.0879	1.46E-27	2.41E-09	7.44E-02	4.21E-02	6.21E-01	5.67E-01	2.66E-22	1.58E-06	4.55E-02	1.74E-44	1.34E-22	7.28E-07	9.83E-01	8.21E-16	4.79E-44	0	0
IEU92_RS06160	invasion regulator SirB2	sirB2	1.5903	-0.1643	-0.2238	-0.2040	0.1070	0.5639	1.4261	1.3665	-0.3881	1.2221	1.4735	0.1759	-0.3676	1.6692	1.3016	0.1708	0.1780	0.1770	0.2420	0.2410	0.2496	0.3038	0.3032	0.3073	0.1707	0.1703	0.1753	0.3405	0.2945	0.1709	3.05E-20	4.42E-01	3.50E-01	5.00E-01	8.02E-01	6.07E-02	5.58E-06	1.39E-05	3.09E-01	1.58E-12	1.11E-17	3.74E-01	4.89E-01	3.18E-08	5.38E-14	0	0
IEU92_RS06165	invasion regulator SirB1	sirB1	0.5907	-0.1163	-0.2546	0.0243	0.1795	0.4751	0.4744	0.3361	-0.3708	0.4987	0.5156	0.1043	-0.2707	0.8987	0.6280	0.1244	0.1255	0.1254	0.1759	0.1758	0.1771	0.2167	0.2166	0.2172	0.1243	0.1242	0.1251	0.2485	0.2151	0.1243	3.13E-06	4.40E-01	1.07E-01	9.20E-01	5.10E-01	2.34E-02	3.93E-02	1.53E-01	1.53E-01	8.46E-05	4.68E-05	4.64E-01	4.84E-01	5.00E-05	6.87E-07	0	0
IEU92_RS06170	3-deoxy-8-phosphooctulonate synthase	kdsA	0.2350	0.2754	-0.1052	-0.3160	0.0162	0.5917	0.5104	0.1298	0.1702	0.1944	0.1460	0.7619	-0.4026	0.6971	0.2944	0.1355	0.1359	0.1360	0.1914	0.1914	0.1919	0.2353	0.2354	0.2356	0.1354	0.1354	0.1356	0.2705	0.2341	0.1355	9.53E-02	7.05E-02	5.93E-01	1.58E-01	9.63E-01	8.40E-03	4.13E-02	6.32E-01	5.82E-01	1.68E-01	3.06E-01	6.32E-08	3.14E-01	4.11E-03	3.51E-02	0	0
IEU92_RS06175	type I toxin-antitoxin system toxin Ldr family protein		1.2067	0.4199	-0.0275	-0.5219	-0.0630	0.3125	1.6265	1.1792	0.3924	1.1047	1.1162	0.7049	-0.1357	1.3267	1.1910	0.1645	0.1739	0.1756	0.2287	0.2295	0.2411	0.2986	0.2995	0.3048	0.1638	0.1631	0.1700	0.3193	0.2738	0.1643	4.31E-13	2.93E-02	9.26E-01	4.45E-02	8.80E-01	3.21E-01	1.22E-07	1.57E-04	2.99E-01	2.83E-11	1.41E-11	7.63E-05	8.13E-01	2.39E-06	8.11E-13	0	0
IEU92_RS06200	glutathione-specific gamma-glutamylcyclotransferase	chaC	-0.5052	1.0491	0.1656	-1.0724	0.0135	-1.2972	0.5440	-0.3395	1.2148	-0.5284	-0.3261	-0.0824	1.3097	-1.6465	-0.3368	0.1009	0.1004	0.1011	0.1413	0.1415	0.1422	0.1751	0.1755	0.1752	0.1004	0.1000	0.1016	0.1996	0.1724	0.1006	8.66E-07	3.22E-24	2.10E-01	4.24E-13	9.58E-01	9.42E-18	2.94E-03	7.14E-02	5.24E-11	2.29E-07	1.44E-03	4.77E-01	6.56E-09	5.47E-21	1.06E-03	0	0
IEU92_RS06210	inverse autotransporter invasin YchO	ychO	1.1841	0.0920	0.1085	-0.4198	0.0797	-0.1364	1.2761	1.2926	0.2006	0.8562	1.3723	0.0641	0.0892	0.9080	0.9973	0.1231	0.1269	0.1261	0.1738	0.1729	0.1782	0.2179	0.2175	0.2196	0.1231	0.1226	0.1263	0.2446	0.2113	0.1232	1.74E-21	5.52E-01	5.46E-01	3.24E-02	7.94E-01	5.86E-01	1.24E-08	7.81E-09	4.74E-01	6.57E-12	1.29E-28	6.63E-01	8.38E-01	2.98E-05	1.23E-15	0	0
IEU92_RS06215	two-component system response regulator NarL	narL	-0.8669	0.2525	0.6264	0.0141	-0.5126	-0.2009	-0.6144	-0.2405	0.8789	-0.6003	-0.7531	0.6779	0.2992	-0.6875	-0.3882	0.1555	0.1555	0.1550	0.2194	0.2190	0.2190	0.2695	0.2693	0.2692	0.1550	0.1549	0.1550	0.3094	0.2677	0.1551	4.11E-08	1.54E-01	4.29E-04	9.64E-01	7.36E-02	5.02E-01	3.16E-02	4.25E-01	3.36E-03	1.49E-04	1.76E-06	2.90E-05	5.41E-01	1.37E-02	1.49E-02	0	0
IEU92_RS06220	nitrate/nitrite two-component system sensor histidine kinase NarX	narX	0.2042	-0.1309	0.2771	0.5600	-0.1311	-0.0965	0.0732	0.4813	0.1462	0.6333	0.3502	0.0497	0.1506	0.6828	0.8334	0.0774	0.0793	0.0782	0.1093	0.1085	0.1109	0.1361	0.1355	0.1365	0.0769	0.0769	0.0785	0.1535	0.1328	0.0770	1.04E-02	1.46E-01	2.35E-03	1.60E-06	4.17E-01	5.27E-01	6.35E-01	6.75E-04	3.96E-01	4.08E-16	7.75E-06	5.83E-01	5.37E-01	5.44E-07	7.32E-27	0	0
IEU92_RS06280	formyltetrahydrofolate deformylase	purU	-0.4924	0.9801	-0.0194	-0.7716	-0.1938	0.0627	0.4877	-0.5118	0.9607	-0.2839	-0.7057	1.0234	0.1306	-0.4345	-0.3038	0.1461	0.1457	0.1467	0.2051	0.2058	0.2055	0.2534	0.2540	0.2537	0.1454	0.1455	0.1454	0.2895	0.2501	0.1457	9.92E-04	1.17E-10	9.37E-01	5.59E-04	5.49E-01	8.39E-01	7.15E-02	5.97E-02	5.58E-04	5.91E-02	1.85E-06	9.82E-12	8.02E-01	1.01E-01	4.34E-02	0	0
IEU92_RS06285	YchJ family protein	ychJ	-0.4223	0.4533	-0.0066	-0.2405	-0.1241	0.2653	0.0310	-0.4288	0.4467	-0.2095	-0.5530	0.7120	-0.1230	-0.0749	-0.1979	0.1293	0.1299	0.1306	0.1806	0.1811	0.1820	0.2257	0.2260	0.2264	0.1279	0.1279	0.1286	0.2538	0.2189	0.1285	1.43E-03	1.25E-03	9.78E-01	2.66E-01	6.83E-01	2.55E-01	9.04E-01	7.72E-02	9.37E-02	1.15E-01	2.21E-05	9.87E-08	7.84E-01	7.54E-01	1.38E-01	0	0
IEU92_RS06300	UTP--glucose-1-phosphate uridylyltransferase GalU	galU	-0.8270	0.0430	0.2637	-0.2415	-0.1246	-0.0743	-0.7840	-0.5633	0.3067	-1.0255	-0.6879	0.2324	0.0472	-0.9608	-0.9136	0.1091	0.1093	0.1090	0.1542	0.1538	0.1541	0.1892	0.1891	0.1891	0.1090	0.1087	0.1090	0.2176	0.1882	0.1091	7.02E-14	7.54E-01	4.87E-02	1.83E-01	6.17E-01	7.41E-01	6.46E-05	4.60E-03	1.78E-01	1.25E-20	4.26E-10	4.79E-02	9.09E-01	6.57E-07	1.23E-16	0	0
IEU92_RS06305	DNA-binding transcriptional regulator H-NS	hns	-1.1187	-0.4022	-0.3911	-0.4288	0.1924	0.5622	-1.5210	-1.5098	-0.7933	-1.9497	-1.3174	-0.2311	-0.2987	-1.5862	-1.8849	0.1087	0.1088	0.1088	0.1539	0.1538	0.1538	0.1884	0.1884	0.1884	0.1088	0.1087	0.1087	0.2176	0.1884	0.1088	2.18E-24	5.94E-04	1.99E-03	1.24E-02	3.97E-01	1.52E-03	2.63E-15	4.72E-15	1.11E-04	5.47E-71	2.66E-33	4.86E-02	3.60E-01	1.30E-16	2.07E-66	0	0
IEU92_RS06310	thymidine kinase	tdk	0.4258	-0.0093	0.2432	-0.1544	-0.2064	0.4988	0.4165	0.6690	0.2340	0.2621	0.4626	0.7328	-0.4442	0.7978	0.3536	0.1451	0.1496	0.1476	0.2048	0.2029	0.2076	0.2566	0.2554	0.2580	0.1447	0.1440	0.1462	0.2864	0.2470	0.1450	4.24E-03	9.67E-01	2.06E-01	5.51E-01	5.11E-01	4.49E-02	1.31E-01	1.32E-02	4.77E-01	8.03E-02	1.70E-03	1.49E-06	2.89E-01	1.82E-03	1.78E-02	0	0
IEU92_RS06325	NAAT family transporter YchE	ychE	1.2356	-0.2758	0.1508	-0.8658	-0.3097	-0.0193	0.9599	1.3865	-0.1250	0.0940	1.0768	-0.1443	0.0771	-0.0842	-0.0071	0.1022	0.1105	0.1068	0.1465	0.1426	0.1532	0.1859	0.1837	0.1885	0.1033	0.1017	0.1083	0.2051	0.1766	0.1043	4.25E-33	2.40E-02	2.89E-01	2.41E-08	1.02E-01	9.35E-01	5.47E-07	1.73E-13	6.16E-01	3.90E-01	8.77E-26	2.30E-01	8.33E-01	6.63E-01	9.50E-01	0	0
IEU92_RS06330	hypothetical protein		-0.7838	-0.0907	-0.1699	-0.3177	0.1599	-0.2020	-0.8745	-0.9537	-0.2606	-1.1921	-0.7937	-0.4626	0.3465	-1.4041	-1.0577	0.1467	0.1469	0.1468	0.2075	0.2073	0.2078	0.2543	0.2543	0.2544	0.1467	0.1465	0.1470	0.2934	0.2540	0.1468	1.48E-07	6.15E-01	3.95E-01	1.94E-01	6.36E-01	4.76E-01	9.68E-04	3.24E-04	4.18E-01	9.65E-16	9.54E-08	2.99E-03	4.45E-01	6.96E-08	1.13E-12	0	0
IEU92_RS06335	oligopeptide ABC transporter substrate-binding protein OppA	oppA	0.0313	0.3208	-0.2174	-0.9673	0.2837	-0.0912	0.3521	-0.1861	0.1035	-0.6152	0.0976	0.0123	0.2217	-0.6401	-0.4184	0.1364	0.1364	0.1364	0.1929	0.1929	0.1929	0.2363	0.2363	0.2363	0.1364	0.1364	0.1364	0.2728	0.2362	0.1364	8.34E-01	3.41E-02	2.24E-01	2.74E-06	3.03E-01	7.47E-01	1.68E-01	4.85E-01	7.54E-01	9.56E-06	5.02E-01	9.43E-01	6.18E-01	9.24E-03	2.76E-03	0	0
IEU92_RS06360	HI1450 family dsDNA-mimic protein	yciU	0.2592	0.7730	0.3611	-1.5870	-0.3475	-0.4539	1.0322	0.6202	1.1341	-0.5549	0.2728	0.6801	0.6305	-0.9952	-0.3647	0.1414	0.1421	0.1423	0.1992	0.1986	0.1998	0.2465	0.2467	0.2471	0.1418	0.1408	0.1419	0.2807	0.2421	0.1420	7.74E-02	2.41E-07	3.69E-02	2.44E-14	2.06E-01	5.92E-02	5.39E-05	1.76E-02	2.23E-05	1.27E-04	6.14E-02	4.27E-06	9.84E-02	6.63E-05	1.24E-02	0	0
IEU92_RS06365	cardiolipin synthase	cls	0.3291	0.7556	0.3817	-1.3577	-0.4823	-0.2908	1.0847	0.7108	1.1373	-0.2729	0.2285	0.8465	0.5292	-0.6643	-0.1352	0.0899	0.0903	0.0904	0.1266	0.1264	0.1270	0.1566	0.1567	0.1569	0.0900	0.0896	0.0901	0.1785	0.1541	0.0901	3.42E-04	6.98E-16	2.11E-04	2.85E-25	1.46E-03	5.71E-02	1.34E-11	1.21E-05	6.05E-12	3.09E-03	1.31E-02	6.05E-20	2.31E-02	2.82E-05	1.49E-01	0	0
IEU92_RS06395	septation protein A	yciB	-0.0976	-0.3046	-0.0143	0.0888	-0.2637	0.0566	-0.4022	-0.1119	-0.3189	-0.3134	-0.3756	-0.2623	0.2587	-0.5348	-0.2761	0.0963	0.0984	0.0973	0.1365	0.1355	0.1384	0.1689	0.1682	0.1694	0.0961	0.0958	0.0978	0.1923	0.1664	0.0963	3.37E-01	4.50E-03	9.31E-01	6.09E-01	1.52E-01	7.82E-01	2.45E-02	5.60E-01	1.11E-01	1.45E-03	1.23E-04	1.20E-02	3.71E-01	1.92E-03	5.23E-03	0	0
IEU92_RS06400	YciC family protein	yciC	-0.3666	-0.5237	-0.2495	0.3107	0.0824	0.4524	-0.8903	-0.6162	-0.7732	-0.5796	-0.5338	-0.3208	-0.3621	-0.2944	-0.6565	0.0716	0.0749	0.0731	0.1022	0.1006	0.1047	0.1269	0.1259	0.1277	0.0713	0.0708	0.0734	0.1436	0.1243	0.0719	4.81E-07	1.96E-11	3.54E-03	6.04E-03	6.13E-01	1.52E-04	7.19E-12	2.23E-06	1.30E-08	9.09E-16	8.93E-14	2.91E-05	5.93E-02	2.36E-02	1.66E-19	0	0
IEU92_RS06430	tryptophan synthase subunit alpha	trpA	-0.6449	0.8314	0.9447	-0.7916	-0.8142	-0.5624	0.1865	0.2998	1.7762	-0.6051	-0.5144	1.2138	0.4979	-1.0370	-0.5391	0.1462	0.1456	0.1451	0.2050	0.2043	0.2038	0.2535	0.2533	0.2529	0.1455	0.1449	0.1448	0.2880	0.2484	0.1458	1.53E-05	5.65E-08	2.01E-09	3.83E-04	8.07E-04	1.94E-02	5.10E-01	2.82E-01	2.87E-11	4.55E-05	5.17E-04	4.24E-16	2.28E-01	5.05E-05	2.97E-04	0	0
IEU92_RS06435	tryptophan synthase subunit beta	trpB	-0.5491	0.6479	0.6733	-0.4187	-0.6110	-0.3236	0.0988	0.1241	1.3212	-0.3200	-0.4869	0.9975	0.2377	-0.5813	-0.3437	0.1493	0.1492	0.1490	0.2102	0.2099	0.2099	0.2590	0.2589	0.2588	0.1488	0.1486	0.1487	0.2962	0.2560	0.1490	3.22E-04	4.66E-05	6.33E-05	8.32E-02	2.07E-02	2.24E-01	7.38E-01	6.77E-01	2.03E-06	3.72E-02	1.37E-03	8.94E-11	6.22E-01	3.02E-02	2.51E-02	0	0
IEU92_RS06440	bifunctional indole-3-glycerol-phosphate synthase TrpC/phosphoribosylanthranilate isomerase TrpF	trpCF	-0.2789	0.6528	0.4557	-0.3124	-0.3840	-0.4192	0.3739	0.1768	1.1085	0.0615	-0.2072	0.6893	0.4344	-0.2861	0.1483	0.1322	0.1324	0.1324	0.1856	0.1855	0.1862	0.2300	0.2299	0.2301	0.1315	0.1314	0.1321	0.2614	0.2258	0.1317	4.15E-02	3.28E-06	3.22E-03	1.50E-01	1.22E-01	6.15E-02	1.31E-01	4.96E-01	7.97E-06	6.63E-01	1.30E-01	5.27E-07	2.48E-01	2.35E-01	2.83E-01	0	0
IEU92_RS06445	bifunctional anthranilate synthase glutamate amidotransferase component TrpG/anthranilate phosphoribosyltransferase TrpD	trpD	0.5476	0.4515	0.2044	-0.5457	-0.1101	-0.1360	0.9991	0.7521	0.6560	0.4534	0.6420	0.5200	0.0560	0.4118	0.4679	0.0988	0.1022	0.1022	0.1375	0.1370	0.1420	0.1765	0.1765	0.1784	0.0982	0.0975	0.1010	0.1922	0.1649	0.0987	4.84E-08	3.42E-05	1.14E-01	2.54E-04	6.21E-01	4.83E-01	3.74E-08	4.08E-05	8.37E-04	5.79E-06	8.11E-11	7.61E-07	8.75E-01	1.67E-02	3.23E-06	0	0
IEU92_RS06455	trp operon leader peptide	trpL	0.7990	0.5809	0.2581	-1.5813	-0.2167	-0.5224	1.3799	1.0570	0.8390	-0.2014	0.8404	0.3166	0.7795	-0.6824	0.0971	0.8967	1.0058	1.0061	1.2207	1.1723	1.3608	1.7322	1.7324	1.7913	0.9271	0.8620	1.0065	1.6621	1.3742	0.9349	4.01E-01	6.38E-01	8.77E-01	2.81E-01	9.21E-01	NA	4.75E-01	5.94E-01	7.36E-01	8.41E-01	3.56E-01	NA	7.93E-01	6.50E-01	9.24E-01	0	0
IEU92_RS06460	RNase AM	rnm	-1.1302	-0.2643	-0.2232	0.1746	0.0576	0.0779	-1.3945	-1.3534	-0.4876	-1.2199	-1.2958	-0.4096	-0.0547	-1.3076	-1.3624	0.1024	0.1028	0.1023	0.1448	0.1441	0.1452	0.1776	0.1773	0.1776	0.1019	0.1015	0.1026	0.2045	0.1769	0.1026	7.57E-28	1.98E-02	8.02E-02	3.18E-01	8.21E-01	7.12E-01	1.54E-14	9.05E-14	1.54E-02	1.59E-32	9.23E-37	1.44E-04	8.85E-01	4.23E-13	1.22E-39	0	0
IEU92_RS06470	DUF2207 domain-containing protein	yciQ	0.3935	-0.3364	-0.0499	-0.2424	0.0359	-0.1191	0.0571	0.3437	-0.3863	-0.1852	0.3796	-0.5054	0.1599	-0.3183	-0.1585	0.1076	0.1130	0.1107	0.1534	0.1509	0.1589	0.1918	0.1905	0.1936	0.1078	0.1067	0.1126	0.2161	0.1869	0.1084	3.47E-04	6.39E-03	7.71E-01	1.79E-01	8.98E-01	5.95E-01	7.95E-01	9.37E-02	8.97E-02	9.79E-02	5.00E-04	1.76E-05	6.56E-01	1.08E-01	1.60E-01	0	0
IEU92_RS06485	YciK family oxidoreductase	yciK	0.1404	0.5172	0.5351	-0.6956	-0.4838	-0.1042	0.6576	0.6755	1.0523	-0.0380	0.1917	0.9481	0.0043	-0.0910	-0.0867	0.1192	0.1205	0.1199	0.1673	0.1665	0.1681	0.2088	0.2085	0.2093	0.1189	0.1183	0.1193	0.2347	0.2021	0.1194	2.63E-01	5.73E-05	8.04E-05	1.21E-04	2.09E-02	6.65E-01	2.57E-03	1.99E-03	2.93E-06	7.68E-01	1.20E-01	1.33E-14	9.92E-01	6.80E-01	4.93E-01	0	0
IEU92_RS06490	protease SohB	sohB	-0.7853	-0.3302	0.0146	0.0895	0.1052	0.3989	-1.1156	-0.7707	-0.3157	-1.0260	-0.6655	0.0832	-0.5276	-0.5073	-1.0350	0.1189	0.1196	0.1190	0.1683	0.1676	0.1685	0.2066	0.2062	0.2066	0.1188	0.1184	0.1189	0.2374	0.2054	0.1191	7.28E-11	1.19E-02	9.42E-01	6.82E-01	7.13E-01	4.86E-02	1.57E-07	3.40E-04	2.07E-01	1.32E-17	3.07E-08	5.43E-01	1.02E-01	1.80E-02	7.98E-18	0	0
IEU92_RS06505	HTH-type transcriptional regulator CysB	cysB	0.7569	0.2419	-0.1563	-0.0771	0.1501	0.6532	0.9988	0.6007	0.0856	0.9217	0.7507	0.7388	-0.4825	1.5687	1.0862	0.1290	0.1305	0.1307	0.1820	0.1821	0.1837	0.2254	0.2255	0.2263	0.1288	0.1287	0.1296	0.2567	0.2220	0.1288	7.58E-09	1.00E-01	3.79E-01	7.46E-01	6.09E-01	2.08E-03	1.87E-05	1.17E-02	7.90E-01	1.60E-12	9.09E-09	3.99E-08	1.82E-01	4.42E-12	7.59E-17	0	0
IEU92_RS06520	small membrane protein YmiC	ymiC	-0.5349	-0.1119	0.3140	-0.8111	-0.2203	-1.1879	-0.6468	-0.2210	0.2021	-1.4579	-0.4412	-0.9858	1.6681	-2.5521	-0.8840	0.3209	0.3287	0.3208	0.4583	0.4445	0.4682	0.5642	0.5596	0.5641	0.3261	0.3147	0.3398	0.6461	0.5594	0.3233	1.09E-01	7.89E-01	4.86E-01	1.28E-01	7.76E-01	3.30E-02	2.94E-01	7.33E-01	8.02E-01	1.14E-05	1.80E-01	6.42E-03	5.30E-02	9.11E-06	7.74E-03	0	0
IEU92_RS06530	GTP cyclohydrolase II	ribA	-1.3437	0.1251	-0.2746	-0.1009	0.2515	0.2336	-1.2186	-1.6183	-0.1496	-1.3195	-1.3668	0.0841	-0.3433	-1.1090	-1.4523	0.0923	0.0917	0.0919	0.1298	0.1297	0.1294	0.1593	0.1594	0.1591	0.0916	0.0912	0.0914	0.1833	0.1583	0.0923	2.40E-47	2.37E-01	1.20E-02	5.37E-01	1.54E-01	1.46E-01	7.11E-14	2.19E-23	4.60E-01	1.91E-46	3.59E-50	4.18E-01	1.84E-01	6.72E-12	4.52E-55	0	0
IEU92_RS06535	phosphatidylglycerophosphatase B	pgpB	-0.0212	0.2149	-0.0314	-0.6672	-0.0245	-0.0135	0.1938	-0.0526	0.1835	-0.4734	-0.0771	0.1701	0.1110	-0.5428	-0.4318	0.0890	0.0915	0.0914	0.1252	0.1242	0.1281	0.1576	0.1576	0.1590	0.0891	0.0878	0.0908	0.1759	0.1512	0.0897	8.29E-01	3.43E-02	8.31E-01	5.64E-07	9.14E-01	9.44E-01	2.59E-01	7.73E-01	3.58E-01	1.70E-07	4.08E-01	8.45E-02	7.14E-01	5.10E-04	2.27E-06	0	0
IEU92_RS06540	lipopolysaccharide assembly protein LapA	lapA	-0.6758	0.0883	-0.1639	0.0275	0.1197	-0.0770	-0.5875	-0.8397	-0.0755	-0.5600	-0.7199	-0.1525	0.0722	-0.6811	-0.6089	0.0806	0.0813	0.0813	0.1131	0.1129	0.1148	0.1406	0.1406	0.1411	0.0797	0.0794	0.0813	0.1595	0.1378	0.0803	1.11E-16	3.57E-01	1.11E-01	8.57E-01	4.88E-01	6.38E-01	5.59E-05	6.63E-09	6.93E-01	4.01E-12	2.87E-19	8.42E-02	8.01E-01	1.49E-06	6.69E-14	0	0
IEU92_RS06545	lipopolysaccharide assembly protein LapB	lapB	-0.0800	0.5536	0.2389	-0.2559	-0.2304	-0.5477	0.4737	0.1590	0.7926	0.2178	-0.0714	0.2448	0.5153	-0.3213	0.1939	0.0927	0.0931	0.0931	0.1303	0.1304	0.1312	0.1614	0.1614	0.1616	0.0923	0.0923	0.0931	0.1839	0.1590	0.0925	4.17E-01	1.47E-08	3.45E-02	8.79E-02	2.01E-01	2.58E-04	5.07E-03	3.76E-01	5.33E-06	2.20E-02	4.68E-01	1.39E-02	3.32E-02	5.47E-02	4.21E-02	0	0
IEU92_RS06570	protein YciZ	yciZ	0.0765	-0.4976	-0.1811	-0.1938	-0.0254	0.6127	-0.4211	-0.1046	-0.6787	-0.6149	-0.1301	-0.0660	-0.1866	-0.2088	-0.3953	0.2476	0.2601	0.2542	0.3546	0.3481	0.3624	0.4404	0.4370	0.4442	0.2487	0.2457	0.2533	0.4968	0.4298	0.2493	7.77E-01	8.87E-02	6.28E-01	6.72E-01	9.69E-01	1.76E-01	3.87E-01	8.35E-01	2.07E-01	1.63E-02	6.21E-01	8.30E-01	8.33E-01	6.57E-01	1.27E-01	0	0
IEU92_RS06575	cyclic di-GMP phosphodiesterase	pdeR	-0.2107	0.0546	0.2297	-0.3402	-0.1994	-0.3977	-0.1561	0.0190	0.2844	-0.4962	-0.1804	-0.1133	0.2205	-0.8636	-0.6431	0.1211	0.1218	0.1214	0.1711	0.1706	0.1719	0.2107	0.2104	0.2108	0.1210	0.1207	0.1217	0.2417	0.2090	0.1213	9.41E-02	7.18E-01	1.38E-01	8.38E-02	4.34E-01	5.42E-02	5.07E-01	9.37E-01	2.73E-01	5.84E-05	1.52E-01	4.11E-01	5.67E-01	6.05E-05	1.85E-07	0	0
IEU92_RS06580	hypothetical protein		-0.9350	-0.0661	0.1821	-0.5543	-0.0472	-0.8622	-1.0011	-0.7528	0.1161	-1.5554	-0.8000	-0.7461	1.1621	-2.2826	-1.1205	0.2790	0.2845	0.2731	0.3978	0.3763	0.4041	0.4889	0.4823	0.4855	0.2823	0.2636	0.2968	0.5556	0.4794	0.2807	1.06E-03	8.60E-01	6.51E-01	2.42E-01	9.47E-01	7.88E-02	5.47E-02	1.51E-01	8.71E-01	5.88E-08	3.05E-03	1.89E-02	1.29E-01	3.58E-06	9.21E-05	0	0
IEU92_RS06585	exoribonuclease II	rnb	-0.0247	-0.2654	0.0299	0.6410	-0.0201	0.9472	-0.2901	0.0051	-0.2355	0.3509	-0.0149	0.7117	-0.9572	1.3079	0.3507	0.1788	0.1793	0.1791	0.2529	0.2527	0.2532	0.3102	0.3101	0.3104	0.1787	0.1787	0.1788	0.3572	0.3093	0.1787	8.98E-01	1.96E-01	9.23E-01	2.41E-02	9.66E-01	1.15E-03	3.98E-01	9.88E-01	5.62E-01	5.76E-02	9.39E-01	1.51E-04	4.30E-02	4.03E-05	5.77E-02	0	0
IEU92_RS06595	enoyl-ACP reductase FabI	fabI	-1.4324	0.9562	0.4378	-0.7541	-0.8451	-0.2430	-0.4763	-0.9946	1.3940	-1.2304	-1.8398	1.1510	0.2955	-1.8807	-1.5853	0.1601	0.1597	0.1598	0.2261	0.2262	0.2257	0.2770	0.2771	0.2768	0.1599	0.1600	0.1596	0.3196	0.2766	0.1601	8.64E-19	1.19E-08	2.26E-02	2.43E-03	1.86E-03	4.24E-01	1.09E-01	5.88E-04	2.83E-06	2.90E-14	3.93E-30	3.00E-12	5.63E-01	2.77E-11	1.07E-22	0	0
IEU92_RS06600	DUF559 domain-containing protein	ycjD	-0.1569	-0.0280	0.4973	-0.6759	-0.4925	-0.9747	-0.1849	0.3404	0.4693	-0.8608	-0.1521	-0.5054	1.0789	-1.8307	-0.7518	0.1892	0.1950	0.1900	0.2684	0.2620	0.2738	0.3345	0.3316	0.3349	0.1904	0.1865	0.1971	0.3774	0.3251	0.1917	4.36E-01	9.15E-01	3.07E-02	2.52E-02	1.68E-01	2.05E-03	6.26E-01	3.55E-01	2.53E-01	9.12E-06	4.43E-01	1.66E-02	2.95E-02	3.92E-08	1.22E-04	0	0
IEU92_RS06605	peptide ABC transporter ATP-binding protein SapF	sapF	-0.4005	0.5401	0.4259	-1.1213	-0.6346	-0.3914	0.1396	0.0254	0.9660	-0.9817	-0.6092	0.5745	0.4510	-1.5818	-1.1308	0.1573	0.1577	0.1574	0.2217	0.2206	0.2213	0.2737	0.2736	0.2738	0.1577	0.1564	0.1571	0.3125	0.2691	0.1588	1.34E-02	1.55E-03	2.47E-02	2.24E-06	2.25E-02	1.54E-01	6.54E-01	9.35E-01	1.40E-03	8.40E-10	1.36E-04	5.21E-04	3.29E-01	9.44E-09	2.07E-12	0	0
IEU92_RS06615	peptide ABC transporter permease SapC	sapC	-0.1606	0.5885	0.3699	-1.2762	-0.5324	-0.4821	0.4279	0.2092	0.9584	-0.8483	-0.3231	0.4762	0.5977	-1.4930	-0.8953	0.1174	0.1183	0.1182	0.1648	0.1634	0.1653	0.2056	0.2056	0.2061	0.1180	0.1162	0.1179	0.2317	0.1987	0.1192	1.91E-01	2.61E-06	8.09E-03	1.37E-13	8.21E-03	1.30E-02	5.06E-02	3.59E-01	1.72E-05	1.27E-12	6.72E-03	1.18E-04	5.31E-02	1.69E-13	1.17E-13	0	0
IEU92_RS06620	putrescine export ABC transporter permease SapB	sapB	0.0838	0.5856	0.1994	-1.2861	-0.4027	-0.1090	0.6693	0.2832	0.7850	-0.6168	-0.1194	0.6760	0.2852	-0.9290	-0.6438	0.1493	0.1506	0.1509	0.2101	0.2095	0.2113	0.2612	0.2614	0.2621	0.1498	0.1485	0.1498	0.2960	0.2548	0.1506	6.04E-01	2.91E-04	3.25E-01	6.99E-09	1.58E-01	7.24E-01	1.51E-02	3.28E-01	7.67E-03	5.46E-05	4.50E-01	1.57E-05	5.43E-01	4.14E-04	2.76E-05	0	0
IEU92_RS06625	ABC transporter substrate-binding protein SapA	sapA	-0.3962	-0.1667	-0.0278	-0.6341	-0.1096	0.1541	-0.5630	-0.4240	-0.1945	-1.1970	-0.5336	-0.0404	-0.1471	-1.1803	-1.3273	0.1107	0.1114	0.1110	0.1568	0.1561	0.1571	0.1925	0.1923	0.1927	0.1110	0.1104	0.1111	0.2215	0.1915	0.1114	4.65E-04	1.91E-01	8.79E-01	1.90E-04	6.76E-01	4.71E-01	5.23E-03	3.86E-02	4.25E-01	1.13E-26	2.00E-06	7.61E-01	6.97E-01	1.68E-09	3.05E-32	0	0
IEU92_RS06630	YmjA family protein	ymjA	-0.4305	-0.3913	0.3518	-0.1520	-0.3538	0.3523	-0.8218	-0.0788	-0.0396	-0.9738	-0.4326	0.3127	-0.3698	-0.6236	-0.9935	0.1547	0.1587	0.1549	0.2202	0.2162	0.2203	0.2716	0.2694	0.2717	0.1550	0.1532	0.1550	0.3083	0.2659	0.1561	6.77E-03	2.58E-02	6.73E-02	5.87E-01	2.44E-01	2.05E-01	3.83E-03	8.00E-01	9.22E-01	5.98E-10	5.92E-03	6.22E-02	4.37E-01	2.50E-02	3.50E-10	0	0
IEU92_RS06655	HTH-type transcriptional regulator PuuR	puuR	1.3727	0.3855	0.3942	-0.1665	0.1912	-0.7910	1.7582	1.7669	0.7796	1.5916	1.9580	-0.0114	0.2036	1.3859	1.5895	0.1477	0.1540	0.1526	0.2064	0.2050	0.2155	0.2647	0.2639	0.2674	0.1470	0.1465	0.1549	0.2898	0.2496	0.1473	3.63E-20	2.35E-02	3.33E-02	5.21E-01	5.53E-01	1.45E-03	9.21E-11	6.99E-11	9.62E-03	7.35E-27	3.59E-40	9.53E-01	6.77E-01	6.03E-08	1.06E-26	0	0
IEU92_RS06675	phage shock protein operon transcriptional activator	pspF	0.4307	0.6855	-0.0494	-1.4208	0.2267	0.2245	1.1162	0.3813	0.6361	-0.3047	0.6079	0.8606	-0.6146	0.0971	-0.5175	0.1355	0.1376	0.1394	0.1899	0.1899	0.1929	0.2388	0.2399	0.2411	0.1361	0.1342	0.1364	0.2675	0.2294	0.1376	1.93E-03	2.53E-06	8.26E-01	9.54E-13	4.24E-01	3.81E-01	6.15E-06	1.43E-01	2.04E-02	3.00E-02	8.70E-06	1.12E-09	9.03E-02	6.98E-01	2.31E-04	0	0
IEU92_RS06680	phage shock protein PspA	pspA	-0.6544	0.0711	-0.9304	1.1362	1.6280	0.2751	-0.5833	-1.5848	-0.8593	0.5529	0.0432	-0.5842	-0.3457	1.5256	1.1798	0.2151	0.2153	0.2161	0.3036	0.3042	0.3053	0.3729	0.3733	0.3735	0.2144	0.2145	0.2157	0.4297	0.3723	0.2144	3.02E-03	7.95E-01	1.52E-04	6.01E-04	2.50E-06	5.12E-01	1.46E-01	4.38E-05	4.62E-02	1.21E-02	8.55E-01	1.12E-02	6.21E-01	7.00E-05	6.10E-08	0	0
IEU92_RS06705	glucosylglycerate phosphorylase	ycjM	0.2683	-1.1907	1.1621	0.8745	-0.0719	-1.0989	-0.9224	1.4303	-0.0286	-0.0479	1.3584	-1.1275	0.9603	-0.0567	0.9037	0.2461	0.2535	0.2461	0.3515	0.3454	0.3556	0.4320	0.4277	0.4320	0.2460	0.2450	0.2518	0.4941	0.4288	0.2455	3.01E-01	9.79E-06	2.66E-05	2.72E-02	9.10E-01	8.20E-03	4.48E-02	1.40E-03	9.67E-01	8.57E-01	4.76E-08	1.84E-05	1.64E-01	9.07E-01	3.15E-04	0	0
IEU92_RS06715	sugar ABC transporter permease	ycjO	0.9857	-1.2250	1.0751	0.2199	-0.1619	-0.5282	-0.2392	2.0608	-0.1499	-0.0193	1.8989	-0.6781	0.2695	0.3657	0.6352	0.2906	0.3354	0.2943	0.4337	0.3981	0.4511	0.5403	0.5157	0.5423	0.2933	0.2868	0.3151	0.5929	0.5162	0.2916	9.21E-04	7.00E-04	1.65E-03	6.96E-01	8.18E-01	3.78E-01	6.97E-01	1.24E-04	8.50E-01	9.52E-01	6.40E-11	4.58E-02	8.00E-01	5.15E-01	3.47E-02	0	0
IEU92_RS06720	carbohydrate ABC transporter permease	ycjP	0.8863	-0.9293	0.8847	-0.6351	-0.3041	-0.5362	-0.0430	1.7710	-0.0446	-0.6781	1.4669	-0.5808	0.7024	-0.6337	0.0687	0.3086	0.3374	0.3123	0.4515	0.4271	0.4626	0.5594	0.5447	0.5614	0.3141	0.3058	0.3264	0.6251	0.5420	0.3116	5.16E-03	1.21E-02	1.80E-02	2.37E-01	6.70E-01	3.84E-01	9.46E-01	1.91E-03	9.59E-01	3.64E-02	2.41E-06	1.02E-01	4.69E-01	2.74E-01	8.40E-01	0	0
IEU92_RS06725	zinc-binding alcohol dehydrogenase	ycjQ	-0.4438	-1.1178	0.6417	0.1761	-0.0346	-0.5469	-1.5616	0.1979	-0.4761	-1.3855	0.1633	-1.0231	0.3108	-1.3254	-1.0146	0.3648	0.3726	0.3643	0.5211	0.5127	0.5236	0.6375	0.6327	0.6373	0.3662	0.3628	0.3703	0.7334	0.6355	0.3660	2.47E-01	6.00E-03	1.73E-01	7.99E-01	9.72E-01	4.41E-01	2.05E-02	7.87E-01	5.68E-01	2.13E-04	6.75E-01	9.57E-03	8.14E-01	4.73E-02	6.94E-03	0	0
IEU92_RS06730	sugar phosphate isomerase/epimerase	ycjR	-0.3622	-1.1660	0.3459	0.0100	0.2538	-0.0409	-1.5282	-0.0163	-0.8201	-1.5181	0.2375	-0.8610	-0.0018	-0.9594	-0.9611	0.3350	0.3477	0.3355	0.4826	0.4696	0.4859	0.5895	0.5824	0.5898	0.3381	0.3321	0.3422	0.6764	0.5865	0.3369	3.05E-01	1.98E-03	4.59E-01	9.88E-01	7.54E-01	9.54E-01	1.39E-02	9.80E-01	2.57E-01	1.05E-05	5.02E-01	1.88E-02	9.99E-01	1.23E-01	5.44E-03	0	0
IEU92_RS06735	Gfo/Idh/MocA family oxidoreductase	ycjS	0.0157	-1.1132	0.1638	0.2259	0.3075	0.2349	-1.0974	0.1795	-0.9494	-0.8715	0.4870	-0.7145	-0.3516	-0.1653	-0.5169	0.3003	0.3102	0.3020	0.4302	0.4224	0.4344	0.5278	0.5230	0.5288	0.3013	0.2987	0.3057	0.6044	0.5240	0.3012	9.61E-01	8.83E-04	7.20E-01	6.85E-01	6.61E-01	7.10E-01	5.08E-02	7.67E-01	1.31E-01	4.82E-03	1.17E-01	2.95E-02	7.36E-01	7.73E-01	9.81E-02	0	0
IEU92_RS06740	kojibiose phosphorylase	ycjT	0.3324	-0.6253	0.2676	-0.0049	0.2374	-0.1822	-0.2929	0.6000	-0.3577	-0.2978	0.8374	-0.5399	-0.1468	0.0250	-0.1218	0.2172	0.2256	0.2196	0.3102	0.3044	0.3158	0.3838	0.3803	0.3851	0.2176	0.2156	0.2233	0.4357	0.3773	0.2180	1.42E-01	1.15E-02	3.69E-01	9.90E-01	6.31E-01	6.91E-01	4.94E-01	1.46E-01	4.66E-01	1.90E-01	1.42E-04	2.41E-02	8.52E-01	9.54E-01	6.00E-01	0	0
IEU92_RS06745	beta-phosphoglucomutase	pgmB	0.3523	-1.1448	0.0107	0.0745	0.1751	0.5897	-0.7925	0.3630	-1.1342	-0.7181	0.5381	-0.5444	-0.8635	0.0575	-0.8060	0.2340	0.3044	0.2528	0.3715	0.3189	0.4011	0.4641	0.4320	0.4738	0.2420	0.2260	0.2689	0.5021	0.4351	0.2505	1.49E-01	4.67E-04	9.81E-01	8.82E-01	7.51E-01	2.50E-01	1.11E-01	4.54E-01	3.73E-02	3.82E-03	2.08E-02	6.12E-02	2.30E-01	9.07E-01	1.67E-03	0	0
IEU92_RS06760	LacI family DNA-binding transcriptional regulator	ycjW	1.1583	-0.7091	0.5918	-0.1044	-0.2455	0.3261	0.4492	1.7501	-0.1173	0.3448	1.5046	0.2088	-0.3392	1.0171	0.6779	0.1141	0.1398	0.1207	0.1708	0.1529	0.1811	0.2219	0.2104	0.2254	0.1153	0.1118	0.1240	0.2270	0.1955	0.1153	8.54E-24	1.63E-06	1.19E-05	6.32E-01	2.53E-01	1.47E-01	5.76E-02	4.06E-16	7.03E-01	3.54E-03	1.01E-40	1.24E-01	3.11E-01	3.97E-07	7.04E-09	0	0
IEU92_RS06775	transcriptional regulator TyrR	tyrR	0.0567	0.3128	0.3805	-1.6307	-0.2905	-0.3751	0.3695	0.4373	0.6933	-1.2612	0.1467	0.3182	0.3149	-1.5463	-1.2314	0.0980	0.0986	0.0983	0.1387	0.1378	0.1388	0.1706	0.1704	0.1708	0.0986	0.0976	0.0984	0.1958	0.1689	0.0989	5.92E-01	3.54E-03	7.90E-04	3.38E-30	1.14E-01	2.23E-02	4.16E-02	1.53E-02	2.03E-04	6.89E-37	1.50E-01	2.25E-03	2.65E-01	2.15E-19	4.97E-35	0	0
IEU92_RS06785	L-Ala-D/L-Glu epimerase	ycjG	-0.2098	-0.1302	0.0835	-0.7712	0.0180	-0.5566	-0.3400	-0.1263	-0.0467	-1.1112	-0.1083	-0.6033	0.6398	-1.5663	-0.9265	0.0840	0.0858	0.0848	0.1195	0.1177	0.1212	0.1474	0.1469	0.1479	0.0847	0.0832	0.0864	0.1686	0.1456	0.0849	1.53E-02	1.85E-01	4.83E-01	9.07E-10	9.35E-01	5.17E-05	2.96E-02	4.43E-01	8.29E-01	9.18E-39	2.14E-01	1.42E-11	2.41E-03	2.97E-26	2.96E-27	0	0
IEU92_RS06805	alpha/beta hydrolase	ycjY	0.2243	-0.4486	-0.1144	-0.5055	0.2776	-0.1659	-0.2243	0.1099	-0.5630	-0.7298	0.3875	-0.7289	-0.0103	-0.7325	-0.7428	0.1602	0.1691	0.1649	0.2300	0.2245	0.2386	0.2860	0.2835	0.2886	0.1618	0.1584	0.1693	0.3247	0.2807	0.1633	1.81E-01	1.60E-02	6.37E-01	5.37E-02	4.04E-01	6.24E-01	4.82E-01	7.37E-01	9.75E-02	9.58E-06	1.74E-02	3.91E-05	9.85E-01	1.22E-02	7.94E-06	0	0
IEU92_RS06810	DNA-binding transcriptional regulator PgrR	pgrR	0.8971	0.7290	0.1864	-1.5853	-0.2408	-0.1624	1.6261	1.0835	0.9155	0.0408	0.8427	0.7531	0.3161	-0.1760	0.1401	0.1279	0.1322	0.1337	0.1779	0.1774	0.1836	0.2293	0.2302	0.2326	0.1289	0.1266	0.1309	0.2489	0.2125	0.1296	4.30E-12	1.62E-07	2.95E-01	1.10E-17	3.50E-01	5.20E-01	4.28E-12	5.52E-06	3.23E-04	7.70E-01	5.04E-11	2.98E-08	4.06E-01	4.45E-01	3.03E-01	0	0
IEU92_RS06825	IS5-like element IS5 family transposase		0.7807	-0.6495	-4.6858	-0.5520	4.5367	3.5373	0.1312	-3.9051	-5.3353	-0.4208	0.6316	-1.7980	-4.0749	2.9674	-1.1075	1.4638	1.4646	1.4767	2.0704	2.0789	2.0806	2.5360	2.5431	2.5435	1.4639	1.4637	1.4654	2.9348	2.5434	1.4642	6.22E-01	7.21E-01	7.16E-03	8.43E-01	1.00E-01	1.74E-01	9.64E-01	1.57E-01	7.26E-02	7.90E-01	6.88E-01	2.71E-01	3.54E-01	2.75E-01	4.75E-01	0	0
IEU92_RS06835	site-specific integrase	intR	1.2446	-0.8591	-0.6830	0.0266	0.4989	0.4266	0.3856	0.5617	-1.5420	0.4122	1.0606	-1.1154	-0.0733	0.6548	0.5814	0.1829	0.2090	0.2014	0.2690	0.2616	0.2988	0.3402	0.3357	0.3505	0.1840	0.1818	0.2090	0.3827	0.3353	0.1845	1.88E-11	1.22E-04	3.76E-03	9.44E-01	1.61E-01	2.65E-01	3.00E-01	1.22E-01	5.05E-05	2.99E-02	8.96E-09	2.88E-07	9.20E-01	6.39E-02	2.09E-03	0	0
IEU92_RS06845	double-strand break reduction protein RcbA	rcbA	1.9283	-3.8559	-1.3548	2.9428	1.9295	3.5304	-1.9276	0.5735	-5.2107	1.0153	2.5030	-1.6802	-4.1466	5.1204	0.9738	0.5970	1.3084	0.9233	1.3602	0.9800	1.7318	1.6290	1.3395	1.7748	0.6060	0.5804	1.0100	1.8085	1.6997	0.6178	1.61E-03	6.95E-03	2.68E-01	5.80E-02	1.47E-01	NA	2.78E-01	7.10E-01	9.06E-03	1.07E-01	2.32E-05	NA	9.06E-02	3.69E-03	1.29E-01	0	0
IEU92_RS06850	type I toxin-antitoxin system endodeoxyribonuclease toxin RalR	ralR	3.2555	-0.0228	-0.3806	-1.7361	1.2417	0.1261	3.2327	2.8748	-0.4034	1.4966	4.1166	-0.2773	0.4370	2.4837	2.9207	1.0918	1.4785	1.4844	1.5709	1.5433	2.0975	2.3556	2.3594	2.5613	1.1230	1.0760	1.4770	2.2064	1.9152	1.0956	3.66E-03	9.94E-01	8.77E-01	3.66E-01	6.20E-01	NA	2.06E-01	2.68E-01	9.15E-01	2.02E-01	1.79E-04	NA	9.18E-01	2.24E-01	9.45E-03	0	0
IEU92_RS06855	recombination protein RecT	recT	0.8714	-0.5194	-0.1494	-0.2366	0.5119	0.3082	0.3520	0.7220	-0.6687	0.1154	1.2339	-0.3606	-0.4488	0.7861	0.3373	0.1837	0.2293	0.2098	0.2743	0.2520	0.3125	0.3635	0.3515	0.3773	0.1862	0.1775	0.2165	0.3758	0.3257	0.1875	3.23E-06	4.17E-02	6.28E-01	4.89E-01	1.32E-01	4.69E-01	3.81E-01	5.47E-02	1.36E-01	5.61E-01	6.75E-12	1.28E-01	4.39E-01	2.09E-02	8.26E-02	0	0
IEU92_RS06860	exodeoxyribonuclease VIII	recE	1.2395	-0.8335	-0.1796	0.2021	0.3891	0.4707	0.4059	1.0599	-1.0131	0.6080	1.4490	-0.5424	-0.6364	1.2882	0.6518	0.1768	0.2036	0.1898	0.2601	0.2478	0.2807	0.3305	0.3222	0.3376	0.1773	0.1750	0.1946	0.3617	0.3148	0.1782	4.49E-12	1.31E-04	5.03E-01	5.37E-01	2.66E-01	1.81E-01	2.59E-01	1.69E-03	7.56E-03	8.08E-04	2.58E-16	8.90E-03	2.18E-01	7.14E-05	3.45E-04	0	0
IEU92_RS06870	YdaE family protein	ydaE	2.2063	-0.9700	-0.6938	-0.0935	0.5706	0.4366	1.2363	1.5126	-1.6638	1.1428	2.0831	-1.2272	-0.7623	1.4562	0.6939	0.6272	0.9412	0.8419	1.0263	0.9235	1.3590	1.3828	1.3172	1.4925	0.6379	0.6192	0.9407	1.4840	1.3285	0.6613	5.85E-04	3.85E-01	5.66E-01	9.49E-01	7.18E-01	NA	4.20E-01	2.98E-01	3.76E-01	8.39E-02	1.01E-03	NA	7.67E-01	3.06E-01	3.18E-01	0	0
IEU92_RS06875	killing protein KilR	kilR	1.5739	-1.1645	-0.5838	-0.3790	0.5907	-0.3421	0.4094	0.9901	-1.7483	0.0304	1.5808	-2.0905	0.7517	-0.3049	0.4468	0.4812	0.6883	0.5947	0.7915	0.6918	1.0601	1.0177	0.9568	1.0760	0.5016	0.4731	0.7916	1.1917	1.0816	0.5002	1.41E-03	1.37E-01	4.84E-01	7.14E-01	5.94E-01	NA	7.24E-01	3.51E-01	1.77E-01	9.56E-01	1.09E-03	NA	7.14E-01	7.96E-01	3.97E-01	0	0
IEU92_RS06890	DNA-binding transcriptional repressor RacR	racR	-1.3335	0.0078	0.1800	0.0144	-0.2745	0.1513	-1.3257	-1.1535	0.1878	-1.3113	-1.4280	0.3392	-0.3903	-1.2544	-1.6447	0.1552	0.1549	0.1546	0.2191	0.2188	0.2186	0.2685	0.2683	0.2682	0.1548	0.1546	0.1545	0.3095	0.2677	0.1554	1.88E-17	9.74E-01	3.92E-01	9.63E-01	3.95E-01	6.26E-01	1.72E-06	3.48E-05	5.96E-01	5.40E-17	5.91E-20	4.14E-02	4.10E-01	5.13E-06	9.64E-26	0	0
IEU92_RS06900	toxin YdaT family protein	ydaT	-0.4762	-0.3772	-0.1690	-0.3272	0.1996	0.0014	-0.8534	-0.6452	-0.5461	-1.1806	-0.4456	-0.5447	-0.1571	-1.1485	-1.3056	0.2853	0.3061	0.2943	0.4128	0.3947	0.4293	0.5132	0.5062	0.5183	0.2892	0.2758	0.3038	0.5815	0.4988	0.2989	1.09E-01	2.91E-01	7.03E-01	5.29E-01	7.70E-01	9.99E-01	1.22E-01	2.46E-01	4.04E-01	6.30E-05	1.20E-01	9.96E-02	8.84E-01	2.79E-02	1.81E-05	0	0
IEU92_RS06905	YdaU family protein	ydaU	-0.1249	-0.2088	-0.0091	-0.7587	0.1506	-0.3058	-0.3337	-0.1340	-0.2178	-1.0924	0.0166	-0.5237	0.0872	-1.2566	-1.1695	0.1903	0.2065	0.1985	0.2756	0.2610	0.2898	0.3465	0.3418	0.3511	0.1957	0.1838	0.2077	0.3881	0.3314	0.2020	5.41E-01	3.95E-01	9.80E-01	1.36E-02	7.38E-01	4.36E-01	3.84E-01	7.35E-01	6.42E-01	3.95E-08	9.34E-01	1.86E-02	9.06E-01	2.39E-04	1.20E-08	0	0
IEU92_RS06910	ATP-binding protein	ydaV	0.0803	-0.4843	-0.6633	-0.3389	0.5738	0.2935	-0.4040	-0.5830	-1.1476	-0.7428	-0.0092	-0.8541	-0.7094	-0.5388	-1.2482	0.2612	0.2893	0.2865	0.3805	0.3719	0.4170	0.4789	0.4773	0.4932	0.2652	0.2559	0.2926	0.5483	0.4722	0.2787	7.78E-01	1.41E-01	6.13E-02	4.74E-01	2.77E-01	6.20E-01	4.49E-01	2.67E-01	4.36E-02	6.35E-03	9.75E-01	6.06E-03	3.94E-01	2.86E-01	1.10E-05	0	0
IEU92_RS06920	prophage lysis lipoprotein RzoD	rzoD	-0.1299	-0.2970	0.4939	-0.4850	-0.0992	-0.2895	-0.4268	0.3641	0.1970	-0.9118	0.2649	-0.0925	0.1267	-0.8065	-0.6798	0.3975	0.4243	0.4006	0.5715	0.5424	0.5803	0.7152	0.7014	0.7169	0.4026	0.3863	0.4121	0.7891	0.6776	0.4045	7.64E-01	5.67E-01	3.64E-01	4.97E-01	9.21E-01	7.34E-01	5.97E-01	6.52E-01	8.51E-01	2.81E-02	5.20E-01	NA	9.34E-01	2.65E-01	1.06E-01	0	0
IEU92_RS06925	Trk system potassium transporter TrkG	trkG	0.6333	0.0229	-0.7758	-1.1730	0.9378	0.5009	0.6562	-0.1426	-0.7530	-0.5168	0.7952	-0.2521	-0.4205	0.1460	-0.2745	0.1627	0.1684	0.1720	0.2310	0.2316	0.2406	0.2886	0.2907	0.2940	0.1644	0.1614	0.1686	0.3280	0.2838	0.1646	1.39E-04	9.20E-01	6.54E-05	2.04E-06	6.39E-04	8.75E-02	3.21E-02	6.71E-01	2.49E-02	2.15E-03	1.28E-06	1.74E-01	4.00E-01	6.38E-01	1.08E-01	0	0
IEU92_RS06950	IS5-like element ISKpn26 family transposase		0.6992	-0.4820	-0.3084	0.1830	0.5653	0.4133	0.2172	0.3908	-0.7903	0.4002	0.9561	-0.3771	-0.4437	1.0704	0.6267	0.1277	0.1394	0.1356	0.1834	0.1796	0.1951	0.2327	0.2304	0.2371	0.1275	0.1261	0.1363	0.2571	0.2231	0.1277	7.22E-08	1.40E-03	6.70E-02	4.18E-01	1.12E-02	8.12E-02	3.99E-01	1.17E-01	2.69E-03	2.18E-03	6.66E-14	9.49E-03	2.28E-01	3.01E-06	1.41E-06	0	0
IEU92_RS06960	prophage tail fiber N-terminal domain-containing protein	stfR	1.4059	-0.3083	-0.1596	-0.2160	0.6400	-0.2641	1.0977	1.2463	-0.4679	0.8816	1.8864	-0.7320	-0.0743	1.0980	1.0236	0.0858	0.1006	0.0963	0.1239	0.1192	0.1427	0.1643	0.1617	0.1700	0.0860	0.0842	0.1025	0.1750	0.1522	0.0864	1.39E-59	4.92E-03	2.03E-01	1.34E-01	2.31E-06	1.34E-01	7.19E-11	5.23E-14	1.52E-02	3.05E-24	4.89E-110	4.89E-12	8.13E-01	1.55E-12	6.56E-32	0	0
IEU92_RS07015	YdbH family protein	ydbH	-0.2772	0.2331	0.1726	-0.4762	0.0412	-0.3264	-0.0441	-0.1046	0.4057	-0.5202	-0.0634	0.0793	0.1722	-0.6328	-0.4606	0.1116	0.1130	0.1125	0.1570	0.1559	0.1587	0.1955	0.1952	0.1960	0.1113	0.1102	0.1128	0.2208	0.1904	0.1118	1.59E-02	6.53E-02	2.44E-01	6.18E-03	8.85E-01	9.15E-02	8.44E-01	6.41E-01	7.69E-02	4.41E-06	5.90E-01	5.41E-01	6.36E-01	1.32E-03	5.35E-05	0	0
IEU92_RS07030	transcriptional regulator FeaR	feaR	-0.5145	0.2618	0.2748	-0.5709	0.0421	-2.7355	-0.2527	-0.2397	0.5366	-0.8236	-0.1976	-2.1989	2.6487	-3.2423	-0.5936	0.5557	0.5562	0.5558	0.7854	0.7844	0.7925	0.9634	0.9632	0.9635	0.5555	0.5546	0.5655	1.1144	0.9659	0.5557	3.82E-01	7.06E-01	7.48E-01	5.66E-01	9.78E-01	2.86E-03	8.19E-01	8.29E-01	6.79E-01	1.55E-01	7.42E-01	2.16E-04	7.83E-02	1.18E-03	3.09E-01	0	0
IEU92_RS07035	phenylacetaldehyde dehydrogenase	feaB	0.8595	-0.1449	-0.3230	0.7070	0.5594	-0.6912	0.7145	0.5364	-0.4680	1.4215	1.0958	-1.1592	0.6239	0.9666	1.5905	0.1491	0.1574	0.1568	0.2106	0.2102	0.2279	0.2675	0.2671	0.2718	0.1479	0.1478	0.1646	0.3013	0.2624	0.1480	1.39E-08	4.42E-01	1.02E-01	2.27E-03	3.70E-02	9.60E-03	1.11E-02	6.06E-02	1.49E-01	1.79E-21	2.39E-13	9.46E-12	1.34E-01	3.60E-04	1.70E-26	0	0
IEU92_RS07040	primary-amine oxidase	tynA	0.9559	-0.4172	0.0439	0.4621	0.0746	-0.1402	0.5388	0.9999	-0.3732	1.0009	1.0745	-0.5134	0.1551	0.9793	1.1344	0.1093	0.1284	0.1193	0.1579	0.1501	0.1774	0.2087	0.2033	0.2141	0.1080	0.1071	0.1261	0.2192	0.1905	0.1085	5.01E-18	2.76E-03	8.18E-01	8.47E-03	7.76E-01	5.71E-01	1.43E-02	1.99E-06	1.43E-01	4.62E-20	2.90E-23	1.04E-04	6.75E-01	5.48E-07	3.61E-25	0	0
IEU92_RS07045	phenylacetic acid degradation bifunctional protein PaaZ	paaZ	1.2791	0.1457	-0.0117	-0.3691	0.2008	-0.0949	1.4248	1.2675	0.1341	1.0558	1.4683	0.0392	-0.2934	1.1501	0.8566	0.2092	0.2359	0.2330	0.2921	0.2879	0.3267	0.3960	0.3943	0.4091	0.2082	0.2054	0.2328	0.4072	0.3482	0.2111	1.69E-09	6.15E-01	9.78E-01	2.94E-01	6.78E-01	8.46E-01	5.45E-04	2.17E-03	8.21E-01	6.16E-07	1.67E-12	8.92E-01	6.67E-01	1.42E-03	6.97E-05	0	0
IEU92_RS07050	1,2-phenylacetyl-CoA epoxidase subunit A	paaA	0.9818	-0.0935	0.9685	0.0581	-0.7662	-0.6440	0.8883	1.9504	0.8750	0.9465	1.1842	0.2310	0.7559	0.5048	1.2607	0.2884	0.3441	0.3014	0.4079	0.3693	0.4437	0.5634	0.5384	0.5702	0.2839	0.2796	0.3216	0.5366	0.4551	0.2842	8.80E-04	8.35E-01	6.41E-03	9.18E-01	1.21E-01	2.57E-01	1.43E-01	5.22E-04	2.05E-01	1.13E-03	3.26E-05	5.32E-01	3.45E-01	3.00E-01	1.34E-05	0	0
IEU92_RS07055	1,2-phenylacetyl-CoA epoxidase subunit PaaB	paaB	0.2259	-1.2047	-0.0051	1.4152	-0.4649	1.2339	-0.9788	0.2209	-1.2098	0.4364	-0.2440	0.0241	-1.1009	1.2003	0.0994	0.5283	0.7039	0.5714	0.8298	0.7261	0.8950	1.0596	0.9766	1.0818	0.5122	0.5196	0.5722	1.0934	0.9570	0.5288	6.93E-01	1.32E-01	9.96E-01	1.44E-01	7.06E-01	NA	4.04E-01	8.43E-01	3.75E-01	4.22E-01	6.62E-01	NA	5.24E-01	2.40E-01	8.63E-01	0	0
IEU92_RS07060	1,2-phenylacetyl-CoA epoxidase subunit PaaC	paaC	0.6734	-0.1471	0.0043	0.5319	0.0369	-0.1015	0.5264	0.6778	-0.1428	1.0583	0.7147	-0.2443	-0.2489	0.9980	0.7491	0.2738	0.3262	0.3078	0.3858	0.3705	0.4478	0.5328	0.5217	0.5510	0.2646	0.2646	0.3192	0.5331	0.4589	0.2713	1.70E-02	7.16E-01	9.95E-01	2.48E-01	9.56E-01	8.83E-01	3.71E-01	2.36E-01	8.62E-01	8.89E-05	8.54E-03	5.04E-01	7.95E-01	3.82E-02	7.16E-03	0	0
IEU92_RS07065	phenylacetate degradation protein PaaD	paaD	-0.0147	-0.1897	-0.0800	0.7328	0.4316	0.0280	-0.2044	-0.0947	-0.2697	0.5284	0.3369	-0.2417	-0.4533	0.9080	0.4546	0.2593	0.2940	0.2798	0.3627	0.3504	0.4052	0.4861	0.4776	0.4973	0.2460	0.2447	0.2865	0.4994	0.4320	0.2506	9.59E-01	5.99E-01	8.61E-01	7.86E-02	4.06E-01	9.63E-01	7.12E-01	8.61E-01	6.89E-01	3.74E-02	1.88E-01	4.60E-01	5.70E-01	4.55E-02	8.00E-02	0	0
IEU92_RS07070	1,2-phenylacetyl-CoA epoxidase subunit PaaE	paaE	0.1288	0.7002	0.4935	-0.6768	-0.6674	-0.3599	0.8290	0.6223	1.1937	0.1522	-0.0451	0.8338	0.5454	-0.3816	0.1638	0.2897	0.2979	0.2966	0.3933	0.3914	0.4036	0.5210	0.5203	0.5249	0.2844	0.2831	0.2916	0.5413	0.4584	0.2879	6.82E-01	3.42E-02	2.01E-01	1.40E-01	2.20E-01	5.17E-01	1.39E-01	2.77E-01	4.91E-02	6.18E-01	8.85E-01	7.25E-03	5.23E-01	4.42E-01	5.94E-01	0	0
IEU92_RS07075	2,3-dehydroadipyl-CoA hydratase	paaF	0.0371	-0.1405	-0.0395	0.2025	-0.0869	0.1833	-0.1034	-0.0024	-0.1800	0.0991	-0.0893	0.0033	-0.1805	0.1560	-0.0245	0.2314	0.2568	0.2468	0.3260	0.3173	0.3515	0.4285	0.4226	0.4370	0.2257	0.2244	0.2467	0.4509	0.3874	0.2308	8.82E-01	6.56E-01	9.25E-01	6.26E-01	8.80E-01	7.20E-01	8.33E-01	9.95E-01	7.70E-01	6.83E-01	7.12E-01	9.90E-01	8.25E-01	7.12E-01	9.23E-01	0	0
IEU92_RS07080	2-(1,2-epoxy-1,2-dihydrophenyl)acetyl-CoA isomerase PaaG	paaG	0.2225	0.3523	-0.1039	-0.4316	0.3085	0.0091	0.5747	0.1186	0.2484	0.1431	0.4271	0.2575	-0.1584	0.3568	0.1984	0.2564	0.2786	0.2832	0.3487	0.3478	0.3852	0.4773	0.4800	0.4923	0.2505	0.2440	0.2739	0.4821	0.4091	0.2550	4.14E-01	2.76E-01	8.18E-01	3.05E-01	5.77E-01	9.87E-01	2.69E-01	8.30E-01	7.12E-01	5.93E-01	9.21E-02	4.07E-01	8.58E-01	4.20E-01	4.63E-01	0	0
IEU92_RS07085	3-hydroxyacyl-CoA dehydrogenase PaaH	paaH	-0.4316	-0.3805	-0.1761	-0.0783	0.0449	-0.0590	-0.8121	-0.6076	-0.5566	-0.8904	-0.5627	-0.6156	-0.2409	-1.0806	-1.3215	0.1795	0.1926	0.1855	0.2580	0.2494	0.2711	0.3230	0.3188	0.3264	0.1795	0.1748	0.1923	0.3660	0.3138	0.1884	1.97E-02	7.82E-02	5.01E-01	8.20E-01	9.22E-01	8.86E-01	1.72E-02	7.58E-02	1.53E-01	1.09E-06	1.66E-03	2.53E-03	7.00E-01	8.68E-04	4.39E-12	0	0
IEU92_RS07100	phenylacetate--CoA ligase	paaK	-0.7483	-0.4726	-0.2195	0.4332	0.3862	-0.2055	-1.2209	-0.9678	-0.6921	-0.7876	-0.5816	-0.8976	0.1957	-0.8265	-0.6307	0.1834	0.1881	0.1849	0.2603	0.2569	0.2668	0.3214	0.3196	0.3223	0.1819	0.1803	0.1895	0.3675	0.3190	0.1825	6.37E-05	2.30E-02	3.83E-01	1.54E-01	2.92E-01	5.83E-01	2.58E-04	3.95E-03	6.54E-02	2.15E-05	1.63E-03	5.62E-06	7.60E-01	1.29E-02	7.23E-04	0	0
IEU92_RS07105	phenylacetic acid degradation operon negative regulatory protein PaaX	paaX	-0.3143	1.0732	0.0566	-1.3903	-0.0101	-0.8719	0.7589	-0.2577	1.1297	-0.6314	-0.2678	0.2579	0.8534	-1.4568	-0.6035	0.1176	0.1171	0.1188	0.1641	0.1646	0.1656	0.2047	0.2058	0.2054	0.1174	0.1163	0.1183	0.2318	0.1995	0.1180	9.38E-03	7.23E-19	7.57E-01	4.45E-16	9.74E-01	2.42E-06	3.64E-04	2.54E-01	2.72E-07	1.21E-07	2.54E-02	4.28E-02	3.41E-03	8.10E-13	5.00E-07	0	0
IEU92_RS07110	phenylacetic acid degradation protein PaaY	paaY	-0.5257	0.6236	-0.2618	-1.0959	0.3824	-0.3334	0.0979	-0.7876	0.3618	-0.9980	-0.4051	0.0284	0.2714	-1.2108	-0.9394	0.1360	0.1358	0.1386	0.1903	0.1905	0.1930	0.2371	0.2387	0.2386	0.1362	0.1335	0.1373	0.2691	0.2315	0.1373	1.55E-04	1.57E-05	1.39E-01	5.72E-08	1.37E-01	1.66E-01	7.17E-01	1.63E-03	2.12E-01	4.56E-13	3.05E-03	8.66E-01	5.23E-01	3.42E-07	1.45E-11	0	0
IEU92_RS07115	hypothetical protein		-0.1567	-0.0177	-0.3064	1.3493	0.9978	1.0155	-0.1744	-0.4631	-0.3241	1.1749	0.5347	0.6914	-2.2325	2.8818	0.6493	2.2549	2.2549	2.2549	3.0568	3.0782	3.1889	3.9056	3.9056	3.9056	2.0638	2.0955	2.2549	4.2963	3.7060	2.1735	9.49E-01	9.97E-01	9.36E-01	7.36E-01	8.57E-01	NA	9.69E-01	9.18E-01	9.57E-01	5.95E-01	8.14E-01	NA	7.65E-01	4.74E-01	7.83E-01	0	0
IEU92_RS07125	IS3-like element IS2 family transposase		-1.5656	0.4248	0.0278	0.0289	-0.0913	-0.7550	-1.1408	-1.5378	0.4526	-1.1119	-1.6291	-0.3024	0.6776	-1.9305	-1.2529	0.2157	0.2151	0.2152	0.3045	0.3046	0.3043	0.3731	0.3731	0.3728	0.2151	0.2152	0.2154	0.4305	0.3728	0.2154	7.64E-13	7.83E-02	9.39E-01	9.47E-01	8.68E-01	3.77E-02	3.46E-03	7.41E-05	3.30E-01	3.73E-07	7.29E-14	2.04E-01	2.79E-01	4.48E-07	1.01E-08	0	0
IEU92_RS07130	IS30-like element IS30 family transposase		0.4567	0.6919	-0.0656	-1.4878	0.3409	-0.1310	1.1486	0.3911	0.6263	-0.3392	0.7320	0.4953	0.2207	-0.1948	0.0259	0.2873	0.2897	0.2919	0.4045	0.4044	0.4087	0.5024	0.5036	0.5050	0.2882	0.2858	0.2895	0.5705	0.4924	0.2880	1.27E-01	3.12E-02	8.92E-01	7.57E-04	6.00E-01	8.31E-01	3.11E-02	4.92E-01	3.19E-01	2.62E-01	1.27E-02	1.17E-01	8.31E-01	7.17E-01	9.34E-01	0	0
IEU92_RS07165	phosphatase PAP2/dual specificity phosphatase family protein	ynbD	1.7947	-0.2752	-0.0082	-0.6771	0.2004	-0.2104	1.5194	1.7865	-0.2834	0.8423	1.9868	-0.4938	-0.0307	0.8241	0.7935	0.1304	0.1446	0.1398	0.1869	0.1819	0.2026	0.2411	0.2382	0.2463	0.1312	0.1295	0.1443	0.2628	0.2272	0.1320	1.73E-42	9.06E-02	9.74E-01	9.19E-04	4.68E-01	4.44E-01	8.22E-10	2.46E-13	3.59E-01	2.47E-10	1.77E-52	1.20E-03	9.51E-01	4.45E-04	3.17E-09	0	0
IEU92_RS07170	FMN-dependent NADH-azoreductase	azoR	-0.0484	0.2694	0.6445	0.2761	-0.6535	-0.0820	0.2210	0.5960	0.9139	0.4971	-0.0575	0.8318	-1.0684	0.4060	-0.6624	0.1768	0.1792	0.1772	0.2479	0.2466	0.2493	0.3098	0.3086	0.3100	0.1751	0.1754	0.1767	0.3484	0.2994	0.1782	8.03E-01	1.89E-01	1.74E-03	3.62E-01	3.78E-02	8.26E-01	5.23E-01	7.19E-02	8.77E-03	5.67E-03	7.63E-01	6.44E-06	1.81E-02	2.03E-01	2.75E-04	0	0
IEU92_RS07175	ATP-dependent RNA helicase HrpA	hrpA	1.0361	0.4622	0.0330	-1.0464	0.0010	-0.2143	1.4983	1.0691	0.4952	0.4520	1.0700	0.2809	0.2668	0.2715	0.5383	0.1220	0.1225	0.1225	0.1724	0.1724	0.1730	0.2120	0.2120	0.2123	0.1220	0.1219	0.1224	0.2437	0.2109	0.1221	4.54E-17	4.44E-04	8.69E-01	9.47E-09	9.98E-01	3.47E-01	5.05E-12	1.08E-06	4.30E-02	2.91E-04	3.75E-18	3.27E-02	4.81E-01	2.27E-01	1.51E-05	0	0
IEU92_RS07180	DUF218 domain-containing protein YdcF	ydcF	-0.7612	0.1853	0.4493	1.1823	-0.3142	-0.0238	-0.5759	-0.3120	0.6346	0.6063	-0.6262	0.6107	-0.4509	0.7175	0.2666	0.1360	0.1365	0.1351	0.1897	0.1894	0.1902	0.2365	0.2357	0.2360	0.1330	0.1340	0.1347	0.2656	0.2295	0.1337	3.60E-08	2.39E-01	4.54E-03	3.60E-09	2.35E-01	9.35E-01	2.13E-02	2.27E-01	1.80E-02	7.60E-06	4.41E-06	1.43E-05	2.37E-01	2.56E-03	5.36E-02	0	0
IEU92_RS07195	cytochrome b561	cybB	1.1837	0.2942	0.2572	-1.3985	-0.5267	-0.0907	1.4778	1.4409	0.5513	0.0793	0.9142	0.4606	0.3414	-0.2809	0.0605	0.1097	0.1139	0.1131	0.1548	0.1533	0.1586	0.1957	0.1952	0.1976	0.1106	0.1093	0.1125	0.2172	0.1866	0.1112	1.14E-26	1.92E-02	6.69E-02	3.67E-18	4.85E-03	6.94E-01	1.49E-13	5.90E-13	1.37E-02	5.01E-01	1.28E-16	9.52E-05	2.80E-01	1.56E-01	6.10E-01	0	0
IEU92_RS07220	VOC family protein	ydcJ	-3.2539	0.1615	0.6170	-0.5348	-0.4108	-3.9680	-3.0923	-2.6369	0.7786	-3.6271	-3.0477	-3.1895	3.6741	-7.3889	-3.7148	0.5497	0.5491	0.5491	0.7773	0.7771	0.7773	0.9514	0.9514	0.9511	0.5497	0.5493	0.5502	1.0997	0.9524	0.5499	NA	NA	NA	NA	NA	NA	NA	NA	NA	NA	NA	NA	NA	NA	NA	0	0
IEU92_RS07225	glucan biosynthesis protein OpgD	opgD	-0.8187	0.1953	0.5390	0.1064	-0.4968	-0.1212	-0.6234	-0.2797	0.7343	-0.5170	-0.7765	0.6131	-0.0497	-0.5959	-0.6457	0.1454	0.1455	0.1450	0.2050	0.2046	0.2048	0.2521	0.2518	0.2519	0.1448	0.1447	0.1449	0.2891	0.2500	0.1451	2.99E-08	2.45E-01	1.33E-03	6.89E-01	6.16E-02	6.82E-01	1.93E-02	3.15E-01	9.62E-03	4.81E-04	1.29E-07	5.34E-05	9.30E-01	2.26E-02	1.26E-05	0	0
IEU92_RS07245	dicarboxylate transporter/tellurite-resistance protein TehA	tehA	-0.5346	-0.4882	-0.0432	0.3257	-0.0890	-0.0414	-1.0229	-0.5778	-0.5314	-0.6971	-0.6669	-0.5728	-0.1041	-0.8708	-0.9749	0.1249	0.1283	0.1258	0.1775	0.1752	0.1805	0.2192	0.2177	0.2198	0.1243	0.1237	0.1276	0.2504	0.2165	0.1257	2.70E-05	3.99E-04	8.31E-01	1.13E-01	7.69E-01	8.82E-01	6.38E-06	1.20E-02	3.53E-02	3.38E-08	1.10E-07	1.76E-05	8.18E-01	9.57E-05	1.82E-14	0	0
IEU92_RS07265	RNA-guided endonuclease TnpB family protein	insQ	-0.4552	-0.2565	0.0934	0.0289	-0.0229	-0.1278	-0.7117	-0.3619	-0.1631	-0.6828	-0.3847	-0.2909	0.2578	-0.7401	-0.4823	0.0868	0.0886	0.0873	0.1230	0.1216	0.1244	0.1521	0.1513	0.1523	0.0865	0.0859	0.0880	0.1729	0.1495	0.0867	2.49E-07	8.11E-03	4.38E-01	8.62E-01	9.19E-01	4.49E-01	5.96E-06	2.41E-02	3.96E-01	6.31E-15	1.09E-05	1.79E-03	3.12E-01	1.43E-06	4.34E-08	0	0
IEU92_RS07275	DNA-binding transcriptional regulator SutR	sutR	-0.1037	-0.4608	-0.1734	-0.2783	0.0572	0.1485	-0.5645	-0.2771	-0.6342	-0.8428	-0.2200	-0.4857	-0.2484	-0.8105	-1.0589	0.1341	0.1413	0.1378	0.1925	0.1881	0.1982	0.2390	0.2369	0.2410	0.1351	0.1326	0.1397	0.2715	0.2341	0.1375	4.69E-01	2.66E-03	3.53E-01	2.23E-01	8.67E-01	5.95E-01	2.58E-02	2.89E-01	2.08E-02	7.88E-10	1.11E-01	9.91E-04	5.67E-01	8.12E-04	2.71E-14	0	0
IEU92_RS07280	23S rRNA 5-hydroxycytidine C2501 synthase	rlhA	1.2055	-0.2059	0.0776	0.0446	-0.3022	0.2154	0.9996	1.2830	-0.1283	1.0442	0.9808	0.0871	-0.0860	1.0350	0.9490	0.1225	0.1255	0.1244	0.1735	0.1726	0.1762	0.2154	0.2148	0.2165	0.1224	0.1223	0.1244	0.2444	0.2115	0.1226	2.00E-22	1.49E-01	6.76E-01	8.48E-01	2.06E-01	3.54E-01	7.16E-06	6.53E-09	6.57E-01	3.34E-17	2.19E-15	5.43E-01	8.44E-01	1.88E-06	2.04E-14	0	0
IEU92_RS07300	PLP-dependent aminotransferase family protein	ydcR	0.8325	-0.5933	0.0726	0.2594	0.0273	0.2238	0.2392	0.9051	-0.5207	0.4987	0.9324	-0.2969	-0.3395	0.8223	0.4828	0.0916	0.0992	0.0949	0.1317	0.1280	0.1373	0.1658	0.1633	0.1677	0.0915	0.0909	0.0964	0.1839	0.1592	0.0919	2.46E-19	1.22E-08	5.98E-01	8.68E-02	9.08E-01	1.95E-01	1.82E-01	7.80E-08	5.53E-03	8.29E-08	2.78E-24	3.70E-03	1.92E-01	4.83E-07	2.40E-07	0	0
IEU92_RS07305	ABC transporter substrate-binding protein	ydcS	-3.4299	-0.3361	0.5746	-0.6991	-0.3755	-3.8384	-3.7661	-2.8554	0.2384	-4.4651	-3.2308	-3.6000	4.0109	-8.1045	-4.0935	0.5415	0.5410	0.5409	0.7662	0.7655	0.7659	0.9373	0.9372	0.9369	0.5419	0.5412	0.5423	1.0839	0.9388	0.5419	NA	NA	NA	NA	NA	NA	NA	NA	NA	NA	NA	NA	NA	NA	NA	0	0
IEU92_RS07315	ABC transporter permease	ydcU	-1.3738	-0.2430	0.8081	-0.2396	-0.6757	-2.7638	-1.6168	-0.5657	0.5652	-1.8564	-1.2414	-2.1987	2.5918	-4.4878	-1.8960	0.5195	0.5195	0.5186	0.7349	0.7338	0.7366	0.8997	0.8992	0.8992	0.5196	0.5188	0.5229	1.0406	0.9013	0.5201	1.01E-02	7.07E-01	2.36E-01	8.07E-01	5.59E-01	1.11E-03	9.32E-02	5.82E-01	6.37E-01	4.76E-04	2.01E-02	5.98E-05	6.35E-02	1.24E-06	3.60E-04	0	0
IEU92_RS07340	DUF2526 family protein YdcY	ydcY	0.6320	0.2713	0.3524	-0.9770	-0.3134	-0.4895	0.9033	0.9844	0.6237	-0.0737	0.6710	0.1342	0.7675	-0.5242	0.2433	0.1172	0.1188	0.1183	0.1655	0.1647	0.1671	0.2051	0.2048	0.2057	0.1174	0.1168	0.1186	0.2332	0.2015	0.1174	1.13E-07	3.98E-02	1.22E-02	2.49E-08	1.62E-01	1.26E-02	2.12E-05	3.46E-06	6.90E-03	5.56E-01	1.52E-08	3.13E-01	1.04E-02	1.25E-02	4.47E-02	0	0
IEU92_RS07350	L-methionine sulfoximine/L-methionine sulfone acetyltransferase	mddA	-0.0060	-0.7436	0.3675	0.0399	-0.2536	-0.6093	-0.7496	0.3615	-0.3761	-0.7097	0.1079	-0.9855	0.6066	-1.2052	-0.5985	0.1063	0.1095	0.1068	0.1518	0.1492	0.1542	0.1869	0.1853	0.1871	0.1066	0.1057	0.1095	0.2140	0.1854	0.1068	9.59E-01	7.82E-11	3.23E-03	8.45E-01	2.22E-01	5.71E-04	1.11E-04	6.88E-02	8.72E-02	5.11E-11	3.33E-01	2.22E-18	3.11E-02	2.01E-10	3.49E-08	0	0
IEU92_RS07385	YncH family protein	yncH	1.1930	0.9963	-0.5706	-2.5234	0.3890	-0.4730	2.1893	0.6224	0.4257	-0.3341	1.0114	-0.0473	1.1942	-0.9886	0.2056	0.7367	0.8036	0.9398	0.9916	1.0601	1.2167	1.4173	1.4987	1.5327	0.7842	0.7199	0.8784	1.4552	1.2312	0.7757	1.20E-01	2.87E-01	6.84E-01	2.35E-02	8.35E-01	NA	1.52E-01	7.18E-01	8.50E-01	6.92E-01	1.79E-01	NA	6.15E-01	4.59E-01	8.07E-01	0	0
IEU92_RS07400	protein YncO		0.3672	-0.9484	-1.0972	-0.5442	0.9895	-0.7638	-0.5812	-0.7300	-2.0456	-1.1254	0.2595	-2.8094	0.5409	-1.9969	-1.4560	0.6972	0.8758	0.8548	1.0966	1.0374	1.5382	1.3621	1.3487	1.4491	0.7428	0.6795	1.2126	1.8150	1.6313	0.7958	6.27E-01	3.59E-01	3.42E-01	7.03E-01	5.43E-01	NA	7.08E-01	6.37E-01	2.49E-01	1.46E-01	7.24E-01	NA	8.72E-01	2.52E-01	7.74E-02	0	0
IEU92_RS07425	N-hydroxyarylamine O-acetyltransferase	nhoA	-0.1061	0.9979	0.5137	-0.9975	-0.3274	-0.1171	0.8918	0.4076	1.5116	-0.1056	0.0803	1.3945	0.0541	-0.0364	0.0178	0.1533	0.1532	0.1544	0.2104	0.2101	0.2107	0.2695	0.2701	0.2701	0.1515	0.1499	0.1508	0.2919	0.2490	0.1523	5.19E-01	4.83E-10	4.53E-03	1.01E-05	2.71E-01	7.03E-01	1.51E-03	1.65E-01	1.62E-07	5.12E-01	6.17E-01	2.38E-19	9.23E-01	8.97E-01	9.15E-01	0	0
IEU92_RS07430	PhzF family isomerase	yddE	-0.5800	-0.0597	0.0816	0.1357	0.0450	0.1684	-0.6397	-0.4983	0.0219	-0.5040	-0.4533	0.1903	-0.1629	-0.2089	-0.3719	0.0940	0.0957	0.0945	0.1323	0.1310	0.1335	0.1647	0.1640	0.1650	0.0930	0.0924	0.0942	0.1852	0.1599	0.0933	1.20E-09	6.11E-01	5.44E-01	4.04E-01	8.47E-01	3.36E-01	1.85E-04	3.83E-03	9.29E-01	9.70E-08	1.41E-06	6.19E-02	5.84E-01	2.21E-01	9.50E-05	0	0
IEU92_RS07470	aromatic amino acid efflux DMT transporter YddG	yddG	0.5245	-0.1172	0.8655	-1.0112	-0.8802	0.3616	0.4074	1.3900	0.7483	-0.6039	0.5098	1.1100	-0.2220	-0.2570	-0.4790	0.1466	0.1578	0.1486	0.2102	0.1996	0.2102	0.2664	0.2611	0.2676	0.1496	0.1445	0.1476	0.2872	0.2444	0.1508	4.68E-04	5.41E-01	1.08E-07	7.28E-06	1.60E-04	1.68E-01	1.56E-01	2.54E-07	1.34E-02	7.63E-05	5.59E-04	3.26E-13	6.39E-01	3.27E-01	1.92E-03	0	0
IEU92_RS07490	HigA family addiction module antitoxin	yddM	0.7718	-0.4408	-0.2823	0.3828	0.3198	0.3859	0.3310	0.4895	-0.7231	0.7138	0.8093	-0.3372	-0.4871	1.1372	0.6501	0.1028	0.1197	0.1143	0.1487	0.1438	0.1660	0.1950	0.1917	0.2013	0.1017	0.1008	0.1153	0.2073	0.1799	0.1028	1.20E-13	6.25E-04	4.37E-02	2.19E-02	9.21E-02	5.31E-02	1.14E-01	1.58E-02	1.12E-03	4.34E-12	1.98E-15	5.98E-03	8.23E-02	6.36E-10	4.60E-10	0	0
IEU92_RS07495	alcohol dehydrogenase AdhP	adhP	-0.6918	-0.3405	-0.4133	0.2985	0.3775	-0.0462	-1.0324	-1.1051	-0.7538	-0.7338	-0.7277	-0.8000	0.0975	-0.8158	-0.7183	0.1097	0.1105	0.1103	0.1552	0.1549	0.1567	0.1907	0.1906	0.1911	0.1094	0.1092	0.1109	0.2196	0.1903	0.1096	4.98E-10	4.70E-03	1.21E-03	9.51E-02	6.04E-02	8.44E-01	1.47E-07	1.83E-08	3.12E-04	3.63E-11	4.71E-11	2.90E-12	8.05E-01	3.11E-05	1.02E-10	0	0
IEU92_RS07500	malate dehydrogenase	maeA	-0.9361	-0.3005	-0.3409	0.5448	0.1347	0.4863	-1.2366	-1.2770	-0.6415	-0.6918	-1.1424	-0.1552	-0.4115	-0.4117	-0.8232	0.1087	0.1089	0.1088	0.1537	0.1536	0.1539	0.1884	0.1884	0.1885	0.1085	0.1086	0.1087	0.2173	0.1881	0.1086	1.62E-17	1.19E-02	8.00E-03	1.20E-03	5.81E-01	6.70E-03	1.56E-10	4.00E-11	2.15E-03	3.31E-10	1.81E-25	1.96E-01	1.78E-01	3.70E-02	7.14E-14	0	0
IEU92_RS07520	ABC transporter ATP-binding protein	ddpF	-1.5285	1.5990	0.0464	0.0763	0.3199	-1.5187	0.0705	-1.4822	1.6454	0.1468	-1.1623	0.1267	0.9404	-1.0057	-0.0653	0.1797	0.1766	0.1780	0.2504	0.2520	0.2502	0.3088	0.3097	0.3079	0.1765	0.1774	0.1779	0.3535	0.3060	0.1769	3.94E-17	1.91E-18	8.74E-01	8.20E-01	3.87E-01	3.48E-08	8.42E-01	3.79E-06	6.11E-07	4.34E-01	1.01E-10	5.35E-01	4.47E-02	1.50E-03	7.33E-01	0	0
IEU92_RS07525	ABC transporter ATP-binding protein	ddpD	1.3201	0.1983	0.4701	0.4739	-0.3169	-0.6323	1.5184	1.7902	0.6684	1.9922	1.4733	0.0361	0.2816	1.5132	1.7948	0.2266	0.2454	0.2381	0.3155	0.3101	0.3383	0.4168	0.4125	0.4231	0.2237	0.2240	0.2441	0.4386	0.3766	0.2248	9.65E-09	5.04E-01	1.19E-01	2.04E-01	5.09E-01	1.30E-01	4.62E-04	2.92E-05	1.90E-01	1.27E-18	8.57E-11	9.06E-01	7.09E-01	9.70E-05	3.01E-15	0	0
IEU92_RS07530	D,D-dipeptide ABC transporter permease	ddpC	0.4192	-0.4524	0.2927	0.6127	-0.2866	-0.7624	-0.0332	0.7119	-0.1597	0.5795	0.4254	-0.9220	0.6930	-0.1767	0.5163	0.1536	0.1755	0.1609	0.2210	0.2091	0.2465	0.2875	0.2788	0.2915	0.1508	0.1501	0.1799	0.3103	0.2703	0.1525	7.91E-03	1.94E-02	1.56E-01	1.29E-02	3.45E-01	8.15E-03	9.20E-01	1.58E-02	6.85E-01	1.68E-04	5.75E-03	8.46E-07	1.00E-01	5.50E-01	9.32E-04	0	0
IEU92_RS07535	ABC transporter permease	ddpB	1.4895	-0.0905	0.2710	0.0405	-0.1564	-1.2390	1.3990	1.7605	0.1805	1.4396	1.6040	-1.0585	1.0446	0.3151	1.3596	0.2217	0.2544	0.2410	0.3140	0.3021	0.3681	0.4215	0.4136	0.4320	0.2202	0.2187	0.2766	0.4501	0.3917	0.2218	3.38E-11	7.78E-01	4.11E-01	9.26E-01	7.65E-01	3.67E-03	1.46E-03	4.18E-05	7.66E-01	1.14E-10	4.26E-13	2.73E-04	8.68E-02	4.58E-01	1.53E-09	0	0
IEU92_RS07540	ABC transporter substrate-binding protein	ddpA	0.4949	-0.3828	-0.0277	0.1437	0.1161	-0.7004	0.1121	0.4673	-0.4105	0.2558	0.5834	-1.1108	0.5969	-0.3561	0.2408	0.3263	0.3332	0.3300	0.4627	0.4599	0.4729	0.5720	0.5702	0.5741	0.3261	0.3253	0.3367	0.6554	0.5682	0.3266	1.46E-01	3.27E-01	9.61E-01	8.16E-01	8.92E-01	2.46E-01	8.64E-01	4.66E-01	5.87E-01	4.60E-01	8.40E-02	1.82E-03	5.68E-01	5.67E-01	4.86E-01	0	0
IEU92_RS07565	glycoside hydrolase family 10 protein	digH	-0.6697	-0.7613	0.0401	0.2767	-0.0190	-0.0081	-1.4310	-0.6296	-0.7212	-1.1543	-0.6486	-0.7292	0.0878	-1.1412	-1.0534	0.1567	0.1594	0.1569	0.2230	0.2205	0.2244	0.2734	0.2720	0.2735	0.1568	0.1558	0.1585	0.3144	0.2723	0.1571	2.79E-05	6.79E-06	8.77E-01	3.03E-01	9.62E-01	9.81E-01	3.81E-07	2.94E-02	2.05E-02	3.57E-13	4.42E-05	1.06E-05	8.78E-01	4.72E-05	3.72E-11	0	0
IEU92_RS07580	M16 family metallopeptidase	pqqL	1.2584	-1.0636	0.0000	0.3231	0.1382	0.2432	0.1948	1.2584	-1.0636	0.5180	1.3966	-0.8204	-0.1520	0.8993	0.7474	0.1026	0.1244	0.1103	0.1548	0.1426	0.1699	0.1966	0.1880	0.2008	0.1032	0.1014	0.1178	0.2137	0.1871	0.1034	4.76E-34	1.52E-16	1.00E+00	6.84E-02	5.34E-01	2.64E-01	3.69E-01	7.16E-11	7.69E-07	8.02E-07	1.51E-42	1.63E-11	6.73E-01	2.87E-06	9.52E-13	0	0
IEU92_RS07595	protein YneP		4.2663	-0.0178	1.8868	-1.5475	-1.5616	-3.1012	4.2485	6.1531	1.8690	2.7011	4.5915	-1.2322	3.1299	-0.0749	3.0550	1.2417	1.6979	1.3811	1.7703	1.4433	2.1887	2.7033	2.5164	2.7701	1.2619	1.2316	1.6980	2.2956	1.9171	1.2628	7.87E-04	9.96E-01	3.07E-01	4.82E-01	4.78E-01	NA	1.44E-01	2.10E-02	6.10E-01	3.81E-02	2.62E-04	NA	3.63E-01	9.72E-01	1.87E-02	0	0
IEU92_RS07600	anaerobic sulfatase maturase	ydeM	1.2637	0.0560	1.5778	-2.4217	-1.3443	-3.9154	1.3197	2.8415	1.6338	-1.1021	1.4972	-2.2816	4.3080	-4.7840	-0.4760	0.6786	0.6856	0.6794	0.9629	0.9543	0.9846	1.1838	1.1802	1.1842	0.6837	0.6777	0.7132	1.3714	1.1896	0.6823	7.27E-02	9.54E-01	6.04E-02	2.54E-02	3.29E-01	5.27E-04	3.09E-01	2.32E-02	2.61E-01	1.21E-01	3.22E-02	2.54E-03	1.50E-02	9.57E-05	5.10E-01	0	0
IEU92_RS07615	two-component system connector SafA	safA	3.2376	-2.8577	-1.3298	1.8600	1.8099	2.0389	0.3800	1.9079	-4.1874	2.2399	3.7177	-2.1485	-3.2336	4.7589	1.5253	0.7817	1.4046	1.2727	1.4492	1.3119	2.1118	1.9209	1.8266	2.1676	0.7887	0.7720	1.4046	2.1772	2.0192	0.8144	4.94E-05	6.92E-02	4.52E-01	2.86E-01	3.40E-01	NA	8.63E-01	3.46E-01	1.01E-01	5.65E-03	2.20E-06	NA	3.14E-01	2.43E-02	7.06E-02	0	0
IEU92_RS07655	type II toxin-antitoxin system antitoxin HipB	hipB	-0.2662	-0.1220	0.2774	-1.5203	-0.2376	-0.0037	-0.3882	0.0112	0.1554	-1.9085	-0.2264	0.1517	0.0480	-1.8724	-1.8244	0.1818	0.1861	0.1828	0.2617	0.2537	0.2594	0.3195	0.3176	0.3201	0.1877	0.1797	0.1834	0.3674	0.3147	0.1896	1.61E-01	5.93E-01	2.49E-01	4.29E-08	5.51E-01	9.92E-01	2.65E-01	9.75E-01	7.26E-01	7.45E-24	2.30E-01	4.68E-01	9.46E-01	6.14E-09	1.63E-21	0	0
IEU92_RS07680	autoinducer 2 ABC transporter ATP-binding protein LsrA	lsrA	-3.3004	-1.1006	0.0259	0.5370	-0.0020	-2.8304	-4.4010	-3.2745	-1.0748	-3.8640	-3.2765	-3.9052	2.8904	-6.6705	-3.7802	0.5565	0.5547	0.5538	0.7878	0.7859	0.7896	0.9614	0.9608	0.9598	0.5568	0.5551	0.5621	1.1173	0.9683	0.5574	NA	NA	NA	NA	NA	NA	NA	NA	NA	NA	NA	NA	NA	NA	NA	0	0
IEU92_RS07685	autoinducer 2 ABC transporter permease LsrC	lsrC	-2.4061	-0.8466	0.2525	0.9525	-0.0803	-2.2363	-3.2527	-2.1536	-0.5941	-2.3001	-2.2339	-2.8304	2.1149	-4.3642	-2.2493	0.5806	0.5792	0.5771	0.8211	0.8189	0.8246	1.0031	1.0019	1.0011	0.5791	0.5782	0.5875	1.1642	1.0096	0.5798	4.89E-05	2.02E-01	7.78E-01	3.40E-01	9.56E-01	2.18E-02	1.89E-03	4.40E-02	6.57E-01	9.97E-05	1.54E-04	3.83E-06	2.00E-01	2.67E-05	1.45E-04	0	0
IEU92_RS07715	bestrophin family protein	yneE	-0.6807	-0.3658	-0.2276	0.6354	0.2337	0.1328	-1.0465	-0.9083	-0.5935	-0.4111	-0.6746	-0.4606	-0.1796	-0.2722	-0.4518	0.1471	0.1493	0.1481	0.2080	0.2071	0.2107	0.2567	0.2560	0.2573	0.1460	0.1459	0.1488	0.2935	0.2543	0.1465	5.64E-06	2.68E-02	2.42E-01	5.79E-03	4.54E-01	6.58E-01	8.50E-05	6.86E-04	4.56E-02	6.08E-03	5.55E-06	3.53E-03	7.23E-01	3.18E-01	2.61E-03	0	0
IEU92_RS07730	DUF4186 domain-containing protein	yneG	0.8198	-0.4691	-0.1079	0.5532	0.3018	0.3771	0.3507	0.7119	-0.5770	0.9039	1.0137	-0.1999	-0.4251	1.4749	1.0499	0.1260	0.1342	0.1307	0.1797	0.1769	0.1871	0.2263	0.2243	0.2290	0.1254	0.1250	0.1312	0.2518	0.2182	0.1256	1.39E-10	1.23E-03	5.65E-01	5.41E-03	2.20E-01	9.86E-02	1.50E-01	2.47E-03	2.76E-02	1.12E-12	1.06E-15	1.66E-01	2.40E-01	3.63E-11	1.39E-16	0	0
IEU92_RS07735	glutaminase B	glsB	1.1743	0.2003	0.1144	-0.2205	0.0253	0.0974	1.3746	1.2887	0.3147	1.1541	1.3140	0.4122	-0.1280	1.3912	1.2632	0.1201	0.1235	0.1230	0.1691	0.1686	0.1729	0.2124	0.2121	0.2141	0.1199	0.1196	0.1223	0.2377	0.2052	0.1200	3.66E-22	1.54E-01	5.10E-01	2.77E-01	9.36E-01	6.99E-01	2.83E-10	3.58E-09	2.28E-01	1.54E-21	1.27E-27	1.43E-03	7.58E-01	3.20E-11	1.74E-25	0	0
IEU92_RS07740	succinate-semialdehyde dehydrogenase	sad	-0.0479	-0.1404	-0.3589	-0.2097	0.5161	0.4541	-0.1883	-0.4068	-0.4993	-0.3980	0.1092	-0.0453	-0.4759	0.2132	-0.2628	0.1083	0.1128	0.1125	0.1535	0.1522	0.1585	0.1924	0.1923	0.1948	0.1081	0.1066	0.1111	0.2158	0.1865	0.1086	6.84E-01	2.85E-01	6.83E-03	2.52E-01	5.52E-03	1.49E-02	3.75E-01	4.75E-02	2.48E-02	3.17E-04	3.31E-01	7.30E-01	1.06E-01	2.85E-01	1.87E-02	0	0
IEU92_RS07745	LysR family transcriptional regulator	yneJ	-0.2028	-0.1782	0.4308	-0.1117	-0.2590	-0.4863	-0.3810	0.2280	0.2526	-0.4927	-0.0310	-0.2338	-0.0332	-0.8073	-0.8405	0.1176	0.1233	0.1184	0.1667	0.1615	0.1708	0.2097	0.2068	0.2102	0.1170	0.1149	0.1220	0.2332	0.2000	0.1199	9.71E-02	2.07E-01	1.73E-03	5.98E-01	2.54E-01	1.56E-02	8.96E-02	3.19E-01	3.36E-01	3.66E-05	8.04E-01	7.74E-02	9.41E-01	9.00E-05	4.53E-12	0	0
IEU92_RS07760	NAAT family transporter MarC	marC	-1.2866	0.6607	0.0229	-0.6544	0.0122	-0.6670	-0.6259	-1.2637	0.6836	-1.2803	-1.2515	0.0167	0.4936	-1.9121	-1.4185	0.1561	0.1548	0.1553	0.2195	0.2195	0.2189	0.2695	0.2698	0.2690	0.1554	0.1548	0.1553	0.3102	0.2681	0.1562	3.69E-16	6.34E-05	9.31E-01	7.21E-03	9.77E-01	9.28E-03	2.84E-02	6.13E-06	2.62E-02	3.76E-16	1.30E-15	9.31E-01	2.72E-01	2.74E-12	2.47E-19	0	0
IEU92_RS07780	O-acetylserine/cysteine exporter	eamA	1.1828	-0.1317	0.0938	0.6251	0.1628	-0.2920	1.0511	1.2767	-0.0379	1.6762	1.4395	-0.3299	-0.1721	1.6408	1.4687	0.1093	0.1155	0.1134	0.1545	0.1529	0.1620	0.1962	0.1950	0.1985	0.1086	0.1086	0.1152	0.2173	0.1880	0.1090	7.98E-27	3.31E-01	5.64E-01	1.89E-04	4.86E-01	1.46E-01	1.99E-07	1.84E-10	8.98E-01	5.19E-53	1.49E-39	7.18E-03	6.29E-01	9.48E-18	7.93E-41	0	0
IEU92_RS07795	diguanylate cyclase DgcZ	dgcZ	1.8212	-1.3117	-0.1162	0.8317	0.2086	0.2076	0.5095	1.7050	-1.4279	1.3412	1.9136	-1.2203	-0.2932	1.6412	1.3480	0.1299	0.1425	0.1342	0.1894	0.1830	0.1992	0.2352	0.2303	0.2376	0.1299	0.1295	0.1398	0.2661	0.2321	0.1301	4.82E-44	5.05E-19	5.43E-01	4.64E-05	4.48E-01	4.42E-01	4.16E-02	4.98E-13	1.67E-08	1.51E-24	9.78E-49	2.21E-17	4.78E-01	4.22E-12	9.94E-25	0	0
IEU92_RS07805	2-oxo-tetronate isomerase	ydeJ	-0.2094	0.1903	-0.4401	-0.5555	0.6746	-0.0985	-0.0191	-0.6495	-0.2498	-0.5746	0.0251	-0.3483	-0.2531	-0.4386	-0.6917	0.1555	0.1595	0.1623	0.2186	0.2186	0.2280	0.2749	0.2766	0.2788	0.1552	0.1522	0.1617	0.3104	0.2675	0.1574	1.99E-01	3.08E-01	2.44E-02	2.37E-02	1.30E-02	7.71E-01	9.52E-01	2.70E-02	4.83E-01	2.93E-04	8.81E-01	4.57E-02	6.17E-01	1.22E-01	1.62E-05	0	0
IEU92_RS07820	DNA-binding transcriptional regulator rspR	rspR	-0.3326	-0.3098	-0.1619	0.1711	0.3036	0.0584	-0.6424	-0.4945	-0.4717	-0.4714	-0.1909	-0.4133	-0.1197	-0.2712	-0.3910	0.0868	0.0892	0.0881	0.1231	0.1219	0.1256	0.1526	0.1520	0.1534	0.0865	0.0858	0.0887	0.1734	0.1501	0.0868	1.78E-04	1.32E-03	1.52E-01	2.43E-01	5.41E-02	7.51E-01	4.91E-05	1.91E-03	6.04E-03	8.11E-08	3.10E-02	8.12E-06	6.84E-01	8.73E-02	9.72E-06	0	0
IEU92_RS07870	YlcI/YnfO family protein	ynfO	1.1958	-3.0684	-1.4068	1.9151	2.1052	2.7437	-1.8726	-0.2110	-4.4751	0.0425	1.8942	-1.7314	-2.8558	3.4846	0.6288	0.3751	0.7403	0.4869	0.8093	0.5754	0.9344	0.9325	0.7474	0.9828	0.3835	0.3663	0.5185	1.0381	0.9660	0.3801	1.87E-03	1.06E-04	1.55E-02	3.66E-02	2.42E-03	1.25E-02	5.97E-02	8.07E-01	2.61E-05	9.20E-01	3.64E-07	NA	3.72E-02	4.77E-04	1.11E-01	0	0
IEU92_RS07890	small protein YnfR	ynfR	3.6487	-0.0130	0.0763	-0.6952	0.2756	1.5485	3.6357	3.7249	0.0633	2.9404	4.0005	1.6118	-1.0753	4.8408	3.7654	0.8809	1.2023	1.1265	1.2496	1.1690	1.4876	1.9135	1.8668	2.0383	0.8834	0.8729	0.9689	1.5565	1.2848	0.8788	4.93E-05	9.96E-01	9.69E-01	6.67E-01	8.99E-01	NA	7.53E-02	6.24E-02	9.84E-01	1.15E-03	6.75E-06	NA	6.84E-01	2.63E-04	2.63E-05	0	0
IEU92_RS07960	type I toxin-antitoxin system toxin HokD	hokD	-0.6035	-1.2550	-0.3549	1.9775	1.1630	0.0737	-1.8585	-0.9584	-1.6098	0.1190	0.2046	-1.5361	-0.3304	1.0008	0.6704	0.1559	0.1645	0.1578	0.2241	0.2189	0.2329	0.2760	0.2721	0.2770	0.1538	0.1534	0.1647	0.3158	0.2759	0.1536	1.51E-04	2.23E-13	7.04E-02	2.26E-17	3.00E-06	8.33E-01	5.01E-11	7.51E-04	5.05E-08	4.67E-01	2.03E-01	1.20E-19	5.04E-01	4.44E-04	1.84E-05	0	0
IEU92_RS07965	type II toxin-antitoxin system mRNA interferase RelE	relE	-0.4009	-0.9605	-0.3204	1.5967	1.0128	0.0537	-1.3614	-0.7213	-1.2809	0.2353	0.2915	-1.2272	-0.2126	0.9814	0.7688	0.1268	0.1308	0.1281	0.1807	0.1786	0.1851	0.2227	0.2211	0.2234	0.1258	0.1256	0.1309	0.2549	0.2217	0.1257	2.04E-03	1.77E-12	4.06E-02	2.03E-17	5.11E-07	8.46E-01	2.66E-09	1.85E-03	7.79E-08	7.10E-02	2.43E-02	7.57E-20	6.07E-01	1.69E-05	1.67E-09	0	0
IEU92_RS07985	protein YdfW	ydfW	-0.8046	-0.4545	-0.9920	0.4298	1.6681	0.6703	-1.2590	-1.7965	-1.4464	-0.8292	-0.1284	-0.7762	-0.9520	0.5172	-0.4348	0.4096	0.4473	0.4621	0.5862	0.5829	0.6621	0.7396	0.7486	0.7699	0.3936	0.3709	0.4514	0.8336	0.7351	0.3929	5.81E-02	3.93E-01	8.65E-02	5.63E-01	2.34E-02	NA	1.13E-01	2.36E-02	1.12E-01	4.13E-02	7.50E-01	NA	4.60E-01	5.18E-01	2.92E-01	0	0
IEU92_RS07995	dicB transcriptional regulator DicC	dicC	0.5465	-1.2226	-0.1524	1.1738	0.2599	0.8798	-0.6761	0.3942	-1.3750	0.4977	0.6541	-0.4952	-1.4258	1.4850	0.0592	0.7133	1.0524	0.8238	1.1781	0.9693	1.3557	1.5260	1.3783	1.5807	0.6957	0.6817	0.8741	1.5515	1.3676	0.7328	4.73E-01	3.22E-01	9.15E-01	4.19E-01	8.83E-01	NA	6.97E-01	8.04E-01	4.97E-01	5.01E-01	3.64E-01	NA	5.65E-01	3.11E-01	9.41E-01	0	0
IEU92_RS08005	DUF1391 family protein	ydfA	0.2976	-1.1301	-1.3314	0.5378	1.3145	1.3673	-0.8324	-1.0338	-2.4615	-0.2946	0.2807	-1.0942	-1.3221	1.0558	-0.2663	0.3970	0.5034	0.4950	0.6160	0.6007	0.7346	0.7759	0.7705	0.8304	0.3994	0.3863	0.4818	0.8883	0.7899	0.4062	4.83E-01	4.37E-02	2.57E-02	4.83E-01	9.91E-02	NA	3.28E-01	2.20E-01	8.37E-03	4.88E-01	4.96E-01	NA	3.14E-01	2.10E-01	5.37E-01	0	0
IEU92_RS08010	protein YdfC	ydfC	0.3976	-0.5950	-0.0970	0.6530	0.1931	0.1073	-0.1974	0.3005	-0.6920	0.4556	0.4936	-0.5847	-0.1710	0.6590	0.4880	0.2310	0.2888	0.2581	0.3420	0.3143	0.3955	0.4550	0.4362	0.4694	0.2248	0.2217	0.2770	0.4701	0.4109	0.2284	9.78E-02	6.56E-02	8.14E-01	9.78E-02	7.20E-01	8.56E-01	7.03E-01	5.45E-01	2.26E-01	4.99E-02	3.08E-02	5.03E-02	8.38E-01	1.30E-01	3.84E-02	0	0
IEU92_RS08015	cell division inhibition protein DicB	dicB	0.4442	-2.1662	-3.5038	0.9086	3.7189	2.2352	-1.7220	-3.0596	-5.6700	-0.8133	0.6592	-3.4348	-1.4938	1.6369	0.1431	0.5220	0.8682	1.1304	0.9885	1.2054	1.7212	1.1731	1.3784	1.5431	0.5483	0.5025	1.1317	1.8349	1.7575	0.5274	4.24E-01	2.40E-02	8.81E-03	4.58E-01	1.30E-02	NA	1.74E-01	3.72E-02	8.43E-04	1.54E-01	2.11E-01	NA	6.18E-01	3.88E-01	8.03E-01	0	0
IEU92_RS08020	lysis protein YdfD	ydfD	1.3488	-0.1614	-0.6963	-0.8364	0.9743	-2.6111	1.1873	0.6524	-0.8578	0.3509	1.6268	-3.4689	2.4153	-1.9822	0.4331	0.5831	0.7311	0.7558	0.8484	0.8488	1.5114	1.1771	1.1926	1.2715	0.5968	0.5658	1.2998	1.6270	1.5096	0.6070	2.50E-02	8.68E-01	5.14E-01	4.24E-01	4.44E-01	NA	3.61E-01	6.34E-01	6.10E-01	5.82E-01	5.06E-03	NA	3.14E-01	2.18E-01	5.01E-01	0	0
IEU92_RS08050	starvation-sensing protein RspA	rspA	1.5097	-0.4521	0.0321	-0.3088	0.1127	0.0821	1.0576	1.5418	-0.4200	0.7487	1.6546	-0.3378	-0.2132	0.9757	0.7625	0.1474	0.1861	0.1688	0.2185	0.2008	0.2523	0.2952	0.2846	0.3065	0.1488	0.1446	0.1770	0.2994	0.2587	0.1507	3.56E-24	2.82E-02	9.12E-01	2.35E-01	7.44E-01	8.28E-01	5.78E-04	1.54E-07	2.65E-01	7.59E-07	7.49E-30	7.86E-02	6.72E-01	2.58E-04	6.57E-07	0	0
IEU92_RS08055	YnfA family protein	ynfA	0.7040	-0.7799	-0.5699	0.0880	0.5218	0.6192	-0.0759	0.1341	-1.3498	0.0120	0.6559	-0.7307	-0.5033	0.5831	0.0798	0.1968	0.2256	0.2161	0.2897	0.2797	0.3175	0.3668	0.3610	0.3775	0.1980	0.1943	0.2194	0.4079	0.3559	0.1994	4.69E-04	1.40E-03	2.93E-02	8.20E-01	1.72E-01	1.12E-01	8.57E-01	7.48E-01	1.19E-03	9.56E-01	9.65E-04	1.64E-03	4.23E-01	1.22E-01	7.11E-01	0	0
IEU92_RS08065	spermidine N1-acetyltransferase	speG	-0.3675	-0.5417	0.1375	0.2686	-0.3115	0.2729	-0.9092	-0.2300	-0.4042	-0.6406	-0.5415	-0.1313	0.0046	-0.5417	-0.5370	0.0806	0.0844	0.0813	0.1152	0.1125	0.1169	0.1429	0.1411	0.1433	0.0803	0.0797	0.0821	0.1609	0.1391	0.0807	7.75E-06	8.81E-10	1.92E-01	3.98E-02	2.92E-02	5.20E-02	5.73E-10	1.32E-01	1.26E-02	3.25E-15	1.94E-11	1.45E-01	9.86E-01	1.60E-04	5.31E-11	0	0
IEU92_RS08070	YnfC family lipoprotein	ynfC	-0.5615	-0.0275	0.2165	-0.7095	-0.1636	-0.4577	-0.5890	-0.3450	0.1891	-1.2984	-0.5086	-0.2686	0.5492	-1.7032	-1.1540	0.0938	0.0950	0.0939	0.1330	0.1309	0.1336	0.1639	0.1632	0.1640	0.0944	0.0926	0.0950	0.1872	0.1614	0.0948	3.63E-09	8.23E-01	6.23E-02	5.53E-07	3.97E-01	3.07E-03	5.54E-04	4.78E-02	3.58E-01	1.89E-42	6.31E-08	7.98E-03	2.46E-02	2.50E-25	1.50E-33	0	0
IEU92_RS08100	Tat proofreading chaperone DmsD	dmsD	-0.8136	-0.0417	0.2500	-0.7420	-0.5567	0.2914	-0.8553	-0.5636	0.2082	-1.5972	-1.1203	0.4996	-0.2990	-1.6126	-1.9115	0.1129	0.1137	0.1125	0.1604	0.1581	0.1587	0.1965	0.1958	0.1963	0.1138	0.1120	0.1120	0.2260	0.1939	0.1161	1.12E-12	7.72E-01	7.39E-02	1.69E-05	3.72E-03	1.38E-01	2.65E-05	6.23E-03	4.01E-01	4.14E-44	3.71E-23	1.98E-05	3.81E-01	3.05E-16	3.86E-60	0	0
IEU92_RS08120	LysR family transcriptional regulator	ynfL	1.0185	0.4669	0.1655	-1.5950	0.1210	-0.2705	1.4854	1.1840	0.6324	-0.1096	1.3050	0.3619	-0.0760	-0.0936	-0.1696	0.1352	0.1445	0.1447	0.1892	0.1857	0.1999	0.2482	0.2483	0.2535	0.1379	0.1329	0.1433	0.2641	0.2238	0.1402	1.01E-13	2.95E-03	4.02E-01	6.24E-16	7.00E-01	2.97E-01	5.76E-09	4.12E-06	2.93E-02	4.55E-01	2.25E-22	1.84E-02	8.76E-01	7.01E-01	2.47E-01	0	0
IEU92_RS08140	serine protease	ydgD	0.1464	-0.1224	-0.1498	-1.0440	0.5187	-0.4458	0.0240	-0.0034	-0.2722	-1.0200	0.5152	-0.7180	0.3982	-1.0969	-0.6987	0.0698	0.0713	0.0710	0.0993	0.0981	0.1012	0.1226	0.1224	0.1233	0.0704	0.0692	0.0720	0.1403	0.1214	0.0704	4.26E-02	1.31E-01	9.24E-02	2.38E-24	3.42E-06	1.09E-04	8.64E-01	9.80E-01	5.70E-02	7.10E-47	1.86E-13	2.87E-22	3.10E-02	6.05E-19	8.71E-23	0	0
IEU92_RS08145	multidrug/spermidine efflux SMR transporter subunit MdtI	mdtI	1.0744	0.7506	-1.5165	-1.7626	1.8735	0.4192	1.8250	-0.4421	-0.7659	0.0624	1.4315	-0.3467	-0.3712	0.8386	0.4674	0.2209	0.2230	0.2327	0.3112	0.3173	0.3225	0.3864	0.3921	0.3933	0.2216	0.2203	0.2256	0.4448	0.3858	0.2214	1.78E-06	1.90E-03	1.93E-09	9.52E-08	1.53E-07	3.19E-01	4.86E-06	3.08E-01	9.81E-02	7.94E-01	1.42E-10	1.62E-01	6.07E-01	3.83E-02	4.09E-02	0	0
IEU92_RS08155	AI-2 transporter TqsA	tqsA	0.7930	0.5588	-0.3097	-0.5720	0.5906	-0.0911	1.3518	0.4833	0.2491	0.7798	1.0739	0.1580	-0.3221	0.9696	0.6475	0.1249	0.1299	0.1341	0.1730	0.1755	0.1845	0.2246	0.2270	0.2298	0.1241	0.1231	0.1309	0.2448	0.2105	0.1250	3.86E-10	5.54E-05	6.18E-02	2.68E-03	5.97E-03	7.36E-01	4.71E-09	4.61E-02	3.90E-01	5.84E-10	6.05E-18	2.80E-01	3.84E-01	7.43E-06	3.52E-07	0	0
IEU92_RS08160	Re/Si-specific NAD(P)(+) transhydrogenase subunit beta	pntB	-1.0785	0.1110	0.5677	-0.4763	-0.6742	-0.3980	-0.9675	-0.5108	0.6787	-1.4438	-1.1850	0.2808	0.3651	-1.9483	-1.5832	0.1230	0.1229	0.1227	0.1739	0.1735	0.1735	0.2130	0.2129	0.2128	0.1230	0.1227	0.1228	0.2456	0.2125	0.1232	4.14E-18	4.52E-01	4.03E-05	1.41E-02	1.14E-03	5.65E-02	1.13E-05	2.36E-02	4.25E-03	2.50E-31	1.12E-21	3.32E-02	3.14E-01	1.87E-19	3.15E-37	0	0
IEU92_RS08170	DUF1471 family protein YdgH	ydgH	-1.1857	0.3899	0.4420	-0.7201	-0.3579	0.3339	-0.7957	-0.7437	0.8319	-1.5158	-1.1016	1.1658	-0.2978	-1.0978	-1.3957	0.1473	0.1470	0.1469	0.2081	0.2077	0.2074	0.2550	0.2549	0.2547	0.1473	0.1469	0.1466	0.2938	0.2541	0.1474	1.80E-15	1.60E-02	1.13E-02	1.62E-03	2.14E-01	2.01E-01	2.82E-03	5.55E-03	3.35E-03	2.09E-24	1.22E-13	1.32E-14	5.21E-01	2.70E-05	7.05E-21	0	0
IEU92_RS08180	dihydromonapterin reductase	folM	1.0348	-0.3657	0.2058	-0.7302	-0.1451	-0.0844	0.6691	1.2406	-0.1599	-0.0611	1.0956	-0.2443	0.2315	-0.0847	0.1468	0.0783	0.0870	0.0825	0.1132	0.1084	0.1197	0.1446	0.1419	0.1468	0.0795	0.0775	0.0847	0.1573	0.1356	0.0797	2.96E-39	8.27E-05	4.10E-02	9.50E-10	3.58E-01	6.20E-01	7.56E-06	1.12E-17	3.88E-01	4.70E-01	8.43E-45	6.72E-03	3.18E-01	5.68E-01	7.56E-02	0	0
IEU92_RS08185	GlpM family protein	ydgC	0.4648	-0.2299	0.2525	-0.4786	-0.1776	-0.4103	0.2349	0.7173	0.0226	-0.2437	0.5398	-0.3877	0.4197	-0.5790	-0.1593	0.1083	0.1180	0.1126	0.1551	0.1491	0.1637	0.1979	0.1947	0.2002	0.1091	0.1065	0.1171	0.2166	0.1865	0.1101	2.59E-05	8.25E-02	7.13E-02	5.29E-03	4.25E-01	3.55E-02	2.76E-01	4.15E-04	9.42E-01	3.04E-02	6.17E-07	1.76E-03	1.65E-01	2.74E-03	1.64E-01	0	0
IEU92_RS08195	two-component system sensor histidine kinase RstB	rstB	1.2216	-0.1618	0.3601	-0.3002	-0.4092	0.1950	1.0597	1.5816	0.1982	0.7595	1.1725	0.3933	-0.1781	0.9054	0.7273	0.1455	0.1482	0.1469	0.2060	0.2048	0.2079	0.2550	0.2542	0.2558	0.1455	0.1453	0.1468	0.2900	0.2508	0.1457	1.03E-16	3.55E-01	4.54E-02	2.18E-01	1.40E-01	4.91E-01	6.15E-05	1.45E-09	5.52E-01	2.86E-07	1.43E-15	1.21E-02	7.22E-01	4.72E-04	9.31E-07	0	0
IEU92_RS08200	DNA replication terminus site-binding protein	tus	-0.1827	-0.1706	0.0392	-0.2380	0.1088	0.2065	-0.3532	-0.1434	-0.1313	-0.5912	-0.0347	0.0751	-0.6614	-0.2367	-0.8982	0.1069	0.1113	0.1090	0.1517	0.1487	0.1547	0.1898	0.1885	0.1910	0.1068	0.1050	0.1089	0.2127	0.1826	0.1090	1.00E-01	1.80E-01	8.22E-01	1.82E-01	6.59E-01	3.05E-01	8.17E-02	5.01E-01	6.03E-01	5.16E-08	7.61E-01	5.49E-01	1.63E-02	2.24E-01	3.69E-16	0	0
IEU92_RS08230	glucuronide transporter	uidB	0.5812	-1.5120	-0.2839	1.4800	0.5532	0.2533	-0.9308	0.2973	-1.7959	0.5492	0.8506	-1.5426	-0.5810	1.0718	0.4909	0.2024	0.2604	0.2197	0.3171	0.2830	0.3621	0.3964	0.3709	0.4055	0.2004	0.1981	0.2519	0.4423	0.3934	0.2023	5.16E-03	3.27E-08	3.38E-01	1.41E-05	1.50E-01	6.22E-01	2.67E-02	4.77E-01	4.44E-05	7.60E-03	2.53E-05	3.45E-09	3.85E-01	8.84E-03	1.83E-02	0	0
IEU92_RS08270	oxidoreductase	ydgJ	-0.6952	-0.2041	0.0196	0.0484	0.0421	0.2301	-0.8993	-0.6757	-0.1845	-0.8509	-0.6336	0.0456	-0.2758	-0.5591	-0.8349	0.1005	0.1012	0.1006	0.1421	0.1414	0.1424	0.1747	0.1744	0.1748	0.1002	0.0998	0.1006	0.2002	0.1732	0.1005	8.38E-12	7.18E-02	9.10E-01	7.97E-01	8.69E-01	2.00E-01	5.95E-07	2.01E-04	4.03E-01	4.63E-17	3.81E-10	7.00E-01	3.59E-01	1.83E-03	2.12E-16	0	0
IEU92_RS08275	division septum protein Blr	blr	-1.1120	-0.7780	-0.1947	0.4820	0.4830	0.5542	-1.8899	-1.3067	-0.9727	-1.4079	-0.8237	-0.4185	-0.5206	-0.5655	-1.0861	0.2432	0.2518	0.2426	0.3492	0.3388	0.3505	0.4263	0.4210	0.4259	0.2421	0.2366	0.2446	0.4866	0.4221	0.2421	7.29E-06	4.57E-03	5.77E-01	2.47E-01	3.22E-01	2.10E-01	1.86E-05	3.10E-03	4.81E-02	1.02E-08	6.63E-04	1.17E-01	4.93E-01	2.09E-01	1.07E-05	0	0
IEU92_RS08285	DUF2569 domain-containing protein	ydgK	0.4955	-1.2345	-0.3765	0.8543	0.3453	0.8121	-0.7389	0.1190	-1.6110	0.1154	0.4643	-0.7988	-0.5162	0.8963	0.3802	0.1112	0.1158	0.1130	0.1594	0.1572	0.1625	0.1962	0.1945	0.1972	0.1112	0.1109	0.1138	0.2244	0.1949	0.1112	1.24E-05	3.75E-25	4.45E-03	4.84E-07	9.75E-02	8.81E-06	2.91E-04	5.93E-01	6.42E-15	3.25E-01	4.01E-05	1.13E-11	8.99E-02	7.67E-06	8.30E-04	0	0
IEU92_RS08310	electron transport complex subunit RsxG	rsxG	1.9311	-0.1893	-0.1707	-0.3710	-0.0988	0.4382	1.7418	1.7605	-0.3600	1.3709	1.6616	0.0782	-0.3814	1.5395	1.1582	0.2161	0.2234	0.2220	0.3063	0.3050	0.3139	0.3823	0.3815	0.3857	0.2162	0.2158	0.2210	0.4316	0.3734	0.2166	9.32E-19	4.83E-01	5.96E-01	3.16E-01	8.57E-01	2.78E-01	1.06E-05	8.47E-06	4.63E-01	4.07E-10	2.69E-14	7.67E-01	5.83E-01	6.27E-05	1.44E-07	0	0
IEU92_RS08315	electron transport complex subunit RsxE	rsxE	1.6244	-0.4049	-0.2910	-0.1113	-0.0061	0.5040	1.2195	1.3333	-0.6959	1.1082	1.3272	-0.1919	-0.4616	1.3150	0.8535	0.2185	0.2262	0.2243	0.3105	0.3089	0.3183	0.3863	0.3852	0.3895	0.2186	0.2183	0.2239	0.4381	0.3793	0.2191	2.10E-13	1.14E-01	3.36E-01	7.86E-01	9.93E-01	2.10E-01	2.51E-03	9.31E-04	1.33E-01	6.23E-07	2.02E-09	4.52E-01	5.00E-01	7.99E-04	1.36E-04	0	0
IEU92_RS08320	endonuclease III	nth	0.0472	-1.1635	-0.5754	0.6472	0.2808	0.7441	-1.1163	-0.5282	-1.7389	-0.4691	-0.2474	-0.9948	-0.6493	-0.0196	-0.6688	0.1962	0.2041	0.1998	0.2814	0.2778	0.2877	0.3459	0.3434	0.3480	0.1963	0.1956	0.2017	0.3974	0.3450	0.1973	8.27E-01	6.00E-08	1.58E-02	4.28E-02	5.14E-01	2.95E-02	1.99E-03	1.57E-01	3.41E-06	2.04E-02	2.28E-01	2.22E-06	2.57E-01	9.61E-01	9.17E-04	0	0
IEU92_RS08335	pyridoxal kinase	pdxY	-0.3848	-0.3172	0.3090	0.3022	-0.3471	0.1160	-0.7020	-0.0758	-0.0081	-0.3998	-0.4229	0.1078	0.0366	-0.3219	-0.2853	0.1256	0.1269	0.1258	0.1777	0.1768	0.1783	0.2188	0.2181	0.2188	0.1253	0.1251	0.1260	0.2504	0.2167	0.1255	2.82E-03	2.37E-02	4.48E-02	1.45E-01	1.48E-01	6.49E-01	2.11E-03	7.64E-01	9.81E-01	1.85E-03	9.52E-04	4.53E-01	9.39E-01	1.62E-01	2.73E-02	0	0
IEU92_RS08340	tyrosine--tRNA ligase	tyrS	-0.9047	-0.0159	0.2045	0.0423	-0.3216	0.2283	-0.9206	-0.7002	0.1886	-0.8783	-1.0218	0.4169	-0.0483	-0.7671	-0.8154	0.1536	0.1536	0.1535	0.2171	0.2171	0.2171	0.2661	0.2660	0.2660	0.1535	0.1535	0.1535	0.3069	0.2658	0.1535	6.57E-09	9.41E-01	3.21E-01	8.86E-01	2.99E-01	4.38E-01	8.97E-04	1.27E-02	5.91E-01	1.77E-08	4.98E-11	1.09E-02	9.35E-01	5.46E-03	1.76E-07	0	0
IEU92_RS08350	C-type lysozyme inhibitor	mliC	-1.0803	-0.5385	0.4208	1.8607	-0.2636	-0.5306	-1.6188	-0.6595	-0.1176	0.2419	-0.9231	-0.6482	0.0965	-0.1314	-0.0349	0.1533	0.1588	0.1489	0.2146	0.2094	0.2202	0.2689	0.2632	0.2664	0.1448	0.1476	0.1572	0.2983	0.2598	0.1467	3.47E-12	1.74E-03	1.83E-02	8.32E-17	3.93E-01	4.42E-02	4.71E-09	1.80E-02	7.52E-01	1.08E-01	6.77E-10	8.41E-05	8.61E-01	6.44E-01	8.26E-01	0	0
IEU92_RS08370	DUF1656 domain-containing protein	ydhI	1.9018	-0.6868	-0.4378	-0.4410	0.3325	0.5928	1.2149	1.4639	-1.1247	0.7739	1.7965	-0.5319	-0.6232	1.2614	0.6381	0.1517	0.1734	0.1665	0.2219	0.2152	0.2424	0.2834	0.2793	0.2916	0.1530	0.1510	0.1679	0.3118	0.2710	0.1541	1.74E-35	2.23E-04	2.98E-02	8.38E-02	2.76E-01	4.09E-02	3.53E-05	3.90E-07	4.34E-04	6.55E-07	3.87E-32	2.80E-03	1.50E-01	5.96E-06	4.91E-05	0	0
IEU92_RS08400	DNA-binding transcriptional regulator NemR	nemR	-0.1308	0.6860	-0.2570	0.7286	0.0832	-0.1869	0.5552	-0.3878	0.4290	1.2838	-0.3046	0.2421	-0.0886	0.9231	0.8345	0.1457	0.1470	0.1512	0.1997	0.2044	0.2084	0.2565	0.2590	0.2597	0.1414	0.1437	0.1480	0.2823	0.2437	0.1426	3.98E-01	1.12E-05	1.90E-01	8.41E-04	8.18E-01	5.14E-01	4.17E-02	1.68E-01	1.69E-01	2.57E-19	4.00E-02	1.35E-01	8.65E-01	2.43E-04	8.16E-09	0	0
IEU92_RS08405	N-ethylmaleimide reductase	nemA	-0.6400	1.5690	0.3441	-0.1745	-0.2884	-0.5579	0.9290	-0.2959	1.9132	0.7545	-0.5843	1.3552	0.3049	0.2523	0.5571	0.1422	0.1408	0.1420	0.1981	0.1994	0.1982	0.2462	0.2469	0.2460	0.1403	0.1411	0.1408	0.2790	0.2409	0.1407	1.02E-05	2.28E-27	4.84E-02	4.78E-01	3.13E-01	1.70E-02	2.82E-04	2.76E-01	1.33E-13	1.23E-07	4.87E-05	7.50E-21	4.82E-01	3.29E-01	1.04E-04	0	0
IEU92_RS08415	ribonuclease T	rnt	-0.1430	0.4659	0.2506	0.2910	-0.1922	0.2556	0.3229	0.1075	0.7165	0.6139	-0.0847	0.9720	-0.4341	0.9278	0.4937	0.1109	0.1122	0.1120	0.1542	0.1544	0.1560	0.1946	0.1945	0.1952	0.1091	0.1095	0.1103	0.2157	0.1858	0.1096	2.19E-01	1.02E-04	7.20E-02	1.02E-01	4.00E-01	1.92E-01	1.23E-01	6.31E-01	8.57E-04	3.03E-08	4.68E-01	1.16E-17	1.47E-01	1.15E-06	9.75E-06	0	0
IEU92_RS08420	ATP-dependent helicase	lhr	0.0301	0.3647	0.1942	-0.2096	-0.0083	-0.1193	0.3948	0.2243	0.5590	0.1852	0.2160	0.4397	-0.1457	0.2518	0.1061	0.1181	0.1186	0.1185	0.1667	0.1666	0.1673	0.2053	0.2053	0.2056	0.1179	0.1178	0.1184	0.2353	0.2036	0.1181	8.17E-01	4.76E-03	2.10E-01	2.96E-01	9.78E-01	6.15E-01	7.18E-02	3.24E-01	1.65E-02	1.31E-01	7.72E-02	4.19E-04	7.20E-01	2.47E-01	3.94E-01	0	0
IEU92_RS08425	monothiol glutaredoxin 4	grxD	-0.9681	0.3192	-0.0805	-0.4253	-0.1978	0.5026	-0.6488	-1.0485	0.2387	-1.0741	-1.2464	0.7413	-0.3463	-0.8499	-1.1961	0.1271	0.1269	0.1271	0.1792	0.1792	0.1788	0.2201	0.2202	0.2201	0.1267	0.1266	0.1263	0.2529	0.2186	0.1273	5.27E-14	2.28E-02	6.70E-01	3.60E-02	4.66E-01	1.71E-02	4.88E-03	4.27E-06	3.90E-01	5.27E-17	1.73E-22	1.52E-08	3.61E-01	1.64E-04	1.35E-20	0	0
IEU92_RS08430	peptidoglycan DD-endopeptidase MepH	mepH	0.5223	-0.5231	0.6504	-0.4074	-0.5669	-0.5431	-0.0008	1.1727	0.1273	-0.4082	0.6058	-0.4158	0.7481	-0.8678	-0.1198	0.1326	0.1378	0.1336	0.1893	0.1853	0.1923	0.2346	0.2321	0.2352	0.1332	0.1318	0.1364	0.2655	0.2297	0.1333	1.14E-04	4.12E-04	1.37E-05	5.93E-02	1.40E-02	1.66E-02	9.98E-01	1.03E-06	6.89E-01	2.80E-03	6.39E-06	4.07E-03	3.23E-02	2.51E-04	3.94E-01	0	0
IEU92_RS08450	HTH-type transcriptional repressor PurR	purR	1.1194	0.1420	0.2324	-0.4127	-0.2490	-0.0398	1.2615	1.3519	0.3745	0.8488	1.1029	0.3347	0.3027	0.7925	1.0952	0.1356	0.1370	0.1366	0.1915	0.1911	0.1930	0.2367	0.2364	0.2373	0.1355	0.1354	0.1365	0.2702	0.2337	0.1356	3.26E-16	3.82E-01	1.89E-01	5.91E-02	3.74E-01	8.92E-01	2.29E-07	2.90E-08	1.91E-01	6.72E-10	7.75E-16	2.22E-02	4.69E-01	1.04E-03	1.39E-15	0	0
IEU92_RS08455	DNA-binding transcriptional activator PunR	punR	1.7370	0.0528	-0.1661	-0.2428	0.2518	0.3117	1.7898	1.5709	-0.1133	1.5470	1.8227	0.1984	-0.3001	1.9444	1.6443	0.1191	0.1296	0.1292	0.1678	0.1671	0.1806	0.2190	0.2188	0.2247	0.1189	0.1183	0.1268	0.2349	0.2024	0.1191	1.69E-47	7.44E-01	3.41E-01	2.22E-01	2.91E-01	1.66E-01	1.19E-15	2.48E-12	7.13E-01	3.65E-38	6.73E-53	1.54E-01	4.03E-01	3.22E-21	9.44E-43	0	0
IEU92_RS08460	purine nucleoside transporter PunC	punC	-0.4600	-0.6463	-1.0938	1.2552	1.4320	0.5583	-1.1062	-1.5537	-1.7400	0.1490	-0.1217	-1.1817	-0.7972	1.0456	0.2484	0.1869	0.1893	0.1898	0.2647	0.2651	0.2696	0.3257	0.3260	0.3273	0.1861	0.1860	0.1901	0.3754	0.3260	0.1862	1.69E-02	1.61E-03	1.52E-07	1.00E-05	2.00E-06	8.90E-02	1.12E-03	4.16E-06	7.05E-07	4.51E-01	5.40E-01	2.00E-09	1.22E-01	1.96E-03	2.01E-01	0	0
IEU92_RS08470	riboflavin synthase	ribE	-1.0694	0.1936	0.1141	-0.5413	-0.0292	0.5035	-0.8758	-0.9553	0.3077	-1.4171	-0.9845	0.8112	-0.5925	-0.8287	-1.4212	0.1098	0.1096	0.1094	0.1550	0.1543	0.1540	0.1901	0.1900	0.1899	0.1097	0.1089	0.1087	0.2183	0.1884	0.1102	5.29E-22	1.19E-01	4.53E-01	1.45E-03	9.19E-01	4.88E-03	8.37E-06	1.16E-06	1.78E-01	1.31E-37	3.45E-19	5.09E-13	4.00E-02	1.91E-05	1.66E-37	0	0
IEU92_RS08495	monooxygenase	ydhR	0.0287	-0.0944	-0.2242	-0.9559	0.0208	-0.1446	-0.0656	-0.1954	-0.3185	-1.0215	-0.1746	-0.4632	0.3709	-1.3695	-0.9987	0.1240	0.1250	0.1249	0.1758	0.1752	0.1768	0.2159	0.2158	0.2164	0.1244	0.1238	0.1252	0.2486	0.2151	0.1247	8.33E-01	5.34E-01	1.63E-01	3.17E-07	9.48E-01	5.57E-01	7.90E-01	4.19E-01	2.27E-01	4.88E-16	1.77E-01	4.41E-04	3.12E-01	4.69E-10	2.44E-15	0	0
IEU92_RS08505	protein YdhT	ydhT	-0.1921	0.0192	0.9705	-0.6959	-0.8274	-0.5428	-0.1729	0.7784	0.9897	-0.8688	-0.0490	0.4469	0.5131	-1.2685	-0.7554	0.0982	0.1034	0.0969	0.1394	0.1316	0.1384	0.1763	0.1726	0.1756	0.0992	0.0951	0.0992	0.1904	0.1618	0.1005	5.91E-02	8.90E-01	1.25E-21	3.03E-06	1.70E-08	6.34E-04	3.74E-01	1.37E-05	1.32E-07	4.73E-18	6.30E-01	1.61E-05	4.18E-02	1.39E-14	1.13E-13	0	0
IEU92_RS08510	thiosulfate reductase cytochrome B subunit	ydhU	-0.8201	0.0859	1.2498	-0.8391	-1.1017	-0.3192	-0.7342	0.4298	1.3357	-1.5732	-0.6720	1.0165	0.2593	-1.7443	-1.4850	0.1199	0.1210	0.1152	0.1704	0.1621	0.1628	0.2094	0.2061	0.2067	0.1217	0.1160	0.1158	0.2341	0.1987	0.1236	1.47E-11	5.61E-01	2.77E-25	4.24E-06	7.61E-10	1.10E-01	7.61E-04	5.11E-02	1.12E-09	1.23E-37	1.14E-08	1.52E-17	4.75E-01	6.15E-18	1.01E-32	0	0
IEU92_RS08515	4Fe-4S dicluster domain-containing protein	ydhX	-1.2973	-0.4084	1.3861	0.0036	-1.1247	-0.0417	-1.7057	0.0888	0.9777	-1.7021	-1.0359	0.9360	-0.2796	-1.4824	-1.7620	0.1244	0.1261	0.1163	0.1778	0.1671	0.1676	0.2158	0.2102	0.2112	0.1240	0.1187	0.1175	0.2427	0.2066	0.1274	5.21E-25	2.87E-03	2.00E-30	9.88E-01	1.16E-09	8.69E-01	1.01E-14	7.14E-01	1.88E-05	3.03E-42	5.67E-18	1.19E-14	4.56E-01	2.03E-12	6.85E-43	0	0
IEU92_RS08535	fumarate hydratase FumD	fumD	-0.3124	0.0467	-0.0305	-0.9962	-0.0263	-0.1446	-0.2657	-0.3430	0.0161	-1.2619	-0.3692	-0.1284	0.0174	-1.4633	-1.4459	0.2613	0.2708	0.2679	0.3728	0.3624	0.3793	0.4643	0.4626	0.4680	0.2672	0.2554	0.2696	0.5262	0.4481	0.2759	2.55E-01	8.97E-01	9.46E-01	1.69E-02	9.69E-01	7.98E-01	6.14E-01	5.13E-01	9.83E-01	3.49E-06	1.67E-01	6.85E-01	9.84E-01	1.61E-03	2.53E-07	0	0
IEU92_RS08600	AI-2E family transporter YdiK	ydiK	-0.4038	0.4218	0.0527	-0.5467	0.0305	-0.1707	0.0180	-0.3511	0.4745	-0.5287	-0.3206	0.3038	0.2061	-0.6162	-0.4101	0.1198	0.1201	0.1203	0.1686	0.1684	0.1693	0.2083	0.2084	0.2086	0.1194	0.1190	0.1199	0.2377	0.2054	0.1196	9.89E-04	1.16E-03	7.78E-01	3.26E-03	9.22E-01	4.57E-01	9.40E-01	1.19E-01	4.91E-02	1.40E-05	8.68E-03	1.80E-02	5.90E-01	3.83E-03	8.02E-04	0	0
IEU92_RS08625	quinate/shikimate dehydrogenase	ydiB	0.2411	0.1737	0.1723	-0.0867	0.2392	-0.4032	0.4148	0.4134	0.3460	0.3281	0.6526	-0.0572	-0.0139	0.3364	0.3224	0.2208	0.2393	0.2334	0.3054	0.2980	0.3307	0.4067	0.4033	0.4137	0.2160	0.2119	0.2388	0.4229	0.3618	0.2189	3.00E-01	5.52E-01	6.12E-01	8.32E-01	6.21E-01	3.55E-01	3.55E-01	3.56E-01	5.16E-01	1.44E-01	2.65E-03	8.44E-01	9.84E-01	3.89E-01	1.57E-01	0	0
IEU92_RS08630	type I 3-dehydroquinate dehydratase	aroD	-1.9333	0.8358	0.9092	-0.5238	-0.6518	-0.1174	-1.0975	-1.0241	1.7450	-1.6214	-1.6759	1.6276	-0.2826	-1.4813	-1.7640	0.1832	0.1718	0.1707	0.2514	0.2494	0.2370	0.3068	0.3062	0.2995	0.1765	0.1747	0.1690	0.3492	0.2990	0.1804	1.38E-25	4.47E-06	1.50E-06	6.88E-02	4.11E-02	7.36E-01	5.87E-04	1.40E-03	4.62E-08	1.01E-19	2.10E-21	7.30E-21	6.19E-01	1.39E-06	3.47E-22	0	0
IEU92_RS08650	electron transfer flavoprotein	ydiQ	1.1009	0.4185	0.3177	-0.3028	-0.0743	-0.5603	1.5194	1.4186	0.7362	1.2166	1.3443	0.1759	0.3835	0.8997	1.2832	0.2063	0.2354	0.2301	0.2777	0.2716	0.3193	0.3994	0.3964	0.4123	0.2020	0.1996	0.2350	0.3788	0.3193	0.2039	1.52E-07	1.16E-01	3.01E-01	3.73E-01	8.80E-01	1.58E-01	2.52E-04	6.13E-04	1.33E-01	2.99E-09	2.98E-11	5.14E-01	5.22E-01	6.71E-03	5.51E-10	0	0
IEU92_RS08655	electron transfer flavoprotein subunit alpha	ydiR	0.2927	0.1710	0.0330	0.1561	0.2528	-0.0768	0.4637	0.3256	0.2040	0.6198	0.5785	0.1272	-0.5586	0.8288	0.2702	0.1610	0.1787	0.1755	0.2204	0.2167	0.2447	0.3020	0.3001	0.3099	0.1551	0.1535	0.1746	0.3040	0.2584	0.1602	8.00E-02	4.23E-01	9.13E-01	5.76E-01	4.35E-01	8.35E-01	1.54E-01	3.27E-01	6.18E-01	9.00E-05	2.25E-04	5.26E-01	1.94E-01	1.96E-03	1.04E-01	0	0
IEU92_RS08660	FAD-dependent oxidoreductase	ydiS	0.0589	0.0520	-0.0863	0.2130	0.3666	0.2075	0.1109	-0.0274	-0.0343	0.3239	0.3392	0.1732	-0.5876	0.8117	0.2241	0.1512	0.1648	0.1623	0.2095	0.2063	0.2265	0.2785	0.2770	0.2847	0.1463	0.1446	0.1591	0.2891	0.2477	0.1490	7.21E-01	8.06E-01	7.26E-01	4.09E-01	1.98E-01	5.03E-01	7.27E-01	9.31E-01	9.37E-01	3.18E-02	2.27E-02	3.33E-01	1.42E-01	1.55E-03	1.48E-01	0	0
IEU92_RS08665	ferredoxin family protein	ydiT	0.7629	-0.2943	-0.0430	0.1146	-0.2883	0.1383	0.4686	0.7199	-0.3374	0.5832	0.4316	-0.1991	0.6376	0.3902	1.0278	0.2887	0.3582	0.3309	0.4180	0.3934	0.4855	0.5740	0.5574	0.5963	0.2845	0.2825	0.3402	0.5696	0.4940	0.2835	1.02E-02	4.97E-01	9.38E-01	8.38E-01	6.59E-01	8.49E-01	4.65E-01	2.39E-01	6.75E-01	4.72E-02	1.43E-01	NA	4.70E-01	4.67E-01	3.88E-04	0	0
IEU92_RS08670	medium-chain fatty-acid--CoA ligase	fadK	0.3424	-0.2781	-0.1281	0.6614	0.3926	0.1146	0.0644	0.2143	-0.4062	0.7257	0.6069	-0.2916	-0.1420	1.1048	0.9628	0.1370	0.1568	0.1495	0.1945	0.1881	0.2169	0.2579	0.2536	0.2648	0.1329	0.1321	0.1526	0.2689	0.2336	0.1333	1.52E-02	1.17E-01	5.47E-01	1.96E-03	1.18E-01	7.16E-01	8.27E-01	4.51E-01	2.06E-01	7.70E-08	6.40E-06	7.84E-02	7.63E-01	4.15E-06	9.73E-13	0	0
IEU92_RS08680	posphoenolpyruvate synthetase regulatory kinase/phosphorylase PpsR	ppsR	-1.6461	0.4123	0.0500	-0.3977	0.2716	0.3769	-1.2337	-1.5961	0.4623	-1.6314	-1.3244	0.8393	-0.4651	-0.9329	-1.3980	0.1765	0.1731	0.1734	0.2474	0.2463	0.2432	0.3026	0.3027	0.3008	0.1747	0.1728	0.1718	0.3471	0.2997	0.1750	2.62E-20	3.17E-02	8.60E-01	1.71E-01	4.67E-01	2.21E-01	8.46E-05	3.32E-07	2.05E-01	2.38E-20	3.56E-14	2.79E-06	3.74E-01	2.68E-03	2.85E-15	0	0
IEU92_RS08685	3-deoxy-7-phosphoheptulonate synthase AroH	aroH	0.7399	-0.2945	0.0399	0.4348	-0.0387	1.0609	0.4454	0.7798	-0.2546	0.8802	0.7411	0.8063	-0.9824	1.9423	0.9600	0.2192	0.2217	0.2206	0.3102	0.3093	0.3117	0.3822	0.3816	0.3830	0.2189	0.2189	0.2197	0.4373	0.3784	0.2190	9.74E-04	2.50E-01	9.17E-01	2.39E-01	9.47E-01	3.28E-03	2.86E-01	5.61E-02	6.16E-01	8.17E-05	9.31E-04	4.97E-04	9.84E-02	5.69E-07	1.70E-05	0	0
IEU92_RS08695	protein adenylyltransferase SelO	selO	0.8056	0.5252	-0.2152	-0.1590	0.1933	-0.0875	1.3308	0.5904	0.3100	1.1718	0.7837	0.2226	-0.2174	1.0625	0.8451	0.0794	0.0819	0.0834	0.1104	0.1116	0.1157	0.1415	0.1424	0.1438	0.0787	0.0787	0.0820	0.1560	0.1344	0.0792	9.04E-24	8.88E-10	3.35E-02	2.25E-01	2.11E-01	5.92E-01	2.52E-20	6.65E-05	6.41E-02	1.87E-49	6.13E-23	1.10E-02	3.52E-01	8.51E-15	4.04E-26	0	0
IEU92_RS08710	vitamin B12 ABC transporter ATP-binding protein BtuD	btuD	-0.5069	0.8215	0.7195	-1.3485	-0.7930	-0.8041	0.3145	0.2126	1.5410	-1.0340	-0.5804	0.7369	0.8116	-1.9116	-1.1000	0.1162	0.1158	0.1157	0.1633	0.1624	0.1624	0.2017	0.2016	0.2014	0.1163	0.1153	0.1156	0.2299	0.1979	0.1171	1.89E-05	1.02E-11	1.13E-08	2.52E-15	2.24E-05	1.08E-05	1.48E-01	3.41E-01	3.46E-13	1.47E-18	7.40E-07	7.57E-10	5.37E-03	1.91E-21	1.39E-20	0	0
IEU92_RS08720	vitamin B12 ABC transporter permease BtuC	btuC	1.0201	0.5032	0.1976	-0.6389	-0.3194	-0.4976	1.5233	1.2177	0.7008	0.8844	0.8983	0.2031	0.5350	0.2650	0.8000	0.0969	0.1000	0.1002	0.1354	0.1354	0.1403	0.1727	0.1727	0.1745	0.0967	0.0964	0.1002	0.1906	0.1640	0.0971	1.91E-25	1.99E-06	1.20E-01	1.12E-05	7.08E-02	2.11E-03	5.00E-18	6.27E-12	2.39E-04	1.40E-19	2.73E-20	6.08E-02	3.29E-02	1.27E-01	3.69E-16	0	0
IEU92_RS08730	phenylalanine--tRNA ligase subunit beta	pheT	1.2990	0.4445	-0.2572	-0.8322	0.1356	0.2099	1.7435	1.0418	0.1873	0.9113	1.1774	0.3972	-0.1078	0.9995	0.8918	0.0826	0.0829	0.0830	0.1168	0.1168	0.1172	0.1435	0.1436	0.1437	0.0826	0.0826	0.0828	0.1651	0.1429	0.0827	5.92E-55	3.69E-07	8.85E-03	1.13E-11	4.38E-01	1.49E-01	4.92E-33	1.46E-12	2.92E-01	8.31E-28	1.78E-45	4.28E-06	7.02E-01	7.27E-12	1.09E-26	0	0
IEU92_RS08740	pheST operon leader peptide PheM	pheM	-0.3824	-1.1176	-0.0847	0.9512	-0.2358	0.4303	-1.5000	-0.4671	-1.2023	-0.5488	-0.7029	-0.7719	-0.3976	-0.4389	-0.8365	0.4389	0.5550	0.4597	0.6800	0.6015	0.7420	0.8502	0.7913	0.8612	0.4288	0.4243	0.5033	0.9313	0.8140	0.4524	4.13E-01	7.23E-02	9.16E-01	2.40E-01	8.24E-01	NA	9.98E-02	6.07E-01	2.55E-01	2.21E-01	1.11E-01	NA	8.12E-01	6.22E-01	7.43E-02	0	0
IEU92_RS08745	50S ribosomal protein L20	rplT	-0.2999	-0.5547	0.0422	-0.3062	-0.5974	0.0248	-0.8546	-0.2577	-0.5125	-1.1607	-0.8551	-0.4877	0.4412	-1.6912	-1.2500	0.1634	0.1635	0.1634	0.2311	0.2310	0.2312	0.2831	0.2831	0.2831	0.1634	0.1634	0.1635	0.3268	0.2830	0.1634	7.70E-02	1.74E-03	8.76E-01	2.69E-01	4.37E-02	9.43E-01	3.91E-03	4.16E-01	1.27E-01	2.35E-12	2.61E-07	4.98E-03	3.70E-01	5.31E-09	4.18E-14	0	0
IEU92_RS08750	50S ribosomal protein L35	rpmI	-0.2477	-0.5240	0.0015	-0.2967	-0.6873	0.0400	-0.7717	-0.2462	-0.5226	-1.0684	-0.9335	-0.4825	0.5211	-1.7141	-1.1931	0.1572	0.1573	0.1572	0.2223	0.2222	0.2224	0.2723	0.2723	0.2723	0.1572	0.1572	0.1572	0.3144	0.2722	0.1572	1.31E-01	2.12E-03	9.96E-01	2.65E-01	1.28E-02	9.05E-01	6.91E-03	4.19E-01	1.04E-01	1.99E-11	4.74E-09	3.84E-03	2.50E-01	7.37E-10	6.55E-14	0	0
IEU92_RS08760	threonine--tRNA ligase	thrS	-1.3337	-0.1636	0.0656	0.4772	-0.4546	-0.2136	-1.4973	-1.2681	-0.0980	-1.0200	-1.7227	-0.3116	0.6770	-1.6226	-0.9457	0.0725	0.0725	0.0725	0.1025	0.1025	0.1025	0.1256	0.1256	0.1256	0.0725	0.0725	0.0725	0.1450	0.1255	0.0725	1.07E-74	4.27E-02	5.22E-01	1.48E-05	1.45E-04	8.71E-02	7.37E-32	3.64E-23	5.49E-01	2.17E-44	8.75E-124	4.03E-05	9.54E-05	2.52E-37	2.32E-38	0	0
IEU92_RS08770	small membrane protein YniD	yniD	-0.6407	-0.0395	-0.4347	-0.5198	0.9318	0.3157	-0.6802	-1.0754	-0.4742	-1.2000	-0.1436	-0.1585	-0.2453	-0.3871	-0.6325	0.3235	0.3391	0.3426	0.4596	0.4445	0.4794	0.5779	0.5800	0.5889	0.3255	0.2998	0.3344	0.6359	0.5492	0.3204	5.60E-02	9.33E-01	3.48E-01	3.53E-01	1.16E-01	6.44E-01	2.81E-01	8.46E-02	5.34E-01	3.11E-04	6.55E-01	NA	8.31E-01	5.17E-01	5.62E-02	0	0
IEU92_RS08775	YdiY family protein	ydiY	1.0770	-1.2812	-0.2578	0.1422	0.5323	0.7621	-0.2043	0.8191	-1.5391	-0.0620	1.3514	-0.7770	-0.6392	0.9745	0.3353	0.1300	0.1506	0.1375	0.1945	0.1828	0.2066	0.2419	0.2340	0.2461	0.1314	0.1288	0.1417	0.2696	0.2355	0.1312	2.52E-16	2.21E-16	1.43E-01	5.63E-01	2.06E-02	1.37E-03	4.49E-01	8.14E-04	3.89E-09	6.60E-01	2.48E-25	1.32E-07	7.92E-02	5.92E-05	1.29E-02	0	0
IEU92_RS08795	YniB family protein	yniB	-1.4278	-0.3498	-0.2959	0.3754	0.2655	0.0498	-1.7776	-1.7237	-0.6457	-1.4022	-1.4581	-0.5959	-0.1477	-1.3827	-1.5304	0.1327	0.1328	0.1320	0.1875	0.1865	0.1878	0.2295	0.2290	0.2291	0.1316	0.1310	0.1328	0.2649	0.2293	0.1327	1.59E-26	1.68E-02	7.14E-02	8.17E-02	3.23E-01	8.60E-01	3.43E-14	2.02E-13	1.26E-02	4.75E-26	2.63E-28	1.76E-05	7.50E-01	3.79E-09	2.82E-30	0	0
IEU92_RS08800	hexitol phosphatase HxpB	hxpB	-0.1532	0.0591	0.1363	-0.4548	-0.3344	0.6265	-0.0941	-0.0168	0.1954	-0.5489	-0.3512	0.8220	-0.4459	-0.1204	-0.5663	0.1248	0.1273	0.1262	0.1762	0.1747	0.1770	0.2192	0.2186	0.2200	0.1247	0.1238	0.1245	0.2468	0.2126	0.1255	2.43E-01	7.09E-01	4.32E-01	2.14E-02	1.59E-01	2.16E-03	7.06E-01	9.46E-01	4.87E-01	1.56E-05	5.67E-03	1.78E-10	2.03E-01	6.05E-01	9.40E-06	0	0
IEU92_RS08820	cell division activator CedA	cedA	0.2250	0.0345	-0.2705	-0.1881	0.1145	0.4382	0.2595	-0.0455	-0.2360	0.0714	0.0690	0.2022	-0.4452	0.3536	-0.0916	0.2035	0.2181	0.2184	0.2857	0.2847	0.3037	0.3700	0.3702	0.3784	0.2016	0.1997	0.2120	0.4004	0.3439	0.2051	2.94E-01	9.07E-01	3.62E-01	6.05E-01	8.20E-01	2.60E-01	5.30E-01	9.15E-01	6.40E-01	7.43E-01	7.50E-01	3.99E-01	4.73E-01	3.38E-01	6.78E-01	0	0
IEU92_RS08830	chitin disaccharide deacetylase	chbG	0.3472	0.2066	0.1960	-0.4377	0.0718	-0.3172	0.5539	0.5432	0.4026	0.1161	0.6151	0.0854	0.2184	0.0667	0.2852	0.1218	0.1281	0.1264	0.1705	0.1678	0.1780	0.2194	0.2184	0.2220	0.1212	0.1193	0.1272	0.2377	0.2041	0.1217	5.51E-03	1.57E-01	2.38E-01	2.22E-02	8.10E-01	1.51E-01	1.68E-02	1.88E-02	1.27E-01	3.64E-01	3.96E-07	5.60E-01	5.65E-01	7.65E-01	2.28E-02	0	0
IEU92_RS08835	6-phospho-beta-glucosidase	celF	0.9570	-0.8413	0.3694	-0.0600	-0.1461	0.1761	0.1156	1.3263	-0.4719	0.0556	1.1802	-0.2958	-0.0811	0.4549	0.3739	0.1442	0.1658	0.1501	0.2129	0.1986	0.2238	0.2691	0.2598	0.2724	0.1456	0.1424	0.1556	0.2920	0.2531	0.1456	5.85E-11	1.60E-06	4.45E-02	8.33E-01	6.57E-01	5.73E-01	7.06E-01	7.83E-07	1.46E-01	7.24E-01	2.39E-16	7.99E-02	8.79E-01	8.91E-02	1.25E-02	0	0
IEU92_RS08890	N-succinylarginine dihydrolase	astB	0.4107	-0.3268	0.4523	0.2605	-0.4032	-0.8378	0.0839	0.8630	0.1255	0.3444	0.4598	-0.7123	0.7728	-0.4442	0.3285	0.1723	0.1845	0.1759	0.2452	0.2379	0.2583	0.3108	0.3058	0.3129	0.1711	0.1701	0.1861	0.3442	0.2980	0.1722	2.08E-02	1.18E-01	3.41E-02	3.86E-01	2.24E-01	5.24E-03	8.14E-01	7.37E-03	7.76E-01	5.15E-02	8.47E-03	2.74E-04	9.85E-02	1.61E-01	6.52E-02	0	0
IEU92_RS08895	succinylglutamate-semialdehyde dehydrogenase	astD	-0.1790	-0.0708	0.5727	0.0051	-0.3849	-1.2997	-0.2497	0.3937	0.5019	-0.2446	0.0089	-0.7978	1.0839	-1.3565	-0.2726	0.2330	0.2378	0.2333	0.3289	0.3248	0.3360	0.4089	0.4064	0.4091	0.2319	0.2306	0.2415	0.4643	0.4016	0.2329	4.72E-01	8.18E-01	4.51E-02	9.90E-01	4.28E-01	7.60E-04	5.88E-01	3.84E-01	3.25E-01	3.17E-01	9.73E-01	1.79E-03	8.49E-02	1.10E-03	2.64E-01	0	0
IEU92_RS08910	exodeoxyribonuclease III	xthA	-0.4953	-0.0957	0.4756	-0.2403	-0.5799	0.5956	-0.5911	-0.0197	0.3799	-0.8313	-0.5996	0.9755	-0.4076	-0.3400	-0.7476	0.1349	0.1365	0.1347	0.1909	0.1891	0.1902	0.2354	0.2344	0.2353	0.1348	0.1340	0.1341	0.2677	0.2310	0.1352	3.31E-04	5.66E-01	2.46E-03	2.96E-01	1.37E-02	7.29E-03	1.74E-02	9.42E-01	1.79E-01	1.22E-09	1.12E-05	1.90E-12	2.99E-01	1.67E-01	5.27E-08	0	0
IEU92_RS08940	ABC transporter permease subunit	ynjC	-1.2285	-0.5544	0.4408	0.0768	-0.3813	0.0139	-1.7830	-0.7878	-0.1137	-1.7061	-1.1691	-0.0998	-0.2792	-1.6328	-1.9120	0.1796	0.1808	0.1781	0.2551	0.2520	0.2535	0.3116	0.3100	0.3107	0.1797	0.1780	0.1790	0.3592	0.3101	0.1813	1.46E-11	4.89E-03	4.31E-02	8.21E-01	2.89E-01	9.70E-01	2.66E-08	1.63E-02	7.97E-01	5.64E-21	9.13E-11	6.32E-01	6.37E-01	2.86E-07	1.44E-25	0	0
IEU92_RS08945	ATP-binding cassette domain-containing protein	ynjD	-0.8537	-0.1122	0.6558	-0.2382	-0.5435	-0.2905	-0.9659	-0.1979	0.5436	-1.2042	-0.7415	0.2531	-0.0353	-1.3824	-1.4177	0.1739	0.1760	0.1711	0.2460	0.2403	0.2435	0.3034	0.3005	0.3017	0.1735	0.1703	0.1727	0.3439	0.2950	0.1767	1.42E-06	6.03E-01	9.06E-04	4.33E-01	8.61E-02	3.66E-01	2.30E-03	5.64E-01	1.29E-01	7.33E-12	1.94E-05	1.83E-01	9.58E-01	5.13E-06	2.20E-15	0	0
IEU92_RS08955	CDP-alcohol phosphatidyltransferase family protein	ynjF	-0.4718	-0.0590	0.0225	-0.0424	0.1088	-0.0631	-0.5308	-0.4494	-0.0365	-0.5732	-0.3405	-0.0996	-0.2032	-0.5050	-0.7082	0.1146	0.1193	0.1166	0.1611	0.1576	0.1659	0.2038	0.2022	0.2049	0.1129	0.1108	0.1176	0.2251	0.1933	0.1153	5.46E-05	6.89E-01	9.11E-01	8.45E-01	6.82E-01	7.98E-01	1.34E-02	3.70E-02	9.05E-01	5.98E-07	2.70E-03	4.58E-01	5.73E-01	1.21E-02	1.42E-09	0	0
IEU92_RS08960	CTP pyrophosphohydrolase	nudG	0.2177	-0.1013	0.0524	-0.3212	0.0847	0.2737	0.1164	0.2701	-0.0489	-0.2049	0.3548	0.2248	-0.4579	0.2059	-0.2520	0.1388	0.1573	0.1496	0.1974	0.1875	0.2116	0.2612	0.2566	0.2671	0.1384	0.1331	0.1478	0.2696	0.2291	0.1421	1.32E-01	6.00E-01	8.28E-01	1.65E-01	7.98E-01	3.22E-01	6.95E-01	3.42E-01	9.02E-01	1.55E-01	9.46E-03	1.67E-01	2.37E-01	4.05E-01	8.72E-02	0	0
IEU92_RS08965	YnjH family protein	ynjH	-0.3488	-0.1106	0.1980	-0.4107	-0.1057	-0.1063	-0.4593	-0.1508	0.0874	-0.8701	-0.2564	-0.0189	0.2951	-0.8840	-0.5889	0.2393	0.2499	0.2422	0.3399	0.3294	0.3455	0.4260	0.4215	0.4276	0.2400	0.2331	0.2450	0.4721	0.4062	0.2406	1.63E-01	7.21E-01	5.69E-01	3.17E-01	8.58E-01	8.38E-01	3.26E-01	7.57E-01	8.91E-01	3.92E-04	2.96E-01	9.52E-01	7.18E-01	3.81E-02	1.73E-02	0	0
IEU92_RS08970	NADP-specific glutamate dehydrogenase	gdhA	-0.3640	1.3395	0.5640	-1.3211	-0.5197	-0.2060	0.9755	0.2000	1.9036	-0.3457	-0.3197	1.6975	0.0795	-0.5073	-0.4278	0.1865	0.1863	0.1865	0.2632	0.2632	0.2630	0.3232	0.3234	0.3232	0.1864	0.1862	0.1862	0.3718	0.3216	0.1865	5.98E-02	5.21E-12	1.09E-02	2.69E-06	1.46E-01	5.75E-01	3.92E-03	5.89E-01	3.26E-08	7.33E-02	9.85E-02	7.65E-19	9.10E-01	1.37E-01	2.60E-02	0	0
IEU92_RS08980	DNA topoisomerase III	topB	-0.2133	0.8085	0.5046	-0.6900	-0.5931	-0.7892	0.5952	0.2914	1.3131	-0.0948	-0.3018	0.5239	0.7714	-0.9725	-0.2011	0.1331	0.1331	0.1331	0.1877	0.1877	0.1879	0.2308	0.2308	0.2308	0.1329	0.1329	0.1331	0.2653	0.2295	0.1330	1.24E-01	7.07E-09	1.04E-03	7.65E-04	1.08E-02	2.34E-04	1.44E-02	2.50E-01	9.86E-08	5.02E-01	2.75E-02	1.79E-04	2.61E-02	3.87E-05	1.46E-01	0	0
IEU92_RS08995	signal peptide peptidase SppA	sppA	-0.5490	0.9762	0.2126	-0.7499	-0.1800	0.0070	0.4271	-0.3365	1.1887	-0.3228	-0.5165	1.1957	-0.2308	-0.2832	-0.5140	0.1491	0.1487	0.1492	0.2096	0.2099	0.2096	0.2584	0.2587	0.2585	0.1485	0.1484	0.1484	0.2959	0.2556	0.1489	3.16E-04	3.43E-10	2.83E-01	1.08E-03	5.92E-01	9.82E-01	1.24E-01	2.35E-01	2.16E-05	3.52E-02	6.67E-04	5.68E-15	6.36E-01	3.01E-01	7.38E-04	0	0
IEU92_RS09000	asparaginase	ansA	-0.0989	-0.2763	0.5158	-0.5787	-0.6472	0.2040	-0.3752	0.4169	0.2395	-0.9539	-0.2303	0.4435	-0.1682	-0.8813	-1.0495	0.1452	0.1467	0.1454	0.2059	0.2044	0.2059	0.2530	0.2522	0.2531	0.1456	0.1448	0.1454	0.2901	0.2507	0.1460	5.26E-01	9.42E-02	2.33E-03	1.17E-02	1.07E-02	4.66E-01	1.70E-01	1.27E-01	4.56E-01	1.03E-10	1.27E-01	4.07E-03	7.38E-01	6.69E-04	1.28E-12	0	0
IEU92_RS09005	bifunctional pyrazinamidase/nicotinamidase	pncA	-0.2429	-0.1789	0.2798	-0.7742	-0.4646	0.1735	-0.4218	0.0369	0.1009	-1.1960	-0.4277	0.2745	-0.1529	-1.2072	-1.3601	0.1187	0.1215	0.1194	0.1691	0.1661	0.1692	0.2085	0.2073	0.2089	0.1199	0.1178	0.1194	0.2376	0.2043	0.1214	4.82E-02	1.99E-01	5.77E-02	2.07E-05	2.75E-02	4.50E-01	5.78E-02	8.76E-01	7.27E-01	5.06E-23	3.81E-04	3.24E-02	7.08E-01	7.77E-09	1.15E-28	0	0
IEU92_RS09020	NADH-dependent methylglyoxal reductase	ydjG	0.5548	-0.5561	0.5345	-0.3740	-0.2750	-0.4038	-0.0013	1.0893	-0.0216	-0.3753	0.8143	-0.4253	0.2232	-0.5195	-0.2963	0.2670	0.2834	0.2708	0.3836	0.3712	0.3931	0.4779	0.4705	0.4800	0.2689	0.2646	0.2787	0.5362	0.4632	0.2701	4.47E-02	8.04E-02	1.19E-01	4.30E-01	6.54E-01	4.49E-01	9.98E-01	2.94E-02	9.78E-01	1.81E-01	2.66E-03	1.65E-01	8.18E-01	2.95E-01	2.96E-01	0	0
IEU92_RS09025	sugar kinase	ydjH	1.4396	-0.0702	1.3959	-1.4116	-0.9107	-1.1998	1.3694	2.8355	1.3257	-0.0422	1.9248	0.1259	1.2271	-0.7568	0.4703	0.3677	0.3851	0.3706	0.5230	0.5083	0.5310	0.6567	0.6484	0.6584	0.3714	0.3656	0.3796	0.7283	0.6270	0.3705	1.26E-04	8.92E-01	1.13E-03	1.57E-02	1.93E-01	6.07E-02	5.01E-02	2.52E-05	8.65E-02	9.18E-01	2.21E-07	7.82E-01	2.41E-01	2.59E-01	2.24E-01	0	0
IEU92_RS09030	ketose-bisphosphate aldolase	ydjI	0.4269	-0.6198	1.1299	-0.7785	-0.8036	-0.7933	-0.1929	1.5568	0.5101	-0.9714	0.7532	-0.2832	0.7665	-1.4385	-0.6720	0.3688	0.3833	0.3692	0.5289	0.5143	0.5322	0.6520	0.6438	0.6522	0.3729	0.3665	0.3771	0.7399	0.6390	0.3730	2.71E-01	1.55E-01	9.81E-03	2.14E-01	2.69E-01	2.43E-01	7.96E-01	2.26E-02	5.48E-01	1.13E-02	4.67E-02	5.12E-01	5.09E-01	3.17E-02	8.22E-02	0	0
IEU92_RS09035	NAD(P)-dependent alcohol dehydrogenase	ydjJ	1.1614	-0.6533	1.3535	-0.6911	-1.0371	-1.0669	0.5080	2.5149	0.7002	-0.1831	1.4777	-0.3667	1.0720	-0.9336	0.1385	0.3434	0.3716	0.3460	0.4967	0.4733	0.5086	0.6212	0.6062	0.6226	0.3474	0.3410	0.3618	0.6888	0.5948	0.3474	9.54E-04	1.21E-01	6.82E-04	2.43E-01	9.86E-02	8.46E-02	4.64E-01	6.60E-05	3.72E-01	6.23E-01	2.11E-05	3.69E-01	2.87E-01	1.39E-01	7.11E-01	0	0
IEU92_RS09040	MFS transporter	ydjK	0.8424	-1.0177	1.0227	0.3942	-0.8373	-1.2935	-0.1753	1.8651	0.0050	0.2188	1.0278	-1.2885	1.2961	-0.8892	0.4069	0.3732	0.3891	0.3746	0.5345	0.5229	0.5467	0.6596	0.6512	0.6605	0.3735	0.3720	0.3894	0.7528	0.6534	0.3738	2.88E-02	1.76E-02	2.32E-02	5.60E-01	2.55E-01	4.87E-02	8.17E-01	6.51E-03	9.95E-01	5.84E-01	7.11E-03	1.76E-03	2.29E-01	2.02E-01	3.00E-01	0	0
IEU92_RS09045	zinc-binding dehydrogenase	ydjL	0.1601	-1.3177	0.8572	1.1706	-0.5998	-0.7131	-1.1576	1.0173	-0.4605	0.0130	0.4175	-1.1735	0.5900	-0.4426	0.1474	0.1923	0.2112	0.1927	0.2812	0.2667	0.2915	0.3475	0.3366	0.3477	0.1916	0.1902	0.2059	0.3916	0.3413	0.1920	4.34E-01	2.63E-09	8.45E-05	1.19E-04	8.83E-02	4.08E-02	1.40E-03	4.03E-03	2.83E-01	9.51E-01	3.34E-02	4.02E-08	3.06E-01	2.24E-01	4.69E-01	0	0
IEU92_RS09070	methylglyoxal reductase YeaE	yeaE	0.0437	-0.0361	0.3953	0.4474	-0.2345	-0.2108	0.0075	0.4390	0.3592	0.4549	0.2045	0.1484	0.3315	0.4050	0.7365	0.0797	0.0820	0.0804	0.1121	0.1110	0.1141	0.1407	0.1398	0.1411	0.0789	0.0788	0.0809	0.1568	0.1355	0.0789	6.13E-01	7.22E-01	1.14E-05	2.34E-04	1.13E-01	1.35E-01	9.63E-01	2.76E-03	2.59E-02	1.35E-08	1.16E-02	9.17E-02	1.24E-01	3.98E-03	2.45E-20	0	0
IEU92_RS09075	scaffolding protein MipA	mipA	-0.0851	0.3040	0.8917	0.1073	-0.8642	0.4189	0.2188	0.8066	1.1957	0.3261	-0.0576	1.6146	-0.2634	0.7726	0.5092	0.1931	0.1935	0.1931	0.2728	0.2725	0.2728	0.3351	0.3349	0.3351	0.1929	0.1929	0.1929	0.3850	0.3332	0.1929	6.84E-01	1.69E-01	4.19E-05	7.65E-01	1.05E-02	2.26E-01	5.61E-01	2.31E-02	1.22E-03	1.03E-01	7.84E-01	4.55E-16	6.88E-01	2.67E-02	1.02E-02	0	0
IEU92_RS09100	mischarged aminoacyl-tRNA deacylase	yeaK	-0.4827	0.2550	0.4069	-0.6116	-0.2045	-0.4081	-0.2277	-0.0758	0.6619	-0.8393	-0.2803	0.2538	0.5424	-1.0450	-0.5026	0.1073	0.1080	0.1072	0.1512	0.1497	0.1513	0.1871	0.1867	0.1871	0.1072	0.1060	0.1075	0.2121	0.1830	0.1072	1.02E-05	3.34E-02	1.02E-03	1.88E-04	3.47E-01	2.27E-02	2.64E-01	7.25E-01	1.35E-03	1.02E-14	1.01E-02	2.78E-02	5.55E-02	2.49E-08	4.11E-06	0	0
IEU92_RS09105	small membrane protein YoaI	yoaI	-0.3435	-0.5980	-0.3241	0.1882	0.3462	0.2088	-0.9416	-0.6677	-0.9222	-0.7534	-0.3215	-0.7134	-0.0641	-0.5226	-0.5867	0.2576	0.2693	0.2634	0.3687	0.3622	0.3799	0.4562	0.4527	0.4595	0.2575	0.2543	0.2676	0.5196	0.4508	0.2584	2.03E-01	4.61E-02	3.65E-01	6.95E-01	5.42E-01	7.07E-01	5.26E-02	1.75E-01	8.76E-02	4.34E-03	2.28E-01	1.26E-02	9.49E-01	2.78E-01	2.75E-02	0	0
IEU92_RS09110	DUF441 domain-containing protein	yeaL	-0.0856	-0.9209	0.1885	0.5394	-0.1323	0.0932	-1.0065	0.1029	-0.7324	-0.4671	-0.0294	-0.6392	0.0813	-0.3177	-0.2363	0.1280	0.1364	0.1295	0.1847	0.1788	0.1893	0.2285	0.2244	0.2293	0.1279	0.1266	0.1330	0.2580	0.2240	0.1281	5.33E-01	1.01E-10	2.72E-01	8.61E-03	6.55E-01	7.37E-01	2.10E-05	6.90E-01	4.19E-03	3.55E-04	8.32E-01	4.03E-06	8.64E-01	1.83E-01	7.49E-02	0	0
IEU92_RS09115	DNA-binding transcriptional regulator NimR	nimR	1.3487	-0.3030	-0.1834	-0.0487	0.3803	0.1868	1.0458	1.1654	-0.4863	0.9971	1.5456	-0.2995	-0.3171	1.3808	1.0637	0.1289	0.1421	0.1386	0.1842	0.1807	0.1986	0.2372	0.2351	0.2426	0.1288	0.1277	0.1397	0.2583	0.2237	0.1292	3.49E-25	5.63E-02	3.25E-01	8.45E-01	1.15E-01	4.90E-01	2.07E-05	1.65E-06	8.80E-02	2.00E-14	3.18E-33	4.66E-02	4.25E-01	1.59E-09	3.96E-16	0	0
IEU92_RS09135	diguanylate cyclase DgcP	dgcP	-0.1985	-0.2768	-0.2896	0.0508	0.3095	0.5260	-0.4753	-0.4882	-0.5664	-0.4245	-0.1786	-0.0405	-0.3712	0.1214	-0.2498	0.0711	0.0734	0.0728	0.1009	0.1000	0.1030	0.1255	0.1251	0.1264	0.0709	0.0703	0.0722	0.1418	0.1227	0.0711	6.59E-03	4.51E-04	5.31E-04	6.98E-01	1.28E-02	5.27E-06	2.67E-04	1.80E-04	3.55E-05	3.66E-09	1.35E-02	6.30E-01	4.90E-02	3.57E-01	5.83E-04	0	0
IEU92_RS09140	YoaK family small membrane protein	yoaK	-0.3805	-0.2126	-0.6611	-0.2860	0.8127	0.7783	-0.5930	-1.0415	-0.8736	-0.8790	-0.2289	-0.0953	-0.6225	0.0509	-0.5716	0.1800	0.1927	0.1957	0.2573	0.2543	0.2728	0.3247	0.3264	0.3336	0.1804	0.1729	0.1868	0.3608	0.3122	0.1808	4.10E-02	3.49E-01	3.89E-03	3.63E-01	9.79E-03	1.54E-02	8.79E-02	2.34E-03	2.15E-02	1.67E-06	2.06E-01	6.62E-01	2.29E-01	8.85E-01	2.02E-03	0	0
IEU92_RS09145	protein YoaJ	yoaJ	-1.8843	-0.1278	-0.7229	0.2309	0.8387	0.7771	-2.0121	-2.6072	-0.8506	-1.7812	-1.7685	-0.0735	-0.7810	-0.8883	-1.6693	0.3492	0.3318	0.3393	0.4846	0.4851	0.4720	0.5837	0.5880	0.5779	0.3338	0.3269	0.3259	0.6791	0.5880	0.3398	1.11E-07	7.60E-01	8.93E-02	7.16E-01	2.12E-01	1.90E-01	9.37E-04	1.93E-05	2.27E-01	1.53E-07	1.00E-07	NA	4.56E-01	1.55E-01	1.38E-06	0	0
IEU92_RS09155	DUF1869 domain-containing protein	yoaG	0.7146	-0.3874	-0.0919	0.4583	0.2610	-1.1970	0.3272	0.6226	-0.4793	0.7856	0.8837	-1.6763	1.2341	-0.2424	0.9917	0.2497	0.3032	0.2812	0.3617	0.3413	0.4681	0.4874	0.4740	0.5043	0.2446	0.2415	0.3625	0.5418	0.4828	0.2458	5.31E-03	2.71E-01	8.40E-01	2.93E-01	6.40E-01	3.16E-02	5.49E-01	2.30E-01	4.54E-01	1.72E-03	3.42E-04	9.44E-06	9.32E-02	6.47E-01	7.67E-05	0	0
IEU92_RS09160	DUF1971 domain-containing protein YeaR	yeaR	-0.6815	-1.2875	-0.4423	1.6136	0.5249	-0.0178	-1.9690	-1.1238	-1.7298	-0.3554	-0.5989	-1.7476	0.0708	-0.2906	-0.2197	0.2170	0.2418	0.2228	0.3189	0.3043	0.3467	0.3930	0.3816	0.3962	0.2122	0.2117	0.2470	0.4525	0.3992	0.2131	2.18E-03	4.50E-07	1.17E-01	2.22E-06	2.14E-01	9.71E-01	1.20E-06	5.11E-03	5.83E-05	1.07E-01	5.82E-03	7.66E-12	9.35E-01	5.03E-01	3.27E-01	0	0
IEU92_RS09165	leucine efflux protein LeuE	leuE	-0.8587	-0.1732	0.5208	-0.1461	-0.5011	-0.4075	-1.0319	-0.3379	0.3476	-1.1779	-0.8390	-0.0598	0.8481	-1.5657	-0.7176	0.0966	0.0979	0.0955	0.1368	0.1341	0.1363	0.1686	0.1672	0.1679	0.0964	0.0950	0.0968	0.1910	0.1651	0.0960	1.49E-18	1.18E-01	7.63E-07	3.84E-01	1.86E-03	1.07E-02	2.53E-09	5.89E-02	7.69E-02	7.71E-34	2.32E-18	5.92E-01	2.26E-04	1.01E-20	1.59E-13	0	0
IEU92_RS09205	Slp family lipoprotein YeaY	yeaY	0.4014	-0.2778	-0.4559	0.6534	0.6335	0.5013	0.1236	-0.0545	-0.7337	0.7770	0.5790	-0.2324	-0.6913	1.4559	0.7646	0.0906	0.0937	0.0935	0.1282	0.1279	0.1323	0.1601	0.1600	0.1618	0.0900	0.0899	0.0929	0.1808	0.1568	0.0902	1.38E-05	6.65E-03	1.33E-05	1.83E-06	1.65E-05	9.98E-04	4.90E-01	7.68E-01	2.84E-05	1.35E-17	2.08E-10	1.96E-02	2.19E-03	6.35E-20	5.00E-17	0	0
IEU92_RS09210	tRNA (adenosine(37)-N6)-threonylcarbamoyltransferase complex dimerization subunit type 1 TsaB	tsaB	0.4433	-0.3295	0.0726	0.5180	0.0709	0.3425	0.1138	0.5160	-0.2569	0.6318	0.5868	0.0856	-0.5356	1.1178	0.5821	0.1014	0.1034	0.1024	0.1436	0.1428	0.1452	0.1777	0.1771	0.1782	0.1012	0.1011	0.1024	0.2022	0.1750	0.1013	1.82E-05	3.38E-03	6.29E-01	9.69E-04	7.76E-01	4.94E-02	5.68E-01	5.61E-03	2.38E-01	7.47E-10	1.05E-08	4.63E-01	4.56E-02	4.17E-10	1.52E-08	0	0
IEU92_RS09215	ATP-dependent DNA helicase	yoaA	0.7889	1.0382	0.2137	-0.6943	-0.0126	-0.1751	1.8271	1.0026	1.2519	1.1328	0.9900	1.0768	-0.2017	1.1588	0.9571	0.1111	0.1119	0.1128	0.1555	0.1560	0.1573	0.1945	0.1950	0.1955	0.1107	0.1106	0.1116	0.2190	0.1888	0.1110	2.40E-12	2.75E-19	1.38E-01	3.38E-05	9.65E-01	4.06E-01	2.89E-20	6.55E-07	1.59E-09	3.89E-24	8.18E-19	6.14E-21	5.64E-01	1.99E-09	1.43E-17	0	0
IEU92_RS09230	YoaH family protein	yoaH	-0.1269	-0.4599	-0.4462	0.2475	0.5769	0.4198	-0.5868	-0.5732	-0.9061	-0.3393	0.0037	-0.4863	-0.5998	0.2111	-0.3887	0.1839	0.2027	0.1973	0.2646	0.2578	0.2853	0.3361	0.3328	0.3436	0.1821	0.1783	0.1985	0.3719	0.3226	0.1852	5.20E-01	4.14E-02	6.86E-02	4.50E-01	9.00E-02	2.50E-01	1.04E-01	1.11E-01	2.05E-02	7.21E-02	9.85E-01	2.23E-02	2.64E-01	5.49E-01	4.20E-02	0	0
IEU92_RS09235	aminodeoxychorismate synthase component 1	pabB	0.4546	-0.3385	-0.1746	-0.3633	0.4224	0.2582	0.1162	0.2801	-0.5130	-0.2471	0.7024	-0.2548	-0.3862	0.2589	-0.1273	0.0827	0.0884	0.0864	0.1183	0.1158	0.1236	0.1490	0.1478	0.1511	0.0831	0.0816	0.0868	0.1659	0.1434	0.0835	6.25E-08	3.66E-04	1.10E-01	5.53E-03	2.49E-03	8.59E-02	4.85E-01	7.77E-02	2.20E-03	3.74E-03	1.53E-17	5.78E-03	8.58E-02	8.75E-02	1.43E-01	0	0
IEU92_RS09245	L-serine ammonia-lyase	sdaA	-1.2782	-0.1270	0.1820	0.1672	-0.1320	-0.7507	-1.4053	-1.0962	0.0550	-1.2381	-1.2282	-0.6958	0.7362	-1.9388	-1.2026	0.2067	0.2067	0.2065	0.2922	0.2921	0.2923	0.3579	0.3579	0.3579	0.2066	0.2065	0.2067	0.4132	0.3578	0.2066	1.09E-09	6.16E-01	5.36E-01	6.57E-01	7.98E-01	3.07E-02	1.56E-04	3.54E-03	9.17E-01	3.55E-09	4.54E-09	1.46E-03	2.10E-01	1.26E-07	9.97E-09	0	0
IEU92_RS09250	cyclic diguanylate phosphodiesterase	pdeD	1.3695	0.5570	0.2559	-1.1510	0.0746	-0.9866	1.9265	1.6254	0.8129	0.7755	1.7000	-0.1737	0.7713	0.1194	0.8906	0.1183	0.1230	0.1232	0.1652	0.1645	0.1737	0.2122	0.2123	0.2150	0.1186	0.1174	0.1255	0.2331	0.2005	0.1188	1.78E-30	2.09E-05	9.90E-02	3.33E-11	7.97E-01	2.91E-07	5.17E-19	7.63E-14	5.68E-04	1.11E-10	6.89E-47	2.11E-01	9.95E-03	5.86E-01	1.34E-13	0	0
IEU92_RS09255	CNNM family cation transport protein YoaE	yoaE	0.9200	0.4751	0.1364	-0.9384	0.1620	-0.3617	1.3951	1.0565	0.6115	0.4567	1.2185	0.2498	0.1104	0.3934	0.5038	0.1090	0.1117	0.1120	0.1530	0.1526	0.1569	0.1930	0.1931	0.1946	0.1091	0.1083	0.1117	0.2154	0.1855	0.1094	7.20E-17	6.79E-05	3.69E-01	6.48E-09	4.88E-01	5.52E-02	1.60E-12	1.15E-07	4.94E-03	4.05E-05	6.62E-29	3.75E-02	7.67E-01	4.36E-02	6.12E-06	0	0
IEU92_RS09310	YobH family protein	yobH	0.5282	-0.6306	-0.4616	0.5814	0.5767	0.8049	-0.1025	0.0666	-1.0922	0.4789	0.6432	-0.2873	-1.0623	1.3989	0.3366	0.1553	0.1888	0.1777	0.2293	0.2188	0.2595	0.3006	0.2938	0.3127	0.1529	0.1507	0.1752	0.3174	0.2765	0.1559	8.93E-04	2.06E-03	3.22E-02	2.41E-02	3.90E-02	7.94E-03	7.66E-01	8.43E-01	1.58E-03	2.24E-03	2.82E-05	1.34E-01	9.07E-03	8.26E-07	3.63E-02	0	0
IEU92_RS09330	carboxy terminal-processing peptidase	prc	1.0327	0.5059	0.1991	-0.5856	-0.4260	-0.0689	1.5385	1.2318	0.7050	0.9529	0.8057	0.6361	0.3841	0.6571	1.0412	0.1165	0.1169	0.1169	0.1646	0.1646	0.1651	0.2024	0.2024	0.2026	0.1165	0.1165	0.1168	0.2327	0.2014	0.1165	1.85E-18	4.91E-05	1.89E-01	1.15E-03	4.36E-02	7.78E-01	1.01E-13	3.33E-09	1.64E-03	6.28E-16	8.53E-12	1.58E-07	2.51E-01	1.63E-03	9.41E-19	0	0
IEU92_RS09335	RNA chaperone ProQ	proQ	0.7961	0.2189	0.3137	-0.5768	-0.4399	-0.0103	1.0149	1.1098	0.5326	0.4382	0.6698	0.5223	0.2447	0.3016	0.5462	0.1253	0.1257	0.1256	0.1772	0.1771	0.1775	0.2175	0.2175	0.2177	0.1253	0.1253	0.1255	0.2504	0.2168	0.1254	3.78E-10	1.25E-01	4.08E-02	3.14E-03	5.47E-02	9.68E-01	6.37E-06	7.94E-07	3.29E-02	6.33E-04	1.42E-07	7.20E-05	5.37E-01	1.92E-01	1.90E-05	0	0
IEU92_RS09340	L-methionine (R)-S-oxide reductase	msrC	-1.6955	0.3340	0.3429	0.0744	-0.5469	-0.1861	-1.3614	-1.3525	0.6770	-1.2870	-1.8995	0.4908	0.0383	-1.6772	-1.6389	0.1130	0.1119	0.1116	0.1588	0.1588	0.1575	0.1946	0.1945	0.1938	0.1119	0.1122	0.1115	0.2241	0.1937	0.1128	3.42E-50	6.24E-03	9.49E-03	7.20E-01	4.73E-03	3.72E-01	8.39E-12	1.22E-11	1.58E-03	4.25E-30	1.61E-63	2.58E-05	9.31E-01	1.73E-17	3.12E-47	0	0
IEU92_RS09345	membrane integrity lipid transport subunit YebS	yebS	0.0218	0.3616	-0.1412	-0.6764	0.0187	-0.5024	0.3834	-0.1194	0.2205	-0.2930	-0.1006	-0.2819	0.6225	-0.9179	-0.2953	0.0768	0.0789	0.0797	0.1073	0.1073	0.1122	0.1363	0.1368	0.1380	0.0765	0.0756	0.0804	0.1520	0.1309	0.0772	7.95E-01	1.61E-05	1.70E-01	2.30E-09	9.25E-01	8.13E-05	7.35E-03	4.37E-01	1.85E-01	1.78E-04	2.04E-01	8.98E-04	8.32E-04	6.37E-12	1.81E-04	0	0
IEU92_RS09350	lipid-binding membrane homeostasis protein YebT	yebT	0.0181	0.9095	0.0412	-0.9390	-0.1510	-0.3383	0.9277	0.0593	0.9507	-0.0114	-0.0916	0.6124	0.3333	-0.4594	-0.1262	0.0819	0.0821	0.0830	0.1144	0.1149	0.1157	0.1429	0.1434	0.1435	0.0815	0.0813	0.0821	0.1615	0.1391	0.0819	8.39E-01	4.35E-27	7.47E-01	3.80E-15	3.70E-01	1.28E-02	2.49E-10	7.19E-01	4.06E-10	8.99E-01	2.84E-01	5.22E-13	1.36E-01	1.42E-03	1.38E-01	0	0
IEU92_RS09355	16S rRNA (cytosine(1407)-C(5))-methyltransferase RsmF	rsmF	1.3244	0.0563	-0.1374	-0.0603	-0.0415	0.3963	1.3806	1.1870	-0.0811	1.3204	1.1455	0.3151	-0.2489	1.5378	1.2889	0.1170	0.1221	0.1218	0.1649	0.1647	0.1709	0.2088	0.2086	0.2116	0.1167	0.1166	0.1203	0.2319	0.2002	0.1169	3.19E-29	7.11E-01	4.09E-01	7.81E-01	8.92E-01	5.37E-02	1.13E-10	3.41E-08	7.87E-01	3.31E-29	2.12E-22	1.43E-02	4.91E-01	4.88E-14	8.56E-28	0	0
IEU92_RS09400	exodeoxyribonuclease X	exoX	-0.0265	0.5220	0.4232	-0.1622	-0.3950	-0.0309	0.4955	0.3968	0.9452	0.3334	0.0017	0.9143	-0.3292	0.3307	0.0014	0.1124	0.1135	0.1131	0.1569	0.1567	0.1581	0.1969	0.1967	0.1974	0.1113	0.1113	0.1122	0.2201	0.1894	0.1121	8.30E-01	1.52E-05	1.23E-03	4.01E-01	5.05E-02	8.96E-01	1.71E-02	5.95E-02	9.15E-06	3.49E-03	9.89E-01	2.76E-15	3.11E-01	9.88E-02	9.90E-01	0	0
IEU92_RS09405	oligopeptidase B	ptrB	-0.0354	1.0487	0.0025	-0.6155	0.0957	-0.5084	1.0133	-0.0328	1.0513	0.3978	0.0628	0.5428	0.0404	-0.0124	0.0280	0.1113	0.1113	0.1121	0.1562	0.1567	0.1573	0.1935	0.1940	0.1940	0.1108	0.1108	0.1115	0.2207	0.1906	0.1112	7.71E-01	7.24E-20	9.91E-01	2.82E-04	7.20E-01	5.39E-03	3.75E-07	8.82E-01	4.11E-07	4.47E-04	5.96E-01	3.03E-06	9.24E-01	9.55E-01	8.16E-01	0	0
IEU92_RS09410	tellurite resistance TerB family protein	yebE	0.0262	-0.3835	0.1661	1.7563	0.1066	-0.1002	-0.3573	0.1923	-0.2174	1.3989	0.2989	-0.3175	-1.0800	1.5715	0.4915	0.1603	0.1641	0.1616	0.2265	0.2250	0.2304	0.2813	0.2798	0.2820	0.1588	0.1592	0.1629	0.3190	0.2762	0.1596	8.80E-01	3.52E-02	4.60E-01	1.28E-13	7.87E-01	7.69E-01	2.43E-01	5.46E-01	5.55E-01	2.92E-18	7.00E-02	7.23E-02	8.13E-03	2.81E-08	2.64E-03	0	0
IEU92_RS09430	bifunctional 4-hydroxy-2-oxoglutarate aldolase/2-dehydro-3-deoxy-phosphogluconate aldolase	kdgA	-0.6259	0.9075	0.6568	-1.3936	-0.4617	-0.5630	0.2816	0.0309	1.5643	-1.1121	-0.4307	1.0013	0.1930	-1.4799	-1.2869	0.1520	0.1517	0.1518	0.2145	0.2141	0.2140	0.2634	0.2634	0.2632	0.1521	0.1515	0.1516	0.3029	0.2617	0.1525	5.46E-05	1.23E-08	1.38E-04	7.06E-10	1.05E-01	2.65E-02	3.30E-01	9.19E-01	2.42E-08	5.15E-13	5.59E-03	1.74E-10	7.11E-01	3.43E-08	7.03E-17	0	0
IEU92_RS09435	phosphogluconate dehydratase	edd	0.4169	0.3280	0.1198	-1.7456	0.2411	0.0937	0.7449	0.5367	0.4478	-1.0007	0.7778	0.5415	-0.6228	-0.5461	-1.1688	0.1816	0.1820	0.1819	0.2569	0.2565	0.2570	0.3150	0.3150	0.3153	0.1819	0.1814	0.1818	0.3631	0.3141	0.1821	2.61E-02	1.11E-01	6.56E-01	1.04E-10	5.50E-01	8.08E-01	2.56E-02	1.15E-01	2.46E-01	6.15E-08	2.59E-05	5.04E-03	2.32E-01	1.00E-01	2.46E-10	0	0
IEU92_RS09455	lauroyl-Kdo(2)-lipid IV(A) myristoyltransferase	lpxM	-0.0546	-0.1360	-0.2431	0.5496	0.2317	0.3827	-0.1906	-0.2977	-0.3791	0.3590	-0.0660	0.0036	-0.4126	0.7303	0.3177	0.1100	0.1113	0.1110	0.1554	0.1553	0.1569	0.1919	0.1918	0.1925	0.1096	0.1096	0.1107	0.2194	0.1899	0.1098	6.46E-01	2.95E-01	7.90E-02	1.24E-03	2.97E-01	4.15E-02	3.68E-01	1.53E-01	9.43E-02	1.38E-03	5.73E-01	9.77E-01	1.81E-01	1.95E-04	4.78E-03	0	0
IEU92_RS09460	murein DD-endopeptidase MepM	mepM	0.2015	-0.4688	0.1037	1.0540	-0.2837	0.1391	-0.2673	0.3052	-0.3651	0.7867	0.0215	-0.2260	-0.0644	0.7457	0.6813	0.1095	0.1108	0.1100	0.1550	0.1544	0.1561	0.1909	0.1904	0.1912	0.1092	0.1093	0.1103	0.2186	0.1894	0.1093	7.62E-02	7.47E-05	5.04E-01	1.01E-10	1.80E-01	5.17E-01	1.96E-01	1.39E-01	1.06E-01	1.13E-12	8.59E-01	5.79E-02	8.74E-01	1.34E-04	7.92E-10	0	0
IEU92_RS09465	zinc ABC transporter substrate-binding protein ZnuA	znuA	-0.2712	-0.4487	-0.0055	0.2717	-0.5525	0.2542	-0.7199	-0.2767	-0.4543	-0.4482	-0.8292	-0.2001	-0.1259	-0.7520	-0.8779	0.1134	0.1154	0.1141	0.1608	0.1599	0.1621	0.1982	0.1974	0.1986	0.1132	0.1132	0.1144	0.2270	0.1963	0.1140	2.04E-02	2.91E-04	9.79E-01	1.48E-01	4.53E-03	2.15E-01	4.81E-04	1.99E-01	4.77E-02	1.04E-04	4.51E-13	1.09E-01	7.50E-01	2.05E-04	2.72E-14	0	0
IEU92_RS09475	zinc ABC transporter permease subunit ZnuB	znuB	1.1280	-0.7949	-0.3738	0.7271	0.4324	0.3495	0.3331	0.7541	-1.1687	1.0602	1.1865	-0.8192	-0.6098	1.4682	0.8585	0.1222	0.1337	0.1288	0.1765	0.1726	0.1881	0.2220	0.2191	0.2257	0.1218	0.1214	0.1319	0.2488	0.2166	0.1224	6.45E-20	1.49E-08	1.51E-02	1.41E-04	5.24E-02	1.32E-01	1.65E-01	1.00E-03	1.42E-06	7.47E-18	3.69E-22	2.03E-09	6.85E-02	3.19E-11	4.38E-12	0	0
IEU92_RS09480	Holliday junction branch migration DNA helicase RuvB	ruvB	0.8525	0.2255	0.2429	0.1841	-0.2527	0.0061	1.0781	1.0955	0.4685	1.2621	0.8427	0.4746	-0.3554	1.2585	0.9031	0.0839	0.0878	0.0868	0.1173	0.1166	0.1216	0.1504	0.1499	0.1521	0.0831	0.0831	0.0862	0.1639	0.1409	0.0837	7.54E-24	1.98E-02	1.96E-02	1.82E-01	1.03E-01	9.72E-01	2.50E-12	9.83E-13	5.96E-03	2.04E-51	9.77E-24	1.15E-07	1.12E-01	1.55E-18	1.05E-26	0	0
IEU92_RS09485	Holliday junction branch migration protein RuvA	ruvA	0.2660	-0.2343	-0.0505	0.6610	0.0052	0.2718	0.0317	0.2155	-0.2848	0.6927	0.2207	-0.0131	-0.5412	0.9192	0.3780	0.1125	0.1150	0.1140	0.1590	0.1584	0.1615	0.1974	0.1969	0.1983	0.1119	0.1120	0.1139	0.2241	0.1939	0.1123	2.19E-02	6.87E-02	7.75E-01	1.22E-04	9.88E-01	1.79E-01	8.88E-01	3.23E-01	2.40E-01	1.07E-09	5.69E-02	9.26E-01	7.36E-02	3.97E-06	1.00E-03	0	0
IEU92_RS09490	stress response small protein YobI	yobI	5.1588	1.8380	1.4978	-3.0584	-1.6037	-1.7684	6.9968	6.6565	3.3358	3.9383	5.0528	1.5673	2.2075	2.0640	4.2715	1.2428	1.5926	1.5940	1.6655	1.6517	2.1765	2.6390	2.6399	2.8215	1.2555	1.2354	1.5949	2.2796	1.9020	1.2567	4.76E-05	3.25E-01	5.06E-01	1.13E-01	5.34E-01	NA	1.18E-02	1.72E-02	3.45E-01	2.21E-03	6.06E-05	NA	5.41E-01	3.11E-01	8.90E-04	0	0
IEU92_RS09500	crossover junction endodeoxyribonuclease RuvC	ruvC	0.5571	0.5065	0.4048	-0.7980	-0.4273	-0.1452	1.0636	0.9619	0.9113	0.2655	0.5346	0.7661	0.1701	0.0978	0.2679	0.1270	0.1282	0.1280	0.1787	0.1783	0.1799	0.2219	0.2218	0.2225	0.1269	0.1265	0.1275	0.2517	0.2173	0.1271	1.69E-05	2.32E-04	7.38E-03	3.39E-05	6.57E-02	5.62E-01	3.49E-06	2.96E-05	1.76E-04	4.27E-02	3.40E-05	6.82E-09	6.92E-01	6.80E-01	4.11E-02	0	0
IEU92_RS09505	YebC/PmpR family DNA-binding transcriptional regulator	yebC	-0.2119	0.1988	0.3784	-0.4244	-0.5431	-0.1197	-0.0131	0.1665	0.5772	-0.4375	-0.3766	0.4576	0.2286	-0.7219	-0.4932	0.1095	0.1098	0.1096	0.1547	0.1544	0.1548	0.1901	0.1900	0.1901	0.1094	0.1093	0.1095	0.2184	0.1889	0.1095	6.19E-02	1.09E-01	3.12E-03	1.39E-02	3.75E-03	5.81E-01	9.52E-01	4.35E-01	6.81E-03	8.93E-05	7.53E-04	6.73E-05	5.03E-01	2.14E-04	9.87E-06	0	0
IEU92_RS09510	dihydroneopterin triphosphate diphosphatase	nudB	-0.3359	-0.1661	0.4318	-0.0875	-0.5834	-0.1590	-0.5020	0.0959	0.2656	-0.5896	-0.4875	0.1067	0.2974	-0.9001	-0.6027	0.0926	0.0938	0.0927	0.1311	0.1301	0.1315	0.1616	0.1610	0.1617	0.0925	0.0922	0.0931	0.1845	0.1595	0.0928	3.91E-04	1.18E-01	3.55E-05	6.00E-01	1.19E-04	3.59E-01	2.96E-03	6.03E-01	1.71E-01	3.32E-10	1.97E-07	3.07E-01	2.64E-01	3.63E-08	1.50E-10	0	0
IEU92_RS09515	aspartate--tRNA ligase	aspS	-0.3412	-0.2128	0.3060	-0.0978	-0.5371	0.1937	-0.5540	-0.0352	0.0932	-0.6519	-0.5723	0.2869	-0.1027	-0.6892	-0.7919	0.1393	0.1394	0.1393	0.1970	0.1968	0.1970	0.2414	0.2413	0.2414	0.1392	0.1392	0.1393	0.2784	0.2411	0.1393	1.74E-02	1.82E-01	7.78E-02	7.03E-01	3.19E-02	4.70E-01	3.04E-02	8.98E-01	7.85E-01	4.27E-06	5.54E-05	5.65E-02	8.37E-01	5.94E-03	2.18E-08	0	0
IEU92_RS09525	DUF72 domain-containing protein	yecE	-1.3379	0.4879	0.5730	-0.1189	-0.7665	-0.5134	-0.8500	-0.7649	1.0609	-0.9689	-1.5313	0.5475	0.3774	-1.6758	-1.2984	0.1300	0.1271	0.1261	0.1803	0.1801	0.1770	0.2229	0.2224	0.2207	0.1269	0.1275	0.1262	0.2530	0.2175	0.1293	2.12E-24	3.52E-04	5.78E-05	6.04E-01	2.93E-04	1.37E-02	2.44E-04	1.01E-03	8.39E-06	4.53E-14	1.03E-32	3.38E-05	3.12E-01	4.06E-14	2.59E-23	0	0
IEU92_RS09530	MAPEG family protein	yecN	-1.3773	-0.4860	0.0544	0.7490	-0.3831	-0.0554	-1.8633	-1.3229	-0.4316	-1.1143	-1.7060	-0.4870	0.3201	-1.4984	-1.1783	0.0946	0.0953	0.0930	0.1335	0.1323	0.1336	0.1638	0.1625	0.1629	0.0928	0.0933	0.0945	0.1879	0.1628	0.0937	2.24E-47	1.40E-06	6.96E-01	1.29E-07	2.14E-02	7.79E-01	4.14E-29	1.73E-15	1.99E-02	1.09E-32	8.18E-74	7.27E-07	2.35E-01	1.38E-19	1.00E-35	0	0
IEU92_RS09535	carboxy-S-adenosyl-L-methionine synthase CmoA	cmoA	0.1233	-0.3573	-0.1962	0.3032	-0.0499	0.5032	-0.2340	-0.0729	-0.5535	0.0692	-0.1228	-0.0503	-0.3031	0.3263	0.0232	0.1252	0.1284	0.1272	0.1775	0.1766	0.1803	0.2200	0.2193	0.2211	0.1249	0.1247	0.1269	0.2501	0.2165	0.1252	3.52E-01	1.12E-02	2.41E-01	1.43E-01	8.75E-01	1.80E-02	3.33E-01	7.74E-01	2.87E-02	6.05E-01	3.51E-01	7.37E-01	4.31E-01	1.56E-01	8.65E-01	0	0
IEU92_RS09540	tRNA 5-methoxyuridine(34)/uridine 5-oxyacetic acid(34) synthase CmoB	cmoB	1.7191	0.1517	-0.1292	-0.3474	-0.1194	0.1502	1.8708	1.5899	0.0225	1.5235	1.4705	0.1726	0.1070	1.4250	1.5320	0.1354	0.1387	0.1388	0.1911	0.1911	0.1954	0.2387	0.2388	0.2407	0.1353	0.1352	0.1381	0.2696	0.2331	0.1355	2.31E-36	3.54E-01	5.09E-01	1.16E-01	7.15E-01	5.84E-01	1.71E-14	8.90E-11	9.52E-01	6.48E-29	4.25E-27	2.62E-01	8.26E-01	2.30E-09	3.50E-29	0	0
IEU92_RS09555	copper homeostasis protein CutC	cutC	-1.1615	-0.3527	-0.5229	0.3131	0.3690	0.6177	-1.5142	-1.6844	-0.8756	-1.2011	-1.3154	-0.2579	-0.5107	-0.7373	-1.2479	0.1277	0.1282	0.1281	0.1806	0.1802	0.1812	0.2214	0.2213	0.2217	0.1270	0.1267	0.1276	0.2551	0.2208	0.1276	2.20E-19	1.22E-02	3.66E-04	1.37E-01	1.27E-01	3.24E-03	2.48E-11	1.07E-13	3.06E-04	8.17E-21	8.09E-25	6.16E-02	1.50E-01	1.25E-03	3.53E-22	0	0
IEU92_RS09560	VOC family protein	yecM	-0.2485	0.2636	0.3585	-0.7368	-0.4379	-0.1451	0.0151	0.1101	0.6221	-0.7217	-0.3278	0.4770	0.2855	-0.9462	-0.6607	0.1374	0.1388	0.1379	0.1936	0.1921	0.1941	0.2402	0.2396	0.2405	0.1375	0.1362	0.1376	0.2720	0.2343	0.1381	8.15E-02	9.14E-02	3.20E-02	4.74E-04	8.30E-02	5.96E-01	9.57E-01	6.90E-01	2.34E-02	2.42E-07	1.94E-02	1.03E-03	5.02E-01	8.96E-05	2.59E-06	0	0
IEU92_RS09565	arginine--tRNA ligase	argS	0.8594	0.1851	0.3918	-0.2002	-0.5595	0.4125	1.0445	1.2511	0.5769	0.8443	0.6916	0.9894	-0.1194	1.0890	0.9696	0.1580	0.1587	0.1584	0.2233	0.2231	0.2238	0.2746	0.2744	0.2748	0.1579	0.1579	0.1582	0.3153	0.2728	0.1580	8.74E-08	3.20E-01	4.34E-02	4.70E-01	5.21E-02	1.36E-01	2.52E-04	1.10E-05	7.24E-02	1.45E-07	1.72E-05	1.57E-09	8.33E-01	1.08E-04	1.45E-09	0	0
IEU92_RS09580	flagellar biosynthesis protein FlhA	flhA	1.2260	-0.2927	-0.1039	0.2262	0.4139	0.1171	0.9333	1.1221	-0.3966	1.1595	1.5360	-0.2795	-0.5129	1.5866	1.0737	0.1028	0.1232	0.1166	0.1480	0.1417	0.1697	0.1999	0.1959	0.2073	0.1018	0.1005	0.1193	0.2050	0.1773	0.1030	2.93E-32	3.21E-02	5.29E-01	1.95E-01	2.01E-02	6.27E-01	6.26E-06	2.74E-08	1.05E-01	1.49E-29	4.39E-52	2.91E-02	6.21E-02	1.35E-18	4.93E-25	0	0
IEU92_RS09585	flagellar biosynthesis protein FlhB	flhB	1.0942	-0.8711	-0.4014	1.0398	0.6138	0.3772	0.2231	0.6927	-1.2725	1.2629	1.3066	-0.8952	-0.8870	1.8525	0.9655	0.2205	0.2910	0.2601	0.3375	0.3101	0.4056	0.4467	0.4273	0.4675	0.2166	0.2149	0.2803	0.4716	0.4168	0.2207	1.09E-06	6.10E-03	2.41E-01	5.36E-03	1.45E-01	4.96E-01	6.60E-01	1.35E-01	1.64E-02	9.43E-09	2.03E-09	2.58E-03	1.81E-01	1.55E-05	1.76E-05	0	0
IEU92_RS09590	protein phosphatase CheZ	cheZ	0.1426	0.7857	0.0771	-0.9475	-0.1564	-0.4289	0.9283	0.2196	0.8628	-0.0192	0.0632	0.4338	0.4561	-0.5275	-0.0714	0.1820	0.1867	0.1924	0.2463	0.2488	0.2600	0.3279	0.3312	0.3338	0.1797	0.1770	0.1879	0.3445	0.2919	0.1830	4.63E-01	8.13E-05	8.01E-01	4.05E-04	7.13E-01	1.89E-01	6.97E-03	5.61E-01	2.35E-02	9.22E-01	7.42E-01	3.15E-02	3.80E-01	8.73E-02	7.18E-01	0	0
IEU92_RS09595	chemotaxis response regulator CheY	cheY	-0.1566	-0.1172	-0.3103	0.1009	0.2665	0.6686	-0.2738	-0.4669	-0.4275	-0.1729	-0.2004	0.2411	-0.9698	0.4519	-0.5179	0.3274	0.3513	0.3485	0.4610	0.4566	0.4860	0.5932	0.5916	0.6051	0.3214	0.3181	0.3356	0.6444	0.5524	0.3317	6.59E-01	7.93E-01	5.29E-01	8.70E-01	7.35E-01	2.86E-01	6.85E-01	4.84E-01	5.92E-01	6.16E-01	5.55E-01	NA	3.07E-01	4.51E-01	1.33E-01	0	0
IEU92_RS09600	protein-glutamate methylesterase/protein glutamine deamidase	cheB	0.7039	-0.1870	-0.8519	0.4577	0.8902	0.9524	0.5169	-0.1480	-1.0389	0.9746	0.7422	-0.0865	-1.2172	1.9653	0.7481	0.2287	0.2616	0.2730	0.3240	0.3329	0.3751	0.4321	0.4391	0.4571	0.2241	0.2235	0.2525	0.4615	0.4015	0.2275	2.69E-03	5.58E-01	8.27E-03	2.35E-01	3.60E-02	3.29E-02	2.73E-01	7.71E-01	4.92E-02	1.98E-05	1.17E-03	7.74E-01	4.68E-02	1.87E-06	1.31E-03	0	0
IEU92_RS09605	protein-glutamate O-methyltransferase CheR	cheR	0.7142	-0.0774	-0.5579	-0.0692	0.4034	0.4743	0.6368	0.1563	-0.6352	0.5676	0.5598	-0.1610	-0.4864	0.8875	0.4011	0.2544	0.2759	0.2800	0.3596	0.3618	0.3916	0.4651	0.4676	0.4796	0.2529	0.2515	0.2728	0.5096	0.4408	0.2557	6.29E-03	8.29E-01	1.15E-01	8.87E-01	4.61E-01	3.58E-01	2.07E-01	7.73E-01	2.83E-01	2.95E-02	3.09E-02	6.10E-01	5.48E-01	5.57E-02	1.31E-01	0	0
IEU92_RS09610	methyl-accepting chemotaxis protein IV	tap	0.9835	-0.6119	-0.2383	0.7103	0.3142	0.5399	0.3716	0.7451	-0.8502	1.0819	1.0593	-0.3103	-0.9085	1.6976	0.7891	0.1729	0.2229	0.2021	0.2581	0.2394	0.3016	0.3482	0.3353	0.3636	0.1696	0.1681	0.2053	0.3531	0.3075	0.1735	2.15E-08	1.24E-02	3.86E-01	1.37E-02	3.70E-01	1.49E-01	3.31E-01	3.70E-02	4.25E-02	3.18E-10	5.13E-10	1.70E-01	5.36E-02	7.20E-08	8.04E-06	0	0
IEU92_RS09615	methyl-accepting chemotaxis protein II	tar	0.5236	-1.1101	-0.0931	1.2703	0.1320	-0.0953	-0.5866	0.4305	-1.2032	0.6837	0.5625	-1.2985	-0.0837	0.6273	0.5436	0.1496	0.1951	0.1644	0.2316	0.2058	0.2721	0.2978	0.2787	0.3055	0.1464	0.1455	0.1929	0.3236	0.2873	0.1488	6.25E-04	6.29E-08	7.07E-01	2.50E-07	7.06E-01	8.16E-01	6.50E-02	1.55E-01	3.20E-04	4.51E-06	1.53E-04	7.54E-11	8.88E-01	3.75E-02	3.51E-04	0	0
IEU92_RS09620	chemotaxis protein CheW	cheW	0.1839	-0.4454	-0.4904	0.8315	0.8072	0.3822	-0.2616	-0.3065	-0.9359	0.5700	0.5007	-0.5536	-0.9263	1.2690	0.3427	0.2689	0.3078	0.2994	0.3856	0.3777	0.4353	0.5035	0.4984	0.5204	0.2610	0.2592	0.3027	0.5430	0.4735	0.2659	5.24E-01	2.06E-01	2.10E-01	5.89E-02	1.08E-01	5.23E-01	6.48E-01	5.91E-01	1.30E-01	3.43E-02	6.21E-02	9.25E-02	2.35E-01	1.00E-02	2.17E-01	0	0
IEU92_RS09625	chemotaxis protein CheA	cheA	1.0096	-0.8326	-0.2081	0.7698	0.1008	0.5105	0.1770	0.8015	-1.0407	0.9468	0.9024	-0.5301	-0.4760	1.3501	0.8742	0.1668	0.2042	0.1850	0.2491	0.2330	0.2787	0.3230	0.3112	0.3327	0.1654	0.1645	0.1913	0.3438	0.3005	0.1669	2.46E-09	1.40E-04	4.11E-01	5.22E-03	8.07E-01	1.38E-01	6.29E-01	1.49E-02	5.16E-03	1.74E-08	6.59E-08	9.35E-03	3.55E-01	1.25E-05	2.60E-07	0	0
IEU92_RS09630	flagellar motor protein MotB	motB	1.2882	-0.1500	-0.0436	0.0496	-0.1568	-0.1739	1.1382	1.2447	-0.1936	1.1878	1.0878	-0.3675	0.2119	0.8135	1.0253	0.2074	0.2353	0.2277	0.2946	0.2880	0.3289	0.3905	0.3859	0.4016	0.2061	0.2053	0.2346	0.4135	0.3573	0.2081	9.17E-10	6.03E-01	9.12E-01	9.02E-01	7.51E-01	7.16E-01	5.39E-03	2.09E-03	7.27E-01	1.39E-08	1.85E-07	1.54E-01	7.67E-01	2.97E-02	1.29E-06	0	0
IEU92_RS09635	flagellar motor stator protein MotA	motA	1.4394	-0.3871	-0.1171	0.4949	0.1998	0.2787	1.0524	1.3224	-0.5041	1.5472	1.5221	-0.2254	-0.4778	1.9086	1.4308	0.2129	0.2636	0.2457	0.3096	0.2937	0.3595	0.4218	0.4109	0.4393	0.2102	0.2090	0.2500	0.4258	0.3691	0.2123	2.52E-11	2.00E-01	7.57E-01	1.74E-01	6.85E-01	5.80E-01	1.81E-02	2.14E-03	3.61E-01	3.60E-13	6.19E-13	4.28E-01	4.69E-01	4.65E-07	2.95E-11	0	0
IEU92_RS09665	arabinose ABC transporter permease AraH	araH	0.0188	-0.3719	0.1120	0.2757	-0.0182	-0.5322	-0.3532	0.1308	-0.2599	-0.0775	0.1126	-0.7921	0.2744	-0.5159	-0.2415	0.1542	0.1616	0.1570	0.2193	0.2152	0.2280	0.2743	0.2716	0.2759	0.1534	0.1523	0.1629	0.3094	0.2680	0.1547	9.10E-01	3.82E-02	6.27E-01	2.96E-01	9.63E-01	5.20E-02	2.36E-01	6.76E-01	4.59E-01	6.37E-01	4.88E-01	3.12E-06	5.81E-01	6.79E-02	1.33E-01	0	0
IEU92_RS09670	arabinose ABC transporter ATP-binding protein AraG	araG	0.8340	-0.5622	0.3086	0.3138	-0.1831	-0.7046	0.2718	1.1427	-0.2536	0.5856	0.9596	-0.9582	0.6866	0.0066	0.6932	0.1902	0.1968	0.1925	0.2707	0.2672	0.2776	0.3357	0.3332	0.3370	0.1901	0.1896	0.1977	0.3821	0.3313	0.1903	1.72E-05	9.11E-03	2.21E-01	3.40E-01	6.83E-01	3.30E-02	4.69E-01	1.04E-03	5.65E-01	2.65E-03	6.41E-07	3.31E-06	2.05E-01	9.85E-01	3.64E-04	0	0
IEU92_RS09675	arabinose ABC transporter substrate-binding protein AraF	araF	0.3092	-0.7320	0.1088	0.1719	-0.0240	-1.2223	-0.4227	0.4180	-0.6232	-0.2508	0.3940	-1.8455	1.2037	-1.3884	-0.1847	0.3049	0.3116	0.3070	0.4337	0.4296	0.4448	0.5340	0.5313	0.5352	0.3051	0.3040	0.3186	0.6161	0.5350	0.3055	3.37E-01	3.43E-02	8.26E-01	7.63E-01	9.77E-01	2.00E-02	4.78E-01	4.86E-01	3.53E-01	4.39E-01	2.16E-01	2.38E-08	1.61E-01	1.28E-02	5.70E-01	0	0
IEU92_RS09685	DUF2766 family protein YecJ	yecJ	0.7135	-0.5875	-0.1478	0.1509	-0.1535	1.1245	0.1260	0.5657	-0.7353	0.2769	0.4122	0.3892	-0.8029	1.1001	0.2972	0.2040	0.2161	0.2105	0.2920	0.2872	0.2991	0.3647	0.3614	0.3684	0.2040	0.2032	0.2076	0.4080	0.3529	0.2047	6.29E-04	1.33E-02	6.33E-01	6.90E-01	7.56E-01	1.09E-03	7.63E-01	1.49E-01	8.96E-02	1.93E-01	4.97E-02	8.44E-02	1.58E-01	2.64E-03	1.63E-01	0	0
IEU92_RS09695	YecR-like lipofamily protein	yecR	0.3520	-0.4552	-0.6537	-0.3280	0.4500	0.3511	-0.1032	-0.3017	-1.1089	-0.4311	0.1483	-0.7578	-0.1929	-0.2837	-0.4766	0.1890	0.2149	0.2128	0.2760	0.2702	0.3094	0.3527	0.3514	0.3660	0.1916	0.1856	0.2161	0.3948	0.3430	0.1954	7.26E-02	5.79E-02	9.49E-03	3.26E-01	2.33E-01	3.95E-01	7.98E-01	4.44E-01	6.92E-03	2.91E-02	4.53E-01	8.93E-04	7.82E-01	4.45E-01	1.78E-02	0	0
IEU92_RS09720	tRNA-Leu		-0.6532	1.0469	0.3964	-0.6028	-0.5320	-0.3975	0.3937	-0.2567	1.4433	-0.2090	-0.7888	1.0458	0.6624	-0.7422	-0.0797	0.5228	0.5223	0.5226	0.7383	0.7385	0.7382	0.9055	0.9056	0.9054	0.5222	0.5223	0.5222	1.0435	0.9034	0.5223	2.34E-01	7.37E-02	6.02E-01	5.16E-01	6.65E-01	7.11E-01	7.02E-01	8.06E-01	1.86E-01	7.11E-01	1.48E-01	6.43E-02	7.12E-01	4.49E-01	8.89E-01	0	0
IEU92_RS09725	tRNA-Cys		-1.4331	0.6156	0.2316	-0.3065	-0.5017	-0.3812	-0.8175	-1.2015	0.8472	-1.1240	-1.7033	0.4660	0.7402	-1.7754	-1.0352	0.4952	0.4946	0.4947	0.6997	0.6998	0.6992	0.8572	0.8573	0.8569	0.4947	0.4948	0.4946	0.9892	0.8566	0.4948	4.82E-03	2.85E-01	7.62E-01	7.37E-01	6.67E-01	7.09E-01	3.88E-01	1.99E-01	4.34E-01	2.76E-02	7.63E-04	4.05E-01	6.51E-01	4.86E-02	4.27E-02	0	0
IEU92_RS09730	tRNA-Gly		-1.0255	0.8454	0.6606	-0.6104	-1.0779	-0.5955	-0.1801	-0.3649	1.5060	-0.7905	-1.4429	0.9105	1.0111	-1.8034	-0.7923	0.4176	0.4169	0.4169	0.5896	0.5897	0.5888	0.7230	0.7230	0.7226	0.4170	0.4172	0.4167	0.8332	0.7211	0.4173	1.71E-02	7.02E-02	2.27E-01	4.00E-01	1.82E-01	4.56E-01	8.28E-01	6.61E-01	7.47E-02	6.71E-02	7.21E-04	4.24E-02	4.30E-01	1.65E-02	6.66E-02	0	0
IEU92_RS09735	CDP-diacylglycerol--glycerol-3-phosphate 3-phosphatidyltransferase	pgsA	-1.5929	0.5867	0.2829	-0.5913	-0.2560	-0.3539	-1.0062	-1.3100	0.8696	-1.5975	-1.5660	0.5157	0.1246	-1.9245	-1.7999	0.0966	0.0938	0.0939	0.1347	0.1341	0.1316	0.1649	0.1649	0.1633	0.0952	0.0943	0.0935	0.1895	0.1628	0.0970	2.40E-60	2.41E-09	1.11E-02	4.65E-05	1.61E-01	2.30E-02	2.82E-09	8.32E-15	6.71E-07	2.21E-62	3.74E-61	1.11E-07	7.00E-01	1.98E-31	4.20E-76	0	0
IEU92_RS09740	excinuclease ABC subunit UvrC	uvrC	-0.3007	0.7877	0.1066	-1.1237	0.1061	0.0494	0.4871	-0.1940	0.8944	-0.6366	-0.0879	0.9438	-0.1209	-0.3744	-0.4953	0.1615	0.1615	0.1618	0.2278	0.2278	0.2279	0.2800	0.2802	0.2802	0.1614	0.1610	0.1613	0.3217	0.2783	0.1615	7.27E-02	4.18E-06	6.56E-01	4.10E-06	7.91E-01	8.86E-01	1.05E-01	5.43E-01	4.22E-03	1.12E-04	6.11E-01	1.68E-08	8.33E-01	2.07E-01	2.76E-03	0	0
IEU92_RS09745	UvrY/SirA/GacA family response regulator transcription factor	uvrY	-0.6587	0.4984	0.2980	-0.9641	-0.2160	0.2876	-0.1603	-0.3606	0.7964	-1.1244	-0.5767	1.0840	-0.2393	-0.7548	-0.9941	0.1493	0.1492	0.1492	0.2108	0.2104	0.2104	0.2588	0.2588	0.2588	0.1493	0.1488	0.1488	0.2975	0.2572	0.1495	1.52E-05	2.07E-03	1.14E-01	2.11E-05	5.07E-01	2.90E-01	5.83E-01	2.02E-01	6.00E-03	1.03E-13	1.46E-04	1.75E-12	6.21E-01	4.70E-03	5.36E-11	0	0
IEU92_RS09760	transcriptional regulator SdiA	sdiA	1.3618	-0.0042	0.1847	-0.8820	0.2358	-0.0662	1.3577	1.5465	0.1805	0.4757	1.7823	0.1143	-0.0711	0.8300	0.7588	0.1473	0.1537	0.1517	0.2087	0.2062	0.2146	0.2627	0.2615	0.2651	0.1479	0.1465	0.1520	0.2927	0.2526	0.1479	5.84E-20	9.87E-01	3.70E-01	9.26E-05	4.46E-01	8.37E-01	5.34E-07	9.31E-09	6.08E-01	1.69E-03	1.58E-33	5.12E-01	8.96E-01	1.50E-03	4.57E-07	0	0
IEU92_RS09765	L-cystine ABC transporter ATP-binding protein TcyN	tcyN	-0.6415	0.7716	-0.1205	0.3953	0.2909	-0.2624	0.1301	-0.7619	0.6511	0.5254	-0.4710	0.3888	-0.0675	0.4335	0.3660	0.0983	0.0974	0.0994	0.1348	0.1369	0.1375	0.1708	0.1720	0.1715	0.0951	0.0960	0.0978	0.1896	0.1637	0.0958	1.23E-10	2.49E-14	3.72E-01	8.34E-03	1.11E-01	1.21E-01	4.95E-01	1.97E-05	5.37E-04	5.50E-08	1.42E-06	1.52E-04	8.42E-01	1.10E-02	1.82E-04	0	0
IEU92_RS09770	cystine ABC transporter permease	tcyL	-0.8851	0.8390	-0.1473	0.4785	0.1295	-0.3064	-0.0462	-1.0324	0.6916	0.4324	-0.9029	0.3852	0.1929	0.1081	0.3010	0.1495	0.1477	0.1498	0.2070	0.2096	0.2089	0.2584	0.2596	0.2586	0.1460	0.1474	0.1482	0.2920	0.2526	0.1465	5.43E-09	6.70E-08	4.84E-01	4.16E-02	7.18E-01	2.51E-01	8.75E-01	1.34E-04	1.86E-02	3.87E-03	1.54E-09	1.51E-02	6.99E-01	6.95E-01	4.67E-02	0	0
IEU92_RS09775	D-cysteine desulfhydrase	dcyD	-1.3107	0.5746	-0.1154	1.0116	0.0123	-0.1197	-0.7360	-1.4260	0.4593	0.2756	-1.4137	0.3396	0.1254	0.0529	0.1783	0.1365	0.1352	0.1359	0.1908	0.1921	0.1910	0.2355	0.2359	0.2351	0.1342	0.1354	0.1352	0.2692	0.2332	0.1345	2.00E-21	6.87E-05	5.52E-01	6.47E-07	9.74E-01	6.61E-01	2.78E-03	4.26E-09	9.71E-02	4.69E-02	4.21E-25	1.90E-02	7.95E-01	8.38E-01	2.04E-01	0	0
IEU92_RS09785	flagella biosynthesis regulatory protein FliZ	fliZ	-0.2721	-0.1107	0.1383	0.0204	0.0791	-0.3179	-0.3828	-0.1338	0.0276	-0.3624	-0.0547	-0.2903	-0.0025	-0.4629	-0.4654	0.1739	0.1843	0.1778	0.2451	0.2379	0.2562	0.3126	0.3088	0.3147	0.1714	0.1680	0.1833	0.3421	0.2941	0.1746	1.33E-01	6.24E-01	5.91E-01	9.53E-01	8.54E-01	3.46E-01	2.61E-01	7.07E-01	9.55E-01	4.05E-02	7.64E-01	1.49E-01	9.96E-01	1.38E-01	9.47E-03	0	0
IEU92_RS09795	H48 family flagellin FliC	fliC	-0.8421	-0.3447	-0.0696	0.5712	0.2286	-0.1329	-1.1869	-0.9117	-0.4143	-0.6156	-0.6830	-0.5472	0.1091	-0.5894	-0.4803	0.1224	0.1234	0.1225	0.1729	0.1721	0.1742	0.2128	0.2122	0.2129	0.1216	0.1213	0.1233	0.2439	0.2114	0.1218	1.09E-11	1.09E-02	7.05E-01	2.70E-03	3.62E-01	5.87E-01	5.97E-08	3.53E-05	9.83E-02	6.43E-07	2.95E-08	2.20E-05	8.03E-01	7.32E-03	1.12E-04	0	0
IEU92_RS09800	flagellar filament capping protein FliD	fliD	1.1924	-0.7347	-0.1049	0.5040	0.2975	0.6134	0.4577	1.0875	-0.8396	0.9617	1.3850	-0.2262	-0.8514	1.7676	0.9162	0.1880	0.2126	0.2000	0.2737	0.2631	0.2915	0.3484	0.3408	0.3550	0.1876	0.1862	0.2015	0.3795	0.3294	0.1885	4.03E-10	1.40E-03	7.31E-01	1.12E-01	4.53E-01	8.35E-02	2.27E-01	2.34E-03	3.98E-02	4.63E-07	1.99E-13	3.17E-01	9.87E-02	1.67E-07	1.79E-06	0	0
IEU92_RS09805	flagellar export chaperone FliS	fliS	0.4206	-1.2677	-0.1873	0.7308	0.4282	0.3729	-0.8471	0.2333	-1.4550	-0.1163	0.6615	-1.0821	-0.3891	0.4975	0.1084	0.2179	0.2806	0.2374	0.3413	0.3018	0.3829	0.4287	0.4017	0.4389	0.2186	0.2116	0.2629	0.4689	0.4143	0.2197	6.26E-02	2.19E-05	5.84E-01	6.08E-02	3.25E-01	4.76E-01	6.40E-02	6.13E-01	2.85E-03	6.20E-01	2.27E-03	8.66E-05	6.10E-01	2.61E-01	6.46E-01	0	0
IEU92_RS09840	GNAT family N-acetyltransferase	yedL	-1.0124	-0.8434	-0.0176	0.3678	0.1243	0.0568	-1.8559	-1.0300	-0.8610	-1.4880	-0.9057	-0.8042	-0.0214	-1.3245	-1.3459	0.1738	0.1856	0.1723	0.2536	0.2395	0.2576	0.3085	0.3007	0.3077	0.1740	0.1674	0.1811	0.3531	0.3061	0.1760	9.57E-09	1.94E-05	9.52E-01	2.21E-01	7.64E-01	8.85E-01	4.82E-09	1.06E-03	1.34E-02	2.70E-17	1.01E-07	2.17E-05	9.72E-01	2.63E-05	4.21E-14	0	0
IEU92_RS09855	flagellar hook-basal body complex protein FliE	fliE	1.0484	0.0184	-0.1378	-0.5620	0.2749	-0.1022	1.0668	0.9105	-0.1194	0.5048	1.1854	-0.2216	-0.0384	0.5396	0.5012	0.3122	0.3662	0.3597	0.4412	0.4292	0.5119	0.6055	0.6016	0.6313	0.3132	0.3039	0.3655	0.6174	0.5290	0.3183	1.04E-03	9.74E-01	8.11E-01	2.90E-01	7.06E-01	8.95E-01	1.00E-01	1.64E-01	8.99E-01	1.21E-01	1.32E-04	NA	9.72E-01	3.42E-01	1.30E-01	0	0
IEU92_RS09865	flagellar motor switch protein FliG	fliG	-0.0724	-0.3630	0.1614	0.3173	-0.0311	-0.0531	-0.4355	0.0890	-0.2017	-0.1182	0.0578	-0.2548	-0.1170	-0.0411	-0.1580	0.2078	0.2272	0.2140	0.2966	0.2846	0.3119	0.3788	0.3711	0.3823	0.2048	0.2018	0.2204	0.4108	0.3545	0.2076	7.49E-01	1.61E-01	6.05E-01	3.83E-01	9.52E-01	9.10E-01	2.93E-01	8.35E-01	6.98E-01	5.89E-01	7.92E-01	3.03E-01	8.77E-01	9.18E-01	4.72E-01	0	0
IEU92_RS09870	flagellar assembly protein FliH	fliH	0.5601	0.2777	0.0383	-0.1743	-0.0748	-0.2016	0.8378	0.5984	0.3160	0.6635	0.5236	0.1144	0.1008	0.4255	0.5263	0.2204	0.2432	0.2418	0.3021	0.3000	0.3357	0.4131	0.4123	0.4249	0.2156	0.2143	0.2410	0.4196	0.3575	0.2196	1.36E-02	3.31E-01	9.26E-01	6.54E-01	8.93E-01	6.76E-01	5.71E-02	1.83E-01	5.70E-01	2.68E-03	1.76E-02	6.86E-01	8.97E-01	2.65E-01	1.99E-02	0	0
IEU92_RS09875	flagellar protein export ATPase FliI	fliI	0.8149	-0.5266	-0.3513	0.6220	0.5434	0.7328	0.2882	0.4635	-0.8780	0.9102	1.0069	-0.1452	-1.1701	1.8350	0.6650	0.2086	0.2411	0.2307	0.3022	0.2930	0.3321	0.3930	0.3867	0.4052	0.2062	0.2047	0.2275	0.4198	0.3642	0.2089	1.31E-04	5.02E-02	2.47E-01	7.26E-02	1.75E-01	6.80E-02	5.11E-01	2.76E-01	6.26E-02	1.48E-05	1.32E-06	5.80E-01	3.42E-02	9.17E-07	1.87E-03	0	0
IEU92_RS09880	flagellar export protein FliJ	fliJ	1.3497	-0.7830	-0.5481	0.5633	0.8182	1.0077	0.5667	0.8016	-1.3311	1.1300	1.6199	-0.3234	-1.3483	2.4079	1.0596	0.3040	0.4161	0.3800	0.4700	0.4343	0.5654	0.6334	0.6102	0.6731	0.3016	0.2957	0.3711	0.6426	0.5650	0.3061	1.34E-05	9.46E-02	2.77E-01	3.21E-01	1.67E-01	1.51E-01	4.20E-01	2.30E-01	9.30E-02	2.46E-04	6.90E-08	NA	1.28E-01	3.49E-05	7.12E-04	0	0
IEU92_RS09885	flagellar hook-length control protein FliK	fliK	0.7155	-0.3533	-0.0764	0.2151	0.2020	0.0324	0.3622	0.6391	-0.4297	0.5773	0.8411	-0.3972	-0.2008	0.7353	0.5345	0.2057	0.2338	0.2226	0.2954	0.2849	0.3246	0.3851	0.3784	0.3944	0.2041	0.2016	0.2292	0.4120	0.3567	0.2061	6.74E-04	1.87E-01	8.31E-01	5.65E-01	6.72E-01	9.46E-01	3.95E-01	1.18E-01	3.88E-01	5.85E-03	4.28E-05	1.12E-01	7.83E-01	5.00E-02	1.16E-02	0	0
IEU92_RS09890	flagellar basal body-associated protein FliL	fliL	0.0465	-0.4354	-0.2031	0.2797	0.1790	-0.1847	-0.3889	-0.1566	-0.6384	-0.1092	0.0224	-0.8231	0.3646	-0.3179	0.0467	0.2180	0.2535	0.2377	0.3159	0.3004	0.3599	0.4119	0.4024	0.4227	0.2143	0.2099	0.2582	0.4452	0.3890	0.2166	8.45E-01	1.31E-01	5.49E-01	4.76E-01	7.28E-01	7.25E-01	3.94E-01	7.36E-01	2.14E-01	6.34E-01	9.23E-01	2.62E-03	6.15E-01	4.51E-01	8.43E-01	0	0
IEU92_RS09895	flagellar motor switch protein FliM	fliM	-0.5196	-0.2245	-0.1336	0.2577	0.3639	0.0492	-0.7441	-0.6532	-0.3581	-0.4864	-0.2892	-0.3089	-0.3619	-0.2068	-0.5687	0.1947	0.2030	0.1987	0.2749	0.2699	0.2843	0.3454	0.3429	0.3477	0.1915	0.1888	0.2009	0.3852	0.3327	0.1942	9.45E-03	3.48E-01	6.48E-01	4.49E-01	3.54E-01	9.09E-01	4.27E-02	7.59E-02	4.15E-01	1.35E-02	1.42E-01	1.62E-01	5.54E-01	5.70E-01	4.31E-03	0	0
IEU92_RS09945	cellulose biosynthesis regulator diguanylate cyclase DgcQ	dgcQ	-1.3063	-0.0699	-0.2734	-0.1805	0.5864	-0.6224	-1.3762	-1.5797	-0.3433	-1.5567	-0.9932	-0.9657	0.5317	-1.8661	-1.3343	0.1022	0.1020	0.1020	0.1444	0.1440	0.1448	0.1768	0.1768	0.1767	0.1020	0.1015	0.1027	0.2042	0.1769	0.1021	7.20E-37	5.75E-01	2.63E-02	3.00E-01	5.90E-04	1.63E-04	2.57E-14	2.10E-18	9.90E-02	7.09E-52	3.06E-22	6.04E-20	5.06E-02	2.64E-25	1.80E-38	0	0
IEU92_RS09955	DUF808 domain-containing protein	yedI	-0.7342	-0.1341	-0.1343	-0.1665	0.2922	-0.1449	-0.8683	-0.8685	-0.2684	-1.0348	-0.5763	-0.4133	0.1178	-1.0218	-0.9040	0.1493	0.1501	0.1497	0.2112	0.2104	0.2122	0.2595	0.2592	0.2597	0.1492	0.1484	0.1502	0.2983	0.2582	0.1494	1.37E-06	4.57E-01	5.26E-01	5.32E-01	3.38E-01	6.32E-01	1.33E-03	1.37E-03	4.13E-01	7.61E-12	1.43E-04	9.88E-03	8.26E-01	1.24E-04	2.51E-09	0	0
IEU92_RS09960	drug/metabolite exporter YedA	yedA	0.9790	-0.3465	0.4040	-0.2246	-0.1601	0.4703	0.6325	1.3830	0.0575	0.4079	1.2229	0.5277	-0.5787	1.1221	0.5434	0.1216	0.1288	0.1244	0.1733	0.1693	0.1769	0.2180	0.2154	0.2196	0.1218	0.1207	0.1241	0.2410	0.2078	0.1220	1.72E-15	1.44E-02	5.78E-03	2.81E-01	5.47E-01	2.48E-02	5.62E-03	4.17E-10	8.60E-01	1.07E-03	1.03E-23	4.85E-05	7.52E-02	1.39E-07	1.24E-05	0	0
IEU92_RS09965	VSPR family DNA mismatch endonuclease	vsr	1.1531	-0.1127	0.1860	-0.0798	0.0454	0.2575	1.0405	1.3391	0.0733	0.9607	1.3845	0.3308	-0.4788	1.4496	0.9708	0.1460	0.1632	0.1564	0.2070	0.2005	0.2213	0.2723	0.2683	0.2781	0.1453	0.1437	0.1553	0.2846	0.2442	0.1462	5.84E-15	5.72E-01	3.82E-01	7.69E-01	9.02E-01	3.81E-01	2.37E-04	1.40E-06	8.59E-01	6.99E-11	1.42E-21	4.80E-02	2.42E-01	6.67E-09	5.72E-11	0	0
IEU92_RS09970	DNA-cytosine methyltransferase	dcm	0.2456	-0.4664	0.1515	0.1986	-0.0368	0.2793	-0.2208	0.3971	-0.3149	-0.0222	0.3603	-0.0357	-0.3371	0.3718	0.0346	0.1152	0.1177	0.1162	0.1635	0.1621	0.1651	0.2020	0.2010	0.2025	0.1151	0.1147	0.1164	0.2301	0.1991	0.1153	3.93E-02	2.23E-04	3.34E-01	3.15E-01	9.02E-01	1.76E-01	3.19E-01	6.52E-02	1.98E-01	8.58E-01	2.16E-03	7.99E-01	3.21E-01	7.69E-02	7.82E-01	0	0
IEU92_RS09975	phosphohydrolase	yedJ	-0.1338	0.6391	-0.0287	-0.5516	-0.0617	0.0320	0.5054	-0.1625	0.6104	-0.0462	-0.2242	0.6424	0.0534	-0.1047	-0.0513	0.1447	0.1451	0.1457	0.2036	0.2040	0.2047	0.2518	0.2521	0.2523	0.1443	0.1442	0.1448	0.2874	0.2484	0.1446	3.83E-01	3.58E-05	9.09E-01	1.53E-02	8.68E-01	9.19E-01	5.98E-02	5.73E-01	3.52E-02	7.67E-01	1.36E-01	2.21E-05	9.23E-01	6.99E-01	7.43E-01	0	0
IEU92_RS09980	cell division protein DrpB	drpB	0.8030	0.7267	-0.5475	-0.8780	0.2751	0.7141	1.5297	0.2554	0.1792	0.6517	0.5305	0.8933	-0.6102	1.0933	0.4831	0.4067	0.4085	0.4119	0.5733	0.5756	0.5779	0.7078	0.7098	0.7108	0.4064	0.4062	0.4077	0.8110	0.7015	0.4069	5.68E-02	1.16E-01	3.22E-01	1.94E-01	7.85E-01	3.48E-01	4.20E-02	7.56E-01	8.64E-01	1.23E-01	2.13E-01	4.18E-02	6.49E-01	1.42E-01	2.57E-01	0	0
IEU92_RS10000	response regulator transcription factor HprR	hprR	0.8143	0.6806	-0.2395	-1.6694	0.5798	0.4334	1.4948	0.5748	0.4411	-0.1745	1.1546	0.8744	-0.6151	0.5991	-0.0159	0.2107	0.2143	0.2179	0.2960	0.2967	0.3017	0.3714	0.3735	0.3756	0.2120	0.2092	0.2127	0.4171	0.3589	0.2124	1.55E-04	3.51E-03	4.23E-01	1.09E-07	1.50E-01	2.62E-01	1.05E-04	1.57E-01	3.48E-01	4.38E-01	5.51E-08	8.81E-05	3.17E-01	1.15E-01	9.45E-01	0	0
IEU92_RS10005	hydroxyisourate hydrolase	hiuH	0.6669	-0.2016	-0.3104	-0.7816	0.4540	0.5416	0.4653	0.3565	-0.5120	-0.3163	0.8105	0.0296	-0.6167	0.3689	-0.2478	0.2216	0.2494	0.2453	0.3199	0.3100	0.3457	0.4140	0.4115	0.4272	0.2260	0.2167	0.2392	0.4460	0.3826	0.2291	3.35E-03	5.04E-01	3.50E-01	3.03E-02	3.05E-01	2.15E-01	3.04E-01	4.40E-01	3.37E-01	1.80E-01	2.50E-04	9.20E-01	3.56E-01	3.70E-01	3.03E-01	0	0
IEU92_RS10015	protein-methionine-sulfoxide reductase heme-binding subunit MsrQ	msrQ	0.9424	0.6723	0.2276	-1.7583	-0.1862	-0.6137	1.6147	1.1700	0.8998	-0.1436	0.9838	0.2861	0.7490	-0.7159	0.0331	0.1198	0.1263	0.1276	0.1664	0.1643	0.1757	0.2188	0.2195	0.2231	0.1221	0.1180	0.1273	0.2325	0.1974	0.1229	7.59E-15	4.52E-07	1.66E-01	1.42E-24	4.52E-01	2.51E-03	5.31E-13	2.45E-07	2.24E-04	2.62E-01	1.56E-16	3.66E-02	1.24E-02	4.45E-04	8.03E-01	0	0
IEU92_RS10030	tRNA-Ser		-0.0709	-0.2332	0.9246	-0.6622	-1.0626	-1.6125	-0.3041	0.8536	0.6914	-0.9663	-0.2089	-0.9211	1.6795	-2.7169	-1.0373	0.3983	0.4004	0.3981	0.5640	0.5616	0.5659	0.6920	0.6907	0.6919	0.3989	0.3977	0.4017	0.7974	0.6901	0.3995	8.69E-01	6.35E-01	6.04E-02	3.33E-01	1.65E-01	1.55E-02	6.99E-01	2.61E-01	4.29E-01	1.86E-02	6.24E-01	3.28E-02	1.26E-01	1.34E-04	1.15E-02	0	0
IEU92_RS10040	tRNA-Asn		-1.1029	-0.1681	0.3866	-0.5428	-0.7085	-0.5024	-1.2710	-0.7163	0.2184	-1.8138	-1.4248	-0.2840	1.5317	-2.6381	-1.1065	0.3875	0.3920	0.3738	0.5556	0.5307	0.5418	0.6740	0.6636	0.6662	0.3942	0.3772	0.3883	0.7671	0.6636	0.3849	5.59E-03	7.30E-01	4.57E-01	4.29E-01	3.60E-01	4.97E-01	7.75E-02	3.30E-01	8.21E-01	6.26E-06	2.16E-04	NA	1.51E-01	1.15E-04	5.09E-03	0	0
IEU92_RS10045	inverse autotransporter adhesin YeeJ	yeeJ	1.3683	-0.2209	-0.0012	-0.4295	0.0841	0.0376	1.1474	1.3672	-0.2220	0.7179	1.4512	-0.1844	-0.0714	0.8384	0.7670	0.0651	0.0692	0.0679	0.0926	0.0912	0.0968	0.1172	0.1164	0.1188	0.0652	0.0647	0.0684	0.1300	0.1123	0.0654	3.55E-97	3.36E-03	9.94E-01	1.59E-05	5.59E-01	7.95E-01	6.63E-22	6.92E-31	1.14E-01	1.00E-27	2.31E-110	1.15E-02	7.52E-01	2.48E-13	2.80E-31	0	0
IEU92_RS10055	shikimate transporter	shiA	-1.3243	0.1844	0.3082	-0.3201	-0.1118	0.0467	-1.1399	-1.0161	0.4926	-1.4600	-1.1279	0.5394	-0.2948	-1.2169	-1.5116	0.0970	0.0961	0.0954	0.1364	0.1351	0.1345	0.1672	0.1668	0.1663	0.0963	0.0952	0.0951	0.1914	0.1649	0.0972	7.38E-42	8.76E-02	6.10E-03	3.82E-02	6.08E-01	8.18E-01	2.83E-11	3.24E-09	8.41E-03	3.16E-51	6.82E-32	4.75E-08	2.93E-01	4.61E-13	6.92E-54	0	0
IEU92_RS10080	tRNA-Asn		1.8964	-0.2976	-0.7861	-0.0826	1.0653	0.6274	1.5988	1.1102	-1.0837	1.5162	2.1756	-0.4563	-0.4070	2.4228	2.0158	0.5279	0.5450	0.5483	0.7488	0.7505	0.7746	0.9324	0.9343	0.9441	0.5278	0.5268	0.5439	1.0611	0.9206	0.5276	4.43E-04	6.57E-01	2.79E-01	9.37E-01	3.25E-01	5.60E-01	1.10E-01	2.80E-01	3.61E-01	5.11E-03	5.13E-05	4.62E-01	8.31E-01	1.15E-02	1.83E-04	0	0
IEU92_RS10095	tRNA-Asn		1.0602	-0.1731	0.5575	0.4646	-0.3957	-0.3545	0.8870	1.6176	0.3843	1.3517	1.2219	0.0299	-0.1597	1.1590	0.9993	0.4145	0.4732	0.4373	0.5875	0.5580	0.6358	0.7829	0.7617	0.7952	0.4083	0.4069	0.4542	0.8032	0.6883	0.4140	1.30E-02	7.72E-01	3.46E-01	5.31E-01	6.72E-01	7.02E-01	3.00E-01	4.67E-02	7.27E-01	1.22E-03	3.39E-03	NA	9.18E-01	1.12E-01	1.90E-02	0	0
IEU92_RS10100	L,D-transpeptidase	ldtA	-0.9013	-0.0120	-0.1031	0.4926	0.2181	-0.9769	-0.9132	-1.0044	-0.1150	-0.4206	-0.7863	-1.0920	0.8283	-1.2825	-0.4542	0.1183	0.1184	0.1184	0.1671	0.1671	0.1679	0.2051	0.2051	0.2051	0.1180	0.1180	0.1191	0.2365	0.2049	0.1181	5.28E-14	9.43E-01	5.40E-01	7.96E-03	3.73E-01	1.43E-07	1.70E-05	2.21E-06	6.78E-01	4.92E-04	4.82E-11	4.89E-19	5.84E-03	9.28E-10	1.66E-04	0	0
IEU92_RS10105	nicotinate-nucleotide--dimethylbenzimidazole phosphoribosyltransferase	cobT	1.3198	-0.3334	-0.0198	-0.5663	0.1032	0.3370	0.9864	1.2999	-0.3532	0.4201	1.4031	-0.0162	-0.1957	0.8405	0.6448	0.1850	0.1873	0.1864	0.2621	0.2612	0.2640	0.3228	0.3223	0.3236	0.1852	0.1848	0.1864	0.3700	0.3203	0.1852	1.87E-12	1.16E-01	9.50E-01	5.84E-02	8.23E-01	3.29E-01	3.48E-03	1.06E-04	3.87E-01	2.78E-02	6.17E-14	9.46E-01	7.62E-01	1.18E-02	6.61E-04	0	0
IEU92_RS10110	adenosylcobinamide-GDP ribazoletransferase	cobS	1.4281	-0.3747	0.0254	-0.9185	0.0423	0.3093	1.0534	1.4535	-0.3493	0.1349	1.4958	-0.0400	-0.1770	0.5119	0.3349	0.1419	0.1480	0.1455	0.2023	0.1995	0.2070	0.2520	0.2505	0.2541	0.1427	0.1414	0.1457	0.2842	0.2457	0.1428	2.05E-23	2.19E-02	9.20E-01	2.43E-05	9.09E-01	2.41E-01	5.54E-05	1.80E-08	2.63E-01	3.71E-01	1.04E-25	8.20E-01	7.18E-01	4.75E-02	2.27E-02	0	0
IEU92_RS10115	bifunctional adenosylcobinamide kinase/adenosylcobinamide-phosphate guanylyltransferase	cobU	1.2542	-0.2826	-0.0054	-1.1124	0.1843	0.2594	0.9716	1.2488	-0.2880	-0.1408	1.4331	-0.0286	-0.0523	0.2975	0.2452	0.1559	0.1609	0.1591	0.2218	0.2195	0.2257	0.2753	0.2742	0.2771	0.1568	0.1554	0.1592	0.3121	0.2699	0.1567	1.83E-15	1.21E-01	9.85E-01	2.74E-06	6.01E-01	3.87E-01	6.99E-04	1.12E-05	4.11E-01	3.96E-01	6.87E-20	8.84E-01	9.32E-01	3.03E-01	1.32E-01	0	0
IEU92_RS10120	IS5-like element IS5 family transposase		0.0558	-0.4335	0.0103	-0.2359	0.1046	-0.1220	-0.3777	0.0661	-0.4232	-0.6135	0.1707	-0.5452	0.2054	-0.6206	-0.4152	0.1143	0.1153	0.1147	0.1620	0.1614	0.1628	0.1989	0.1986	0.1991	0.1144	0.1141	0.1151	0.2288	0.1981	0.1144	6.52E-01	4.67E-04	9.59E-01	2.19E-01	7.02E-01	5.95E-01	7.54E-02	7.73E-01	6.84E-02	1.32E-07	1.52E-01	5.63E-06	5.76E-01	2.51E-03	3.84E-04	0	0
IEU92_RS10130	IS3-like element IS2 family transposase		0.7841	-0.1088	-0.8815	-0.1327	1.1734	0.0200	0.6753	-0.0974	-0.9903	0.5426	1.0761	-0.9703	-0.0839	0.8545	0.7706	0.2661	0.2674	0.2682	0.3763	0.3767	0.3795	0.4624	0.4628	0.4636	0.2660	0.2658	0.2684	0.5330	0.4619	0.2660	4.08E-03	7.45E-01	5.13E-03	7.90E-01	1.21E-02	9.71E-01	1.76E-01	8.54E-01	6.69E-02	4.84E-02	7.22E-05	6.07E-04	9.35E-01	7.97E-02	4.76E-03	0	0
IEU92_RS10145	autotransporter adhesin Ag43	agn43	-1.1619	0.1602	-0.0747	0.0865	0.0930	-0.2327	-1.0017	-1.2366	0.0855	-0.9152	-1.1435	-0.1472	0.0911	-1.1296	-1.0384	0.1532	0.1531	0.1531	0.2165	0.2164	0.2165	0.2653	0.2653	0.2652	0.1530	0.1529	0.1531	0.3060	0.2650	0.1531	6.73E-14	3.77E-01	7.52E-01	7.61E-01	8.09E-01	4.25E-01	2.80E-04	6.82E-06	8.25E-01	3.79E-09	1.47E-13	3.95E-01	8.72E-01	3.47E-05	2.19E-11	0	0
IEU92_RS10150	protein YeeR	yeeR	0.6708	-0.0469	-0.1090	0.1173	0.0910	0.2504	0.6239	0.5618	-0.1559	0.7412	0.6529	0.0945	-0.1805	0.9737	0.7931	0.1002	0.1081	0.1067	0.1412	0.1398	0.1502	0.1827	0.1819	0.1863	0.0993	0.0989	0.1056	0.1972	0.1701	0.0998	4.02E-11	7.27E-01	4.64E-01	5.07E-01	7.01E-01	1.84E-01	1.05E-03	3.25E-03	5.16E-01	1.67E-13	7.24E-11	4.31E-01	5.67E-01	2.32E-08	3.89E-15	0	0
IEU92_RS10155	RadC family protein	yeeS	0.6265	-0.2840	-0.1460	0.1737	0.1870	-0.3260	0.3426	0.4806	-0.4299	0.5162	0.6676	-0.7559	0.3483	0.2313	0.5796	0.1569	0.1820	0.1738	0.2249	0.2169	0.2590	0.2983	0.2933	0.3075	0.1551	0.1530	0.1870	0.3182	0.2771	0.1566	9.22E-05	1.72E-01	5.57E-01	5.40E-01	5.89E-01	3.37E-01	2.93E-01	1.30E-01	2.54E-01	1.15E-03	1.85E-05	1.17E-04	4.81E-01	4.41E-01	2.90E-04	0	0
IEU92_RS10160	DUF987 domain-containing protein	yeeT	0.5647	-0.7983	-0.0026	0.5590	-0.0678	-0.0810	-0.2335	0.5622	-0.8008	0.3255	0.4944	-0.8818	0.2722	0.1742	0.4464	0.2234	0.2695	0.2408	0.3328	0.3079	0.3730	0.4284	0.4109	0.4377	0.2219	0.2189	0.2636	0.4627	0.4051	0.2234	1.41E-02	6.66E-03	9.96E-01	1.50E-01	9.05E-01	8.86E-01	6.31E-01	2.10E-01	1.23E-01	1.59E-01	2.85E-02	1.56E-03	7.32E-01	6.94E-01	5.32E-02	0	0
IEU92_RS10165	type IV toxin-antitoxin system cytoskeleton bundling-enhancing antitoxin CbeA	cbeA	1.0167	0.5974	0.4585	-0.3574	-0.2326	-0.6530	1.6142	1.4752	1.0559	1.2568	1.2426	0.4029	0.3885	0.8297	1.2182	0.2208	0.2401	0.2372	0.2975	0.2942	0.3259	0.4137	0.4121	0.4228	0.2167	0.2153	0.2389	0.4079	0.3444	0.2187	6.22E-06	2.44E-02	1.29E-01	3.20E-01	6.26E-01	1.01E-01	1.72E-04	6.11E-04	2.91E-02	1.12E-08	1.29E-08	1.23E-01	5.49E-01	2.12E-02	4.18E-08	0	0
IEU92_RS10175	DUF5983 family protein	yeeW	0.2179	-0.9839	-0.4523	1.0668	0.8542	0.9375	-0.7661	-0.2345	-1.4363	0.3008	0.6198	-0.4988	-1.0608	1.6402	0.5793	0.1964	0.2393	0.2169	0.2952	0.2752	0.3262	0.3763	0.3625	0.3875	0.1926	0.1895	0.2188	0.4045	0.3554	0.1930	2.93E-01	1.22E-04	9.74E-02	9.45E-04	1.24E-02	1.46E-02	5.61E-02	5.71E-01	7.47E-04	1.33E-01	1.39E-03	3.38E-02	4.86E-02	7.15E-06	3.41E-03	0	0
IEU92_RS10190	EutP/PduV family microcompartment system protein		0.0071	-0.4035	-0.0562	0.2163	0.1431	0.5213	-0.3964	-0.0491	-0.4597	-0.1801	0.0940	0.0617	-0.6979	0.4282	-0.2697	0.1607	0.1809	0.1701	0.2313	0.2206	0.2449	0.2979	0.2915	0.3031	0.1587	0.1553	0.1690	0.3177	0.2733	0.1621	9.68E-01	4.51E-02	8.38E-01	4.50E-01	7.02E-01	7.94E-02	2.20E-01	8.82E-01	2.12E-01	2.80E-01	5.71E-01	7.60E-01	1.07E-01	1.40E-01	1.09E-01	0	0
IEU92_RS10200	FUSC family protein	yeeA	-0.2748	0.2704	0.5524	-0.3306	-0.4755	-0.8135	-0.0043	0.2776	0.8228	-0.3349	-0.1979	0.0094	0.8334	-1.0715	-0.2381	0.0936	0.0949	0.0936	0.1313	0.1299	0.1326	0.1641	0.1634	0.1641	0.0930	0.0923	0.0949	0.1841	0.1587	0.0933	4.22E-03	9.27E-03	6.96E-08	2.51E-02	2.41E-03	2.49E-08	9.81E-01	1.16E-01	3.15E-06	4.27E-04	3.79E-02	9.37E-01	1.66E-04	3.81E-11	1.30E-02	0	0
IEU92_RS10215	exodeoxyribonuclease I	sbcB	0.0434	0.4164	-0.2000	1.4714	-0.1796	0.1598	0.4598	-0.1565	0.2164	1.9312	-0.3361	0.3762	0.2879	1.7114	1.9993	0.1260	0.1269	0.1275	0.1768	0.1778	0.1791	0.2197	0.2201	0.2206	0.1249	0.1256	0.1266	0.2496	0.2161	0.1249	7.52E-01	2.49E-03	2.32E-01	1.49E-15	5.14E-01	5.17E-01	4.93E-02	5.31E-01	4.38E-01	3.02E-53	9.19E-03	5.14E-03	4.56E-01	7.63E-15	6.04E-57	0	0
IEU92_RS10240	LysR substrate-binding domain-containing protein	yeeY	0.4566	0.0109	-0.4461	0.2582	0.8826	0.0471	0.4675	0.0105	-0.4353	0.7257	0.8931	-0.3882	-0.2054	1.2093	1.0039	0.1159	0.1174	0.1178	0.1636	0.1638	0.1665	0.2026	0.2028	0.2036	0.1156	0.1154	0.1177	0.2315	0.2005	0.1156	1.14E-04	9.48E-01	1.05E-03	1.79E-01	2.12E-06	8.50E-01	2.95E-02	9.64E-01	6.67E-02	6.09E-10	2.01E-14	1.83E-03	5.81E-01	3.81E-09	8.60E-18	0	0
IEU92_RS10245	SDR family oxidoreductase	yeeZ	-1.1649	0.5056	-0.0346	0.0596	0.3217	0.1598	-0.6593	-1.1995	0.4710	-0.5997	-0.8778	0.6308	-0.2198	-0.1529	-0.3726	0.0966	0.0963	0.0964	0.1361	0.1361	0.1360	0.1671	0.1672	0.1670	0.0961	0.0961	0.0961	0.1921	0.1663	0.0962	5.63E-33	6.50E-07	8.23E-01	7.37E-01	7.03E-02	3.75E-01	1.44E-04	2.59E-12	1.26E-02	7.78E-10	1.51E-19	2.30E-10	4.59E-01	3.94E-01	1.47E-04	0	0
IEU92_RS10250	type II toxin-antitoxin system mRNA interferase toxin YoeB	yoeB	-0.3561	-1.0682	-1.0821	1.8060	1.3901	0.9231	-1.4242	-1.4382	-2.1503	0.3818	-0.0481	-1.2271	-0.9730	1.6129	0.6399	0.2480	0.2534	0.2523	0.3526	0.3518	0.3600	0.4336	0.4329	0.4361	0.2467	0.2468	0.2530	0.4993	0.4340	0.2468	1.69E-01	7.95E-05	1.61E-04	1.62E-06	9.03E-04	3.11E-02	1.64E-03	1.51E-03	4.67E-06	1.37E-01	8.59E-01	3.28E-06	1.62E-01	3.19E-04	1.16E-02	0	0
IEU92_RS10255	YoeB-YefM toxin-antitoxin system antitoxin YefM	yefM	-0.4644	-1.0279	-0.9440	1.6966	1.1715	0.9295	-1.4923	-1.4084	-1.9719	0.2043	-0.2369	-1.0424	-0.8770	1.3613	0.4843	0.1844	0.1879	0.1869	0.2620	0.2613	0.2663	0.3220	0.3214	0.3234	0.1835	0.1836	0.1872	0.3705	0.3218	0.1835	1.45E-02	2.08E-07	6.05E-06	8.00E-10	1.19E-04	2.52E-03	7.35E-06	2.43E-05	1.00E-08	2.89E-01	2.18E-01	8.27E-08	7.98E-02	4.00E-05	1.02E-02	0	0
IEU92_RS10260	his operon leader peptide	hisL	-0.7861	0.3161	-0.8083	-0.9020	0.7042	0.3829	-0.4700	-1.5944	-0.4923	-1.3720	-0.8903	-0.1094	0.4005	-1.0933	-0.6928	0.8662	0.8661	0.8823	1.2228	1.2274	1.2344	1.5033	1.5127	1.5126	0.8685	0.8587	0.8687	1.7299	1.4989	0.8636	3.92E-01	7.73E-01	5.16E-01	5.60E-01	7.38E-01	8.37E-01	7.85E-01	3.42E-01	8.23E-01	1.29E-01	3.25E-01	NA	9.01E-01	5.02E-01	4.49E-01	0	0
IEU92_RS10305	LPS O-antigen chain length determinant protein WzzB	wzzB	0.4003	-1.0848	-0.1434	1.1881	0.3328	1.0220	-0.6845	0.2569	-1.2283	0.5036	0.5897	-0.2063	-1.1315	1.7149	0.5834	0.1227	0.1244	0.1232	0.1741	0.1733	0.1750	0.2138	0.2131	0.2141	0.1226	0.1225	0.1233	0.2456	0.2128	0.1226	1.44E-03	3.52E-17	3.92E-01	8.78E-11	1.58E-01	1.28E-07	2.17E-03	2.74E-01	7.65E-08	5.64E-05	2.22E-06	1.26E-01	1.23E-04	2.54E-15	2.96E-06	0	0
IEU92_RS10310	UDP-glucose 6-dehydrogenase	ugd	1.2863	0.2773	0.4240	-0.6711	-0.1947	-0.1695	1.5636	1.7103	0.7013	0.8925	1.5156	0.5318	0.3486	0.9523	1.3009	0.0876	0.0945	0.0923	0.1224	0.1200	0.1288	0.1610	0.1597	0.1636	0.0876	0.0865	0.0919	0.1688	0.1444	0.0875	4.12E-48	7.22E-03	4.71E-05	2.52E-07	2.48E-01	3.13E-01	1.38E-21	7.01E-26	8.09E-05	5.90E-24	7.04E-68	2.48E-08	1.36E-01	1.07E-10	2.20E-49	0	0
IEU92_RS10340	DapH/DapD/GlmU-related protein	wbbJ	-0.7621	-0.5856	-0.0152	-0.5977	-0.1790	0.2729	-1.3477	-0.7772	-0.6008	-1.9454	-0.9562	-0.3278	0.1131	-1.8666	-1.7535	0.1305	0.1322	0.1306	0.1863	0.1838	0.1859	0.2273	0.2264	0.2274	0.1318	0.1299	0.1311	0.2625	0.2269	0.1321	8.89E-09	3.21E-05	9.45E-01	3.64E-03	5.32E-01	2.51E-01	8.05E-09	1.03E-03	2.03E-02	1.20E-48	3.47E-13	1.96E-02	8.11E-01	6.46E-16	1.17E-39	0	0
IEU92_RS10360	O16 family O-antigen flippase	wzx	-0.7832	-0.7487	-0.1228	-0.4278	-0.0206	0.3782	-1.5319	-0.9059	-0.8715	-1.9597	-0.9265	-0.4933	-0.0456	-1.7248	-1.7704	0.1068	0.1079	0.1069	0.1521	0.1507	0.1521	0.1858	0.1852	0.1858	0.1075	0.1064	0.1073	0.2146	0.1857	0.1076	4.35E-13	2.87E-11	4.00E-01	1.16E-02	9.43E-01	3.71E-02	6.47E-16	2.27E-06	1.44E-05	1.99E-73	6.84E-18	1.07E-05	9.11E-01	6.24E-20	4.86E-60	0	0
IEU92_RS10365	dTDP-4-dehydrorhamnose 3,5-epimerase	rfbC	-0.7163	-0.5375	-0.0140	-0.5298	-0.0551	0.5488	-1.2538	-0.7303	-0.5514	-1.7835	-0.7854	-0.0027	-0.1685	-1.3039	-1.4723	0.1322	0.1338	0.1324	0.1884	0.1861	0.1879	0.2302	0.2294	0.2303	0.1332	0.1314	0.1324	0.2651	0.2292	0.1332	9.73E-08	1.79E-04	9.50E-01	1.16E-02	8.69E-01	1.29E-02	1.23E-07	2.40E-03	3.73E-02	2.67E-40	3.85E-09	9.85E-01	7.12E-01	2.83E-08	6.18E-28	0	0
IEU92_RS10370	glucose-1-phosphate thymidylyltransferase RfbA	rfbA	-0.7976	-0.7558	-0.2116	-0.3013	0.1518	0.8097	-1.5533	-1.0092	-0.9674	-1.8547	-0.8574	-0.1577	-0.5233	-1.1048	-1.6281	0.1860	0.1868	0.1862	0.2637	0.2629	0.2636	0.3227	0.3224	0.3228	0.1864	0.1858	0.1861	0.3726	0.3225	0.1865	2.63E-05	1.58E-04	4.05E-01	3.48E-01	7.38E-01	8.67E-03	3.16E-06	2.85E-03	7.64E-03	6.61E-23	5.80E-06	4.58E-01	3.47E-01	9.25E-04	5.72E-18	0	0
IEU92_RS10375	dTDP-4-dehydrorhamnose reductase	rfbD	-0.2855	-0.5925	-0.1054	-0.3143	0.0357	0.7716	-0.8780	-0.3909	-0.6979	-1.1923	-0.3552	0.0737	-0.4405	-0.4904	-0.9308	0.1560	0.1569	0.1563	0.2211	0.2204	0.2213	0.2709	0.2706	0.2711	0.1562	0.1558	0.1562	0.3121	0.2702	0.1562	7.79E-02	4.41E-04	6.47E-01	2.32E-01	9.31E-01	2.55E-03	1.90E-03	1.85E-01	2.41E-02	4.67E-14	2.69E-02	6.87E-01	3.44E-01	8.60E-02	4.35E-09	0	0
[truncated: 3,339 more rows]
[truncated: 17 more columns]
